# Supplementary material for: Crystal structure of 2-(5-meth­oxy-1-benzo­furan-3-yl)acetic acid
Source: Acta Crystallogr E Crystallogr Commun. 2015 Dec 16;71(Pt 12):o1053–4. doi: 10.1107/S2056989015023609 (PMC4719975; doi:10.1107/S2056989015023609)
Supplement: Supplementary file 1 [file e-71-o1053-sup1.cif]

##############################################################################
#                                                                            #
# This CIF contains the data in a paper accepted for publication in          #
# Acta Crystallographica Section E. It conforms to the requirements of       #
# Notes for Authors for Acta Crystallographica Section E, and has been       #
# peer reviewed under the auspices of the IUCr Commission on Journals.       #
#                                                                            #
# Full details of the Crystallographic Information File format               #
# are given in the paper "The Crystallographic Information File (CIF):       #
# a New Standard Archive File for Crystallography" by S. R. Hall, F. H.      #
# Allen and I. D. Brown [Acta Cryst. (1991), A47, 655-685].                  #
#                                                                            #
# The current version of the core CIF dictionary is obtainable from          #
# ftp://ftp.iucr.org/pub/cif_core.dic.                                       #
#                                                                            #
# Software is freely available for graphical display of the structure(s)     #
# in this CIF. For information consult the CIF software page                 #
# http://www.iucr.org/resources/cif/software.                                #
#                                                                            #
# This file may be used for bona fide research purposes within the           #
# scientific community so long as proper attribution is given to the journal # 
# article from which it was obtained.                                        #
#                                                                            #
##############################################################################
data_I
_database_code_depnum_ccdc_archive 'CCDC 1401314'
_audit_creation_method     'SHELXL-2014/7'
_chemical_name_systematic
;
2-(5-Methoxy-1-benzofuran-3-yl)acetic acid
;
_chemical_name_common     '5-methoxy-benzofuran-3-yl-acetic acid'
_chemical_formula_moiety     'C11 H10 O4'
_chemical_formula_sum     'C11 H10 O4'
_chemical_formula_iupac     'C11 H10 O4'
_chemical_formula_weight     206.19
_chemical_melting_point     413
_shelx_space_group_comment
;
The symmetry employed for this shelxl refinement is uniquely defined
by the following loop, which should always be used as a source of
symmetry information in preference to the above space-group names.
They are only intended as comments.
;
_space_group_crystal_system     monoclinic
_space_group_name_H-M_alt     'P 21/c'
_space_group_name_Hall     '-P 2ybc'
loop_
    _space_group_symop_operation_xyz
    'x, y, z'
    '-x, y+1/2, -z+1/2'
    '-x, -y, -z'
    'x, -y-1/2, z-1/2'
_cell_length_a     5.8096(3)
_cell_length_b     13.2034(5)
_cell_length_c     12.5738(6)
_cell_angle_alpha     90
_cell_angle_beta     97.641(3)
_cell_angle_gamma     90
_cell_volume     955.93(8)
_cell_formula_units_Z     4
_cell_measurement_reflns_used     5229
_cell_measurement_theta_min     2.24
_cell_measurement_theta_max     28.63
_cell_measurement_temperature     296(2)
_exptl_crystal_description     block
_exptl_crystal_colour     colourless
_exptl_crystal_size_max     0.350
_exptl_crystal_size_mid     0.300
_exptl_crystal_size_min     0.250
_exptl_crystal_density_diffrn     1.433
_exptl_crystal_density_meas     ?
_exptl_crystal_density_method     ?
_exptl_crystal_F_000     432
_exptl_absorpt_coefficient_mu     0.110
_exptl_absorpt_correction_type     multi-scan
_exptl_absorpt_process_details
;
(SADABS; Bruker, 2004)
;
_shelx_estimated_absorpt_T_min     0.963
_shelx_estimated_absorpt_T_max     0.973
_exptl_absorpt_correction_T_min     0.961
_exptl_absorpt_correction_T_max     0.979
_diffrn_ambient_temperature     296(2)
_diffrn_radiation_type     MoK\a
_diffrn_radiation_wavelength     0.71073
_diffrn_radiation_source     'fine-focus sealed tube'
_diffrn_radiation_monochromator     graphite
_diffrn_measurement_device_type     'Bruker Kappa APEXII CCD'
_diffrn_measurement_method     '\w and \f scan'
_diffrn_detector_area_resol_mean     ?
_diffrn_reflns_number     12813
_diffrn_reflns_av_R_equivalents     0.0239
_diffrn_reflns_theta_min     2.247
_diffrn_reflns_theta_max     26.993
_diffrn_reflns_theta_full     25.242
_diffrn_measured_fraction_theta_max     1.000
_diffrn_measured_fraction_theta_full     1.000
_diffrn_reflns_limit_h_min     -7
_diffrn_reflns_limit_h_max     7
_diffrn_reflns_limit_k_min     -16
_diffrn_reflns_limit_k_max     16
_diffrn_reflns_limit_l_min     -16
_diffrn_reflns_limit_l_max     16
_refine_special_details     ?
_reflns_number_total     2094
_reflns_number_gt     1621
_reflns_threshold_expression     I>2\s(I)
_refine_ls_structure_factor_coef     Fsqd
_refine_ls_matrix_type     full
_refine_ls_R_factor_all     0.0577
_refine_ls_R_factor_gt     0.0395
_refine_ls_wR_factor_gt     0.0913
_refine_ls_wR_factor_ref     0.1104
_refine_ls_goodness_of_fit_ref     1.120
_refine_ls_restrained_S_all     1.120
_refine_ls_number_reflns     2094
_refine_ls_number_parameters     137
_refine_ls_number_restraints     0
_refine_ls_hydrogen_treatment     constr
_refine_ls_weighting_scheme     calc
_refine_ls_weighting_details
              'w=1/[\s^2^(Fo^2^)+(0.0364P)^2^+0.4069P] where P=(Fo^2^+2Fc^2^)/3'
_atom_sites_solution_hydrogens     geom
_atom_sites_solution_primary     ?
_atom_sites_solution_secondary     ?
_refine_ls_shift/su_max     0.000
_refine_ls_shift/su_mean     0.000
_refine_diff_density_max     0.221
_refine_diff_density_min     -0.162
_refine_ls_extinction_method
;
SHELXL2014 (Sheldrick, 2015)
;
_refine_ls_extinction_coef     0.017(3)
_refine_ls_extinction_expression
                                  'Fc^*^=kFc[1+0.001xFc^2^\l^3^/sin(2\q)]^-1/4^'
loop_
    _atom_type_symbol
    _atom_type_description
    _atom_type_scat_dispersion_real
    _atom_type_scat_dispersion_imag
    _atom_type_scat_source
    'C' 'C' 0.0033 0.0016
                         'International Tables Vol C Tables 4.2.6.8 and 6.1.1.4'
    'H' 'H' 0.0000 0.0000
                         'International Tables Vol C Tables 4.2.6.8 and 6.1.1.4'
    'O' 'O' 0.0106 0.0060
                         'International Tables Vol C Tables 4.2.6.8 and 6.1.1.4'
_computing_data_collection
;
APEX2 (Bruker, 2004)
;
_computing_cell_refinement
;
APEX2 and SAINT (Bruker, 2004)
;
_computing_data_reduction
;
SAINT and XPREP (Bruker, 2004)
;
_computing_structure_solution
;
SIR92 (Altomare <i>et al.</i>,  1994)
;
_computing_structure_refinement
;
SHELXL2014 (Sheldrick, 2015)
;
_computing_molecular_graphics
;
ORTEP-3 for Windows (Farrugia, 2012) and Mercury (Bruno <i>et al.</i>,
2002)
;
_computing_publication_material
;
SHELXL2014 (Sheldrick, 2015)
;
loop_
    _atom_site_type_symbol
    _atom_site_label
    _atom_site_fract_x
    _atom_site_fract_y
    _atom_site_fract_z
    _atom_site_U_iso_or_equiv
    _atom_site_adp_type
    _atom_site_calc_flag
    _atom_site_occupancy
    _atom_site_disorder_assembly
    _atom_site_disorder_group
    C C1 0.4010(3) 0.61606(13) 0.80077(14) 0.0432(4) Uani d 1 . .
    C C2 0.2178(3) 0.67578(12) 0.82316(13) 0.0389(4) Uani d 1 . .
    H H2 0.1770 0.6787 0.8922 0.047 Uiso calc 1 . .
    C C3 0.0964(3) 0.73116(11) 0.74025(12) 0.0349(4) Uani d 1 . .
    C C4 0.1631(3) 0.72515(13) 0.63818(13) 0.0398(4) Uani d 1 . .
    C C5 0.3460(3) 0.66724(14) 0.61521(14) 0.0477(5) Uani d 1 . .
    H H5 0.3882 0.6653 0.5464 0.057 Uiso calc 1 . .
    C C6 0.4647(3) 0.61208(14) 0.69782(15) 0.0479(5) Uani d 1 . .
    H H6 0.5890 0.5716 0.6848 0.057 Uiso calc 1 . .
    C C7 0.7098(4) 0.50545(17) 0.8728(2) 0.0646(6) Uani d 1 . .
    H H7A 0.7685 0.4733 0.9394 0.097 Uiso calc 1 . .
    H H7B 0.6680 0.4547 0.8190 0.097 Uiso calc 1 . .
    H H7C 0.8272 0.5488 0.8506 0.097 Uiso calc 1 . .
    C C8 -0.0997(3) 0.79821(12) 0.73082(13) 0.0378(4) Uani d 1 . .
    C C9 -0.1369(3) 0.82596(14) 0.62760(14) 0.0476(4) Uani d 1 . .
    H H9 -0.2559 0.8692 0.5995 0.057 Uiso calc 1 . .
    C C10 -0.2391(3) 0.82719(13) 0.81742(14) 0.0421(4) Uani d 1 . .
    H H10A -0.2708 0.7666 0.8566 0.051 Uiso calc 1 . .
    H H10B -0.3869 0.8541 0.7845 0.051 Uiso calc 1 . .
    C C11 -0.1270(3) 0.90353(12) 0.89552(13) 0.0367(4) Uani d 1 . .
    O O1 -0.2484(2) 0.92135(9) 0.97334(10) 0.0491(4) Uani d 1 . .
    H H1 -0.1813 0.9636 1.0141 0.074 Uiso calc 1 . .
    O O2 0.0578(2) 0.94412(10) 0.88700(10) 0.0514(4) Uani d 1 . .
    O O3 0.5123(3) 0.56354(12) 0.88677(12) 0.0665(4) Uani d 1 . .
    O O4 0.0193(2) 0.78381(10) 0.56745(9) 0.0503(4) Uani d 1 . .
loop_
    _atom_site_aniso_label
    _atom_site_aniso_U_11
    _atom_site_aniso_U_22
    _atom_site_aniso_U_33
    _atom_site_aniso_U_12
    _atom_site_aniso_U_13
    _atom_site_aniso_U_23
    C1 0.0431(9) 0.0419(9) 0.0459(10) -0.0026(7) 0.0101(8) -0.0053(7)
    C2 0.0428(9) 0.0434(9) 0.0328(8) -0.0051(7) 0.0133(7) -0.0068(7)
    C3 0.0381(8) 0.0356(8) 0.0329(8) -0.0099(7) 0.0113(6) -0.0089(6)
    C4 0.0456(9) 0.0428(9) 0.0325(8) -0.0113(7) 0.0114(7) -0.0072(7)
    C5 0.0537(11) 0.0543(10) 0.0394(9) -0.0101(9) 0.0218(8) -0.0140(8)
    C6 0.0464(10) 0.0477(10) 0.0535(11) -0.0024(8) 0.0215(8) -0.0139(8)
    C7 0.0515(12) 0.0578(12) 0.0832(15) 0.0092(10) 0.0038(11) -0.0052(11)
    C8 0.0383(9) 0.0399(8) 0.0360(8) -0.0087(7) 0.0075(7) -0.0069(7)
    C9 0.0477(10) 0.0514(10) 0.0439(10) -0.0038(8) 0.0065(8) -0.0018(8)
    C10 0.0363(9) 0.0472(9) 0.0438(9) -0.0026(7) 0.0093(7) -0.0071(7)
    C11 0.0408(9) 0.0362(8) 0.0349(8) 0.0018(7) 0.0118(7) -0.0002(6)
    O1 0.0558(8) 0.0503(7) 0.0461(7) -0.0115(6) 0.0248(6) -0.0119(6)
    O2 0.0507(8) 0.0599(8) 0.0476(7) -0.0158(6) 0.0207(6) -0.0172(6)
    O3 0.0661(9) 0.0760(10) 0.0590(9) 0.0257(8) 0.0144(7) 0.0081(7)
    O4 0.0604(8) 0.0598(8) 0.0322(6) -0.0064(6) 0.0114(6) -0.0009(5)
_geom_special_details
;
 All esds (except the esd in the dihedral angle between two l.s. planes)
 are estimated using the full covariance matrix.  The cell esds are taken
 into account individually in the estimation of esds in distances, angles
 and torsion angles; correlations between esds in cell parameters are only
 used when they are defined by crystal symmetry.  An approximate (isotropic)
 treatment of cell esds is used for estimating esds involving l.s. planes.
;
loop_
    _geom_bond_atom_site_label_1
    _geom_bond_atom_site_label_2
    _geom_bond_site_symmetry_2
    _geom_bond_distance
    _geom_bond_publ_flag
    C1 O3 . 1.372(2) ?
    C1 C2 . 1.383(2) ?
    C1 C6 . 1.394(2) ?
    C2 C3 . 1.387(2) ?
    C2 H2 . 0.9300 ?
    C3 C4 . 1.391(2) ?
    C3 C8 . 1.435(2) ?
    C4 C5 . 1.371(2) ?
    C4 O4 . 1.375(2) ?
    C5 C6 . 1.377(3) ?
    C5 H5 . 0.9300 ?
    C6 H6 . 0.9300 ?
    C7 O3 . 1.410(2) ?
    C7 H7A . 0.9600 ?
    C7 H7B . 0.9600 ?
    C7 H7C . 0.9600 ?
    C8 C9 . 1.338(2) ?
    C8 C10 . 1.491(2) ?
    C9 O4 . 1.374(2) ?
    C9 H9 . 0.9300 ?
    C10 C11 . 1.495(2) ?
    C10 H10A . 0.9700 ?
    C10 H10B . 0.9700 ?
    C11 O2 . 1.217(2) ?
    C11 O1 . 1.3014(18) ?
    O1 H1 . 0.8200 ?
loop_
    _geom_angle_atom_site_label_1
    _geom_angle_atom_site_label_2
    _geom_angle_atom_site_label_3
    _geom_angle_site_symmetry_1
    _geom_angle_site_symmetry_3
    _geom_angle
    _geom_angle_publ_flag
    O3 C1 C2 . . 115.00(15) ?
    O3 C1 C6 . . 123.86(17) ?
    C2 C1 C6 . . 121.13(17) ?
    C1 C2 C3 . . 118.41(15) ?
    C1 C2 H2 . . 120.8 ?
    C3 C2 H2 . . 120.8 ?
    C2 C3 C4 . . 119.14(15) ?
    C2 C3 C8 . . 134.93(14) ?
    C4 C3 C8 . . 105.92(15) ?
    C5 C4 O4 . . 126.81(15) ?
    C5 C4 C3 . . 123.03(17) ?
    O4 C4 C3 . . 110.16(15) ?
    C4 C5 C6 . . 117.44(15) ?
    C4 C5 H5 . . 121.3 ?
    C6 C5 H5 . . 121.3 ?
    C5 C6 C1 . . 120.83(17) ?
    C5 C6 H6 . . 119.6 ?
    C1 C6 H6 . . 119.6 ?
    O3 C7 H7A . . 109.5 ?
    O3 C7 H7B . . 109.5 ?
    H7A C7 H7B . . 109.5 ?
    O3 C7 H7C . . 109.5 ?
    H7A C7 H7C . . 109.5 ?
    H7B C7 H7C . . 109.5 ?
    C9 C8 C3 . . 105.85(15) ?
    C9 C8 C10 . . 127.22(17) ?
    C3 C8 C10 . . 126.89(15) ?
    C8 C9 O4 . . 112.94(17) ?
    C8 C9 H9 . . 123.5 ?
    O4 C9 H9 . . 123.5 ?
    C8 C10 C11 . . 114.92(14) ?
    C8 C10 H10A . . 108.5 ?
    C11 C10 H10A . . 108.5 ?
    C8 C10 H10B . . 108.5 ?
    C11 C10 H10B . . 108.5 ?
    H10A C10 H10B . . 107.5 ?
    O2 C11 O1 . . 123.98(15) ?
    O2 C11 C10 . . 123.47(14) ?
    O1 C11 C10 . . 112.55(14) ?
    C11 O1 H1 . . 109.5 ?
    C1 O3 C7 . . 118.88(16) ?
    C9 O4 C4 . . 105.13(13) ?
loop_
    _geom_torsion_atom_site_label_1
    _geom_torsion_atom_site_label_2
    _geom_torsion_atom_site_label_3
    _geom_torsion_atom_site_label_4
    _geom_torsion_site_symmetry_1
    _geom_torsion_site_symmetry_2
    _geom_torsion_site_symmetry_3
    _geom_torsion_site_symmetry_4
    _geom_torsion
    _geom_torsion_publ_flag
    O3 C1 C2 C3 . . . . -179.94(15) ?
    C6 C1 C2 C3 . . . . 0.7(3) ?
    C1 C2 C3 C4 . . . . -0.3(2) ?
    C1 C2 C3 C8 . . . . 178.71(17) ?
    C2 C3 C4 C5 . . . . -0.5(2) ?
    C8 C3 C4 C5 . . . . -179.78(15) ?
    C2 C3 C4 O4 . . . . 178.93(14) ?
    C8 C3 C4 O4 . . . . -0.33(17) ?
    O4 C4 C5 C6 . . . . -178.48(16) ?
    C3 C4 C5 C6 . . . . 0.9(3) ?
    C4 C5 C6 C1 . . . . -0.4(3) ?
    O3 C1 C6 C5 . . . . -179.65(17) ?
    C2 C1 C6 C5 . . . . -0.3(3) ?
    C2 C3 C8 C9 . . . . -178.54(18) ?
    C4 C3 C8 C9 . . . . 0.53(18) ?
    C2 C3 C8 C10 . . . . -1.0(3) ?
    C4 C3 C8 C10 . . . . 178.12(15) ?
    C3 C8 C9 O4 . . . . -0.6(2) ?
    C10 C8 C9 O4 . . . . -178.15(15) ?
    C9 C8 C10 C11 . . . . -105.9(2) ?
    C3 C8 C10 C11 . . . . 77.0(2) ?
    C8 C10 C11 O2 . . . . 4.0(3) ?
    C8 C10 C11 O1 . . . . -175.80(15) ?
    C2 C1 O3 C7 . . . . -176.25(17) ?
    C6 C1 O3 C7 . . . . 3.1(3) ?
    C8 C9 O4 C4 . . . . 0.38(19) ?
    C5 C4 O4 C9 . . . . 179.42(17) ?
    C3 C4 O4 C9 . . . . -0.01(18) ?
loop_
    _geom_hbond_atom_site_label_D
    _geom_hbond_atom_site_label_H
    _geom_hbond_atom_site_label_A
    _geom_hbond_site_symmetry_A
    _geom_hbond_distance_DH
    _geom_hbond_distance_HA
    _geom_hbond_distance_DA
    _geom_hbond_angle_DHA
    O1 H1 O2 3_577 0.82 1.82 2.6357(17) 174
    C2 H2 O4 4_576 0.93 2.55 3.4629(19) 169
_shelx_hkl_file
;
  -1   0   0  127.22    2.58
   1   0   0  131.39    2.46
   1   0   0  128.25    2.42
   1   0   0  129.41    2.57
  -1   0   0  128.16    2.43
  -1   0   0  131.31    2.47
   2   0   0   -0.02    0.05
   2   0   0   -0.03    0.05
  -2   0   0   -0.05    0.05
  -2   0   0    0.06    0.05
   2   0   0    0.13    0.05
  -2   0   0   -0.01    0.03
  -3   0   0   26.86    0.62
  -3   0   0   28.16    0.65
   3   0   0   26.51    0.63
   3   0   0   27.08    0.62
  -4   0   0    2.46    0.20
  -4   0   0    2.68    0.17
   4   0   0    2.30    0.17
   5   0   0    3.31    0.23
  -5   0   0    3.15    0.23
  -5   0   0    2.90    0.26
  -6   0   0    1.82    0.22
  -6   0   0    2.30    0.24
  -7   0   0   -0.14    0.14
  -7   0   0    0.27    0.16
  -8   0   0    1.12    0.28
  -8   0   0    0.94    0.24
   0  -1   0   -0.10    0.00
   0  -1   0   -0.10    0.00
   0  -1   0   -0.10    0.00
   0  -1   0   -0.10    0.00
   0   1   0   -0.10    0.00
   0   1   0   -0.10    0.00
   0   1   0   -0.10    0.00
   0   1   0   -0.10    0.00
   1  -1   0    5.39    0.14
  -1  -1   0    5.28    0.14
   1  -1   0    5.30    0.14
  -1  -1   0    5.10    0.14
  -1  -1   0    5.23    0.13
   1  -1   0    5.27    0.14
   1   1   0    5.20    0.14
  -1   1   0    5.23    0.14
   1   1   0    5.18    0.13
  -1   1   0    5.34    0.14
  -1   1   0    5.28    0.14
   1   1   0    5.26    0.14
  -2  -1   0   13.72    0.33
   2  -1   0   14.61    0.34
  -2  -1   0   14.53    0.36
  -2  -1   0   13.80    0.34
   2  -1   0   13.81    0.35
   2  -1   0   14.21    0.35
   2   1   0   13.85    0.34
  -2   1   0   14.05    0.34
   2   1   0   14.00    0.33
  -2   1   0   14.32    0.36
  -2   1   0   14.55    0.34
   2   1   0   13.97    0.35
  -3  -1   0   28.93    0.65
  -3  -1   0   29.78    0.69
   3  -1   0   28.65    0.67
   3  -1   0   29.01    0.69
  -3   1   0   28.27    0.65
   3   1   0   28.18    0.66
  -3   1   0   29.20    0.66
   3   1   0   29.10    0.65
  -3   1   0   29.05    0.68
   4  -1   0   -0.03    0.10
  -4  -1   0    0.06    0.08
  -4  -1   0    0.19    0.10
   4   1   0    0.02    0.08
  -4   1   0    0.00    0.10
  -4   1   0    0.09    0.11
  -5  -1   0   -0.37    0.12
   5  -1   0   -0.05    0.09
  -5  -1   0   -0.22    0.13
  -5   1   0   -0.31    0.12
  -5   1   0   -0.30    0.12
  -6  -1   0    3.81    0.27
  -6  -1   0    3.38    0.27
  -6   1   0    3.14    0.30
  -6   1   0    2.92    0.26
  -7  -1   0    1.90    0.25
  -7  -1   0    2.35    0.27
  -7   1   0    2.17    0.26
  -7   1   0    2.74    0.32
  -8  -1   0   -0.26    0.22
  -8  -1   0    0.01    0.25
  -8   1   0   -0.10    0.24
  -8   1   0   -0.04    0.17
   0  -2   0   70.97    1.36
   0  -2   0   70.13    1.31
   0  -2   0   68.64    1.33
   0  -2   0   68.72    1.39
   0   2   0   69.58    1.37
   0   2   0   71.26    1.31
  -1  -2   0  277.99    5.30
   1  -2   0  283.38    5.31
  -1  -2   0  281.65    5.30
  -1  -2   0  278.97    5.51
   1  -2   0  275.57    5.31
   1  -2   0  279.41    5.53
  -1   2   0  276.49    5.30
   1   2   0  266.30    5.50
  -1   2   0  281.73    5.29
  -1   2   0  277.12    5.55
  -1   2   0  278.24    5.50
   1   2   0  274.80    5.28
  -2  -2   0    0.41    0.06
  -2  -2   0    0.53    0.06
   2  -2   0    0.68    0.08
  -2  -2   0    0.51    0.06
   2  -2   0    0.53    0.06
   2  -2   0    0.60    0.07
  -2   2   0    0.64    0.07
  -2   2   0    0.53    0.07
   2   2   0    0.55    0.07
  -2   2   0    0.58    0.07
   2   2   0    0.44    0.07
   2   2   0    0.54    0.07
   3  -2   0    1.02    0.12
  -3  -2   0    0.99    0.11
  -3  -2   0    1.08    0.11
   3  -2   0    1.25    0.12
  -3   2   0    1.24    0.11
   3   2   0    1.19    0.10
  -3   2   0    1.22    0.11
  -3   2   0    1.12    0.10
   4  -2   0   15.84    0.47
  -4  -2   0   15.56    0.46
  -4  -2   0   14.98    0.43
  -4   2   0   15.98    0.47
  -4   2   0   15.30    0.44
   5  -2   0    1.96    0.19
  -5  -2   0    2.18    0.23
  -5  -2   0    2.10    0.19
  -5   2   0    2.28    0.23
  -5   2   0    2.07    0.23
  -6  -2   0   -0.07    0.11
   6  -2   0    0.12    0.12
  -6  -2   0    0.08    0.17
  -6   2   0   -0.17    0.12
  -6   2   0   -0.32    0.11
  -7  -2   0   -0.09    0.19
  -7  -2   0    0.38    0.17
  -7   2   0    0.09    0.15
  -7   2   0    0.22    0.15
  -8  -2   0   -0.22    0.23
  -8   2   0    0.09    0.19
  -8   2   0    0.08    0.17
   0  -3   0   -0.03    0.02
   0  -3   0   -0.03    0.02
   0   3   0   -0.03    0.01
   0   3   0   -0.03    0.02
   0   3   0   -0.04    0.02
   0   3   0   -0.02    0.02
   1  -3   0   99.40    1.95
  -1  -3   0   98.92    1.94
   1  -3   0  100.28    1.87
   1  -3   0   99.86    1.87
  -1  -3   0   99.89    1.86
   1  -3   0  100.02    1.95
   1   3   0   97.31    1.86
  -1   3   0   97.79    1.87
  -1   3   0   98.47    1.87
   1   3   0  100.09    1.93
  -1   3   0   99.24    1.94
  -1   3   0   99.94    1.94
  -2  -3   0   51.95    1.03
   2  -3   0   52.75    1.09
  -2  -3   0   52.16    1.07
   2  -3   0   52.55    1.04
   2  -3   0   51.26    1.04
  -2  -3   0   52.49    1.03
   2   3   0   50.98    1.09
   2   3   0   50.59    1.07
  -2   3   0   51.81    1.04
  -2   3   0   51.05    1.08
   2   3   0   51.17    1.03
  -2   3   0   52.00    1.04
  -2   3   0   50.40    1.08
  -3  -3   0   18.91    0.49
  -3  -3   0   18.83    0.47
   3  -3   0   19.78    0.51
   3  -3   0   18.85    0.48
   3   3   0   19.79    0.47
  -3   3   0   19.14    0.47
  -3   3   0   19.03    0.49
  -3   3   0   19.07    0.48
  -4  -3   0    1.31    0.14
  -4  -3   0    1.42    0.16
   4  -3   0    1.21    0.14
  -4   3   0    1.13    0.15
  -4   3   0    1.28    0.15
   5  -3   0    0.84    0.15
  -5  -3   0    0.70    0.18
  -5  -3   0    0.92    0.15
  -5   3   0    0.88    0.18
  -5   3   0    1.11    0.17
  -6  -3   0    0.93    0.18
   6  -3   0    0.67    0.16
  -6  -3   0    0.72    0.17
  -6   3   0    0.45    0.20
  -6   3   0    0.61    0.17
  -7  -3   0    0.14    0.20
  -7  -3   0    0.21    0.21
  -7   3   0   -0.03    0.15
  -7   3   0    0.20    0.21
  -8  -3   0    0.24    0.19
  -8   3   0    0.05    0.22
   0  -4   0    3.61    0.10
   0  -4   0    3.72    0.11
   0   4   0    3.60    0.10
   0   4   0    3.59    0.10
   0   4   0    3.49    0.11
  -1  -4   0  183.66    3.66
   1  -4   0  183.11    3.60
  -1  -4   0  189.11    3.50
   1  -4   0  188.65    3.46
   1  -4   0  184.48    3.64
   1  -4   0  184.28    3.52
   1   4   0  190.81    3.68
   1   4   0  187.70    3.68
  -1   4   0  183.86    3.63
  -1   4   0  187.86    3.50
  -1   4   0  188.33    3.62
  -1   4   0  184.05    3.49
   1   4   0  184.43    3.49
  -2  -4   0    2.68    0.13
  -2  -4   0    2.71    0.13
   2  -4   0    2.59    0.13
  -2  -4   0    2.76    0.12
   2  -4   0    2.74    0.12
   2  -4   0    2.58    0.14
   2   4   0    2.48    0.14
  -2   4   0    2.63    0.13
  -2   4   0    2.55    0.13
   2   4   0    2.65    0.12
   2   4   0    2.80    0.13
  -2   4   0    2.56    0.13
  -2   4   0    2.85    0.13
  -3  -4   0   10.08    0.30
  -3  -4   0    9.84    0.32
   3  -4   0   10.32    0.33
   3  -4   0   10.32    0.31
   3   4   0    9.78    0.32
  -3   4   0   10.08    0.32
  -3   4   0   10.25    0.31
   3   4   0    9.82    0.29
  -3   4   0   10.74    0.32
  -4  -4   0    0.67    0.13
  -4  -4   0    0.58    0.13
   4  -4   0    0.85    0.14
  -4   4   0    0.58    0.13
  -4   4   0    0.64    0.11
  -5  -4   0    2.60    0.24
  -5  -4   0    2.75    0.22
   5  -4   0    2.43    0.21
  -5   4   0    2.72    0.25
  -5   4   0    2.72    0.26
   6  -4   0    0.49    0.18
  -6  -4   0    0.17    0.17
  -6  -4   0    0.15    0.13
  -6   4   0    0.19    0.14
  -6   4   0    0.40    0.15
  -7  -4   0    0.10    0.20
  -7  -4   0    0.01    0.19
  -7   4   0    0.12    0.19
  -7   4   0   -0.42    0.19
  -8  -4   0    0.37    0.19
  -8   4   0    0.25    0.24
   0  -5   0    0.01    0.03
   0  -5   0   -0.09    0.03
   0   5   0    0.02    0.04
   0   5   0   -0.05    0.02
   0   5   0   -0.06    0.03
   0   5   0   -0.10    0.03
   1  -5   0    0.18    0.05
   1  -5   0    0.12    0.05
  -1  -5   0    0.17    0.04
  -1  -5   0    0.16    0.04
   1  -5   0    0.13    0.05
   1  -5   0    0.12    0.05
  -1   5   0    0.23    0.06
   1   5   0    0.14    0.04
  -1   5   0    0.07    0.04
  -1   5   0    0.09    0.05
  -1   5   0    0.10    0.04
   1   5   0    0.13    0.04
  -1   5   0    0.13    0.05
   1   5   0    0.10    0.06
  -2  -5   0  104.24    2.01
  -2  -5   0  104.31    2.10
   2  -5   0  104.87    2.12
   2  -5   0  104.22    2.02
   2   5   0  107.50    2.16
   2   5   0  105.96    2.09
  -2   5   0  104.04    2.10
  -2   5   0  105.06    2.03
  -2   5   0  104.71    2.02
  -2   5   0  107.91    2.14
   2   5   0  104.39    2.01
  -3  -5   0   16.01    0.41
   3  -5   0   16.19    0.43
   3  -5   0   16.68    0.46
  -3  -5   0   15.97    0.44
  -3   5   0   15.95    0.42
  -3   5   0   16.24    0.44
  -3   5   0   15.95    0.43
   3   5   0   15.89    0.42
   3   5   0   15.92    0.45
  -4  -5   0    6.05    0.28
   4  -5   0    5.89    0.28
  -4  -5   0    5.60    0.27
  -4   5   0    6.24    0.28
  -4   5   0    6.25    0.28
   5  -5   0   -0.19    0.13
  -5  -5   0   -0.26    0.13
  -5  -5   0   -0.32    0.14
  -5   5   0   -0.25    0.12
  -5   5   0   -0.35    0.13
  -6  -5   0   -0.14    0.16
  -6  -5   0    0.05    0.11
   6  -5   0    0.14    0.12
  -6   5   0   -0.33    0.17
  -6   5   0   -0.14    0.15
  -7  -5   0   -0.23    0.19
  -7  -5   0    0.00    0.15
  -7   5   0    0.02    0.15
  -7   5   0    0.02    0.14
   0  -6   0   20.33    0.45
   0  -6   0   20.00    0.43
   0   6   0   20.77    0.43
   0   6   0   20.66    0.43
   0   6   0   20.14    0.44
   0   6   0   20.54    0.50
  -1  -6   0    3.65    0.13
   1  -6   0    3.10    0.13
  -1  -6   0    3.28    0.12
   1  -6   0    3.37    0.14
   1  -6   0    3.25    0.13
   1  -6   0    3.21    0.12
   1   6   0    3.32    0.12
  -1   6   0    3.39    0.13
   1   6   0    3.50    0.16
   1   6   0    3.14    0.12
  -1   6   0    3.11    0.12
  -1   6   0    3.44    0.15
  -1   6   0    3.25    0.12
  -1   6   0    3.02    0.13
   2  -6   0   67.93    1.41
  -2  -6   0   66.20    1.39
   2  -6   0   67.88    1.35
  -2  -6   0   67.87    1.33
  -2   6   0   67.89    1.34
  -2   6   0   68.07    1.43
  -2   6   0   68.37    1.35
  -2   6   0   65.66    1.39
   2   6   0   68.64    1.33
   2   6   0   68.56    1.46
   3  -6   0    7.41    0.27
   3  -6   0    7.01    0.27
  -3  -6   0    6.71    0.26
  -3  -6   0    6.90    0.24
   3   6   0    6.59    0.27
   3   6   0    6.57    0.24
  -3   6   0    7.50    0.26
  -3   6   0    6.92    0.25
  -3   6   0    7.28    0.27
   4  -6   0   -0.14    0.07
  -4  -6   0   -0.06    0.08
  -4  -6   0   -0.23    0.07
  -4   6   0   -0.28    0.09
  -4   6   0   -0.13    0.08
  -5  -6   0    1.40    0.19
  -5  -6   0    1.41    0.18
   5  -6   0    1.50    0.18
  -5   6   0    1.40    0.18
  -5   6   0    1.38    0.18
  -6  -6   0    0.25    0.18
  -6  -6   0    0.25    0.17
   6  -6   0    0.20    0.17
  -6   6   0    0.04    0.16
  -6   6   0    0.04    0.13
   7  -6   0    0.09    0.15
  -7  -6   0    0.11    0.16
  -7   6   0   -0.16    0.12
  -7   6   0   -0.18    0.20
   0  -7   0    0.04    0.04
   0  -7   0    0.00    0.04
   0   7   0   -0.04    0.04
   0   7   0    0.00    0.04
   0   7   0    0.00    0.03
   0   7   0    0.00    0.02
   0   7   0   -0.04    0.04
   1  -7   0    0.27    0.05
   1  -7   0    0.33    0.07
   1  -7   0    0.30    0.06
  -1  -7   0    0.28    0.06
  -1  -7   0    0.24    0.06
   1  -7   0    0.30    0.06
   1   7   0    0.33    0.07
   1   7   0    0.30    0.05
  -1   7   0    0.27    0.05
  -1   7   0    0.20    0.06
  -1   7   0    0.29    0.05
  -1   7   0    0.22    0.06
  -1   7   0    0.31    0.08
   1   7   0    0.32    0.05
   2  -7   0    1.08    0.12
  -2  -7   0    1.18    0.11
  -2  -7   0    1.09    0.10
   2  -7   0    1.07    0.11
   2   7   0    1.13    0.10
  -2   7   0    0.94    0.10
  -2   7   0    1.09    0.10
   2   7   0    1.29    0.13
  -2   7   0    0.95    0.11
  -2   7   0    0.94    0.11
   3  -7   0    6.88    0.26
   3  -7   0    6.96    0.28
  -3  -7   0    6.47    0.26
  -3  -7   0    6.59    0.25
  -3   7   0    6.59    0.26
   3   7   0    6.38    0.29
   3   7   0    6.28    0.24
  -3   7   0    6.46    0.25
  -3   7   0    6.35    0.25
   4  -7   0    1.19    0.17
  -4  -7   0    0.99    0.17
  -4  -7   0    0.96    0.15
  -4   7   0    1.22    0.16
   4   7   0    0.91    0.16
  -4   7   0    0.87    0.16
  -5  -7   0   -0.08    0.13
  -5  -7   0   -0.11    0.13
   5  -7   0    0.16    0.14
  -5   7   0    0.10    0.15
  -5   7   0    0.05    0.10
  -6  -7   0    1.56    0.24
   6  -7   0    1.60    0.24
  -6  -7   0    1.51    0.22
  -6   7   0    1.96    0.24
  -6   7   0    1.81    0.25
  -7  -7   0    0.52    0.18
  -7   7   0    0.64    0.19
   0  -8   0   52.65    1.03
   0  -8   0   51.62    1.08
   0   8   0   53.02    1.04
   0   8   0   52.25    1.17
   0   8   0   52.83    1.06
   0   8   0   53.50    1.05
  -1  -8   0   12.48    0.32
  -1  -8   0   12.25    0.30
   1  -8   0   12.34    0.31
   1  -8   0   12.41    0.35
   1  -8   0   12.46    0.34
   1   8   0   12.64    0.33
  -1   8   0   13.05    0.38
   1   8   0   12.92    0.39
  -1   8   0   12.74    0.32
  -1   8   0   12.45    0.32
   1   8   0   11.27    0.31
   1   8   0   13.32    0.31
  -1   8   0   12.51    0.32
   1   8   0   12.73    0.31
  -2  -8   0    0.83    0.10
   2  -8   0    0.77    0.10
  -2  -8   0    0.74    0.09
   2  -8   0    0.74    0.11
   2  -8   0    0.63    0.10
  -2   8   0    0.92    0.10
   2   8   0    0.71    0.12
  -2   8   0    0.87    0.12
  -2   8   0    0.74    0.10
   2   8   0    0.93    0.10
  -2   8   0    0.80    0.09
   3  -8   0    2.16    0.17
   3  -8   0    2.44    0.19
  -3  -8   0    2.43    0.16
  -3  -8   0    2.52    0.18
  -3   8   0    2.10    0.18
  -3   8   0    1.97    0.16
   3   8   0    2.28    0.19
  -3   8   0    2.27    0.17
   3   8   0    2.81    0.16
  -3   8   0    2.45    0.16
   4  -8   0    3.77    0.24
  -4  -8   0    3.40    0.23
  -4  -8   0    3.06    0.24
   4   8   0    2.71    0.24
  -4   8   0    3.13    0.24
  -4   8   0    3.49    0.24
  -5  -8   0   -0.24    0.12
  -5  -8   0   -0.21    0.13
   5  -8   0    0.18    0.13
  -5   8   0    0.07    0.12
  -5   8   0    0.11    0.14
   6  -8   0    0.13    0.15
  -6  -8   0   -0.12    0.17
  -6   8   0    0.23    0.14
  -7  -8   0    1.08    0.26
  -7   8   0    1.20    0.22
   0  -9   0    0.09    0.06
   0   9   0    0.15    0.07
  -1  -9   0   15.58    0.38
   1  -9   0   16.26    0.42
   1  -9   0   16.19    0.39
  -1  -9   0   15.93    0.40
   1  -9   0   16.34    0.43
  -1   9   0   16.63    0.40
   1   9   0   16.22    0.48
  -1   9   0   16.12    0.39
  -1   9   0   16.87    0.41
   1   9   0   15.85    0.38
  -1   9   0   16.62    0.47
   1   9   0   16.12    0.40
  -2  -9   0    4.51    0.19
   2  -9   0    4.40    0.22
   2  -9   0    4.43    0.21
   2  -9   0    4.34    0.19
  -2  -9   0    4.57    0.18
   2   9   0    4.63    0.18
  -2   9   0    4.70    0.21
  -2   9   0    4.38    0.19
  -2   9   0    4.84    0.19
   2   9   0    4.24    0.23
  -2   9   0    4.75    0.23
   3  -9   0    4.50    0.23
  -3  -9   0    4.95    0.24
  -3  -9   0    4.99    0.22
   3  -9   0    4.39    0.25
  -3   9   0    4.85    0.26
  -3   9   0    5.17    0.26
   3   9   0    5.15    0.22
  -3   9   0    4.30    0.23
   3   9   0    4.71    0.28
  -3   9   0    4.47    0.23
   4  -9   0   -0.15    0.10
  -4  -9   0   -0.14    0.11
  -4  -9   0   -0.13    0.10
  -4   9   0    0.05    0.10
   4   9   0   -0.22    0.14
  -4   9   0    0.02    0.12
  -4   9   0   -0.19    0.10
   5  -9   0   -0.13    0.11
  -5  -9   0   -0.04    0.14
  -5   9   0    0.06    0.11
  -5   9   0    0.05    0.12
  -6  -9   0    0.92    0.22
  -6   9   0    0.94    0.18
   0 -10   0    5.68    0.18
   0 -10   0    5.72    0.20
   0  10   0    5.60    0.26
   0  10   0    5.68    0.20
   0  10   0    5.73    0.19
   0  10   0    4.80    0.16
  -1 -10   0    0.43    0.08
   1 -10   0    0.44    0.09
   1 -10   0    0.56    0.10
  -1 -10   0    0.38    0.07
   1 -10   0    0.40    0.07
  -1  10   0    0.55    0.09
  -1  10   0    0.52    0.10
  -1  10   0    0.38    0.07
   1  10   0    0.34    0.11
   1  10   0    0.42    0.09
   1  10   0    0.38    0.07
   2 -10   0    0.94    0.13
  -2 -10   0    0.77    0.09
   2 -10   0    0.78    0.10
   2 -10   0    0.94    0.13
  -2 -10   0    0.90    0.11
   2  10   0    0.92    0.10
   2  10   0    0.79    0.13
  -2  10   0    0.62    0.10
  -2  10   0    0.77    0.12
  -2  10   0    0.70    0.13
  -2  10   0    0.75    0.11
   3 -10   0    0.83    0.13
  -3 -10   0    0.83    0.12
  -3 -10   0    1.15    0.15
   3  10   0    0.91    0.16
  -3  10   0    0.91    0.16
  -3  10   0    0.89    0.13
  -3  10   0    1.04    0.15
   4 -10   0    0.67    0.14
  -4 -10   0    0.39    0.14
   4  10   0    0.69    0.16
  -4  10   0    0.70    0.14
  -4  10   0    0.59    0.15
  -4  10   0    0.55    0.14
  -5 -10   0   -0.11    0.15
  -5  10   0   -0.11    0.08
  -5  10   0   -0.05    0.14
   5  10   0   -0.10    0.12
  -6 -10   0    0.16    0.18
  -6  10   0    0.09    0.14
  -6  10   0    0.13    0.18
   0 -11   0    0.00    0.05
   0 -11   0    0.09    0.07
   0  11   0   -0.05    0.07
   0  11   0    0.01    0.06
   0  11   0    0.06    0.05
   0  11   0    0.01    0.10
  -1 -11   0    0.11    0.06
   1 -11   0    0.09    0.07
  -1 -11   0    0.19    0.08
   1 -11   0    0.05    0.07
   1  11   0    0.17    0.05
   1  11   0    0.01    0.11
  -1  11   0    0.00    0.02
  -1  11   0    0.04    0.07
   1  11   0    0.08    0.06
   1  11   0    0.09    0.08
  -1  11   0   -0.01    0.08
  -1  11   0    0.31    0.12
  -2 -11   0    5.73    0.23
   2 -11   0    4.72    0.22
  -2 -11   0    5.55    0.21
   2 -11   0    6.05    0.27
  -2  11   0    5.14    0.23
   2  11   0    5.37    0.23
  -2  11   0    5.26    0.26
   2  11   0    4.06    0.19
   2  11   0    4.88    0.27
  -2  11   0    5.11    0.21
  -3 -11   0    1.12    0.16
  -3  11   0    1.24    0.18
  -3  11   0    1.36    0.16
   3  11   0    1.10    0.20
  -4 -11   0    5.77    0.30
  -4  11   0    4.84    0.28
  -4  11   0    5.67    0.30
   4  11   0    4.94    0.31
  -5 -11   0    0.92    0.20
  -5  11   0    0.95    0.19
   5  11   0    0.75    0.23
  -5  11   0    0.95    0.19
  -6 -11   0   -0.29    0.17
  -6  11   0    0.08    0.18
  -6  11   0   -0.07    0.15
  -7  11   0   -0.08    0.15
   0 -12   0    3.15    0.18
   0  12   0    2.82    0.22
   0  12   0    2.81    0.17
  -1 -12   0    0.22    0.09
   1 -12   0    0.35    0.10
  -1  12   0    0.08    0.09
  -1  12   0    0.15    0.09
   1  12   0    0.17    0.10
   1  12   0    0.26    0.10
  -2 -12   0   19.28    0.51
   2 -12   0   19.42    0.55
  -2  12   0   17.60    0.58
   2  12   0   18.90    0.51
   2  12   0   17.70    0.60
  -2  12   0   19.54    0.51
  -3 -12   0    0.18    0.12
  -3  12   0    0.02    0.13
  -3  12   0    0.20    0.12
   3  12   0    0.29    0.18
  -4 -12   0    0.25    0.14
  -4  12   0    0.07    0.13
   4  12   0    0.28    0.14
  -4  12   0    0.27    0.12
  -5 -12   0    0.25    0.17
   5  12   0    0.15    0.15
  -5  12   0    0.21    0.15
  -5  12   0    0.20    0.16
  -6 -12   0   -0.33    0.17
  -6  12   0   -0.06    0.15
  -7  12   0   -0.11    0.16
   0 -13   0    0.01    0.09
   0  13   0   -0.07    0.08
   0  13   0   -0.08    0.09
  -1 -13   0    1.57    0.16
   1 -13   0    1.44    0.16
  -1  13   0    1.75    0.16
   1  13   0    1.62    0.16
  -1  13   0    1.56    0.19
   1  13   0    1.60    0.22
   2 -13   0    4.56    0.26
  -2 -13   0    4.84    0.25
   2  13   0    4.62    0.24
  -2  13   0    4.52    0.23
  -2  13   0    4.48    0.29
   2  13   0    4.05    0.28
  -3 -13   0   -0.03    0.12
   3  13   0    0.12    0.17
  -3  13   0   -0.06    0.11
  -3  13   0   -0.04    0.13
  -4 -13   0   -0.01    0.13
  -4  13   0    0.02    0.14
  -4  13   0    0.07    0.15
   4  13   0    0.21    0.19
  -5 -13   0   -0.09    0.16
  -5  13   0    0.10    0.15
  -5  13   0    0.12    0.15
   5  13   0   -0.03    0.20
  -6  13   0    0.17    0.18
   0 -14   0    0.19    0.11
   0  14   0    0.16    0.12
   0  14   0    0.23    0.10
  -1 -14   0    0.83    0.13
   1 -14   0    0.57    0.13
   1  14   0    0.71    0.12
  -1  14   0    0.89    0.13
   1  14   0    0.65    0.16
  -1  14   0    0.56    0.14
  -2 -14   0    0.26    0.12
  -2  14   0    0.18    0.11
   2  14   0    0.17    0.14
  -2  14   0    0.08    0.15
   2  14   0    0.35    0.12
  -3 -14   0    0.59    0.15
   3  14   0    0.85    0.16
   3  14   0    0.85    0.22
  -3  14   0    0.73    0.16
  -3  14   0    0.99    0.17
  -4 -14   0    0.16    0.16
  -4  14   0    0.04    0.14
   4  14   0    0.24    0.20
  -4  14   0    0.16    0.16
  -5 -14   0    0.22    0.17
  -5  14   0    0.22    0.14
  -5  14   0    0.47    0.17
   5  14   0    0.20    0.22
  -6  14   0   -0.04    0.15
   0 -15   0   -0.05    0.10
   0  15   0    0.06    0.10
   0  15   0   -0.12    0.10
  -1 -15   0    1.02    0.15
   1 -15   0    0.90    0.15
   1  15   0    0.93    0.21
  -1  15   0    1.09    0.21
  -1  15   0    1.10    0.13
   1  15   0    1.12    0.14
  -2 -15   0    0.49    0.14
  -2  15   0    0.75    0.13
  -2  15   0    0.66    0.17
   2  15   0    0.83    0.14
   2  15   0    0.69    0.22
  -3 -15   0    0.00    0.13
  -3  15   0   -0.01    0.16
  -3  15   0   -0.12    0.12
   3  15   0    0.05    0.12
   3  15   0   -0.09    0.18
  -4 -15   0   -0.24    0.12
  -4  15   0    0.03    0.13
   4  15   0    0.03    0.20
  -4  15   0    0.07    0.16
   4  15   0    0.16    0.15
   5  15   0    0.86    0.22
  -5  15   0    0.79    0.20
   0 -16   0    0.08    0.13
   0  16   0    0.04    0.17
   0  16   0    0.16    0.10
  -1 -16   0    1.36    0.17
   1 -16   0    1.45    0.18
   1  16   0    1.08    0.24
  -1  16   0    1.06    0.23
   1  16   0    1.30    0.14
  -1  16   0    1.33    0.15
  -2 -16   0   -0.06    0.11
  -2  16   0   -0.15    0.10
   2  16   0    0.08    0.11
   2  16   0    0.07    0.14
  -2  16   0   -0.11    0.16
  -3 -16   0    0.27    0.15
  -3  16   0   -0.01    0.11
   3  16   0    0.14    0.13
  -3  16   0    0.02    0.13
   3  16   0   -0.26    0.20
  -4 -16   0    0.15    0.17
  -4  16   0    0.27    0.15
  -4  16   0    0.07    0.15
   4  16   0    0.13    0.22
   4  16   0    0.29    0.16
   5  16   0    0.13    0.19
  -5  16   0    0.05    0.18
   0 -17   0    0.06    0.13
   0  17   0    0.50    0.21
  -1 -17   0    0.88    0.16
   1 -17   0    0.89    0.17
   1  17   0    0.80    0.20
  -1  17   0    0.91    0.23
  -2 -17   0   -0.17    0.11
  -2  17   0   -0.02    0.17
   2  17   0   -0.30    0.18
  -2  17   0   -0.18    0.11
  -3 -17   0   -0.01    0.13
  -3  17   0   -0.02    0.18
   3  17   0   -0.19    0.15
  -3  17   0    0.02    0.12
  -4  17   0   -0.14    0.16
  -4  17   0   -0.23    0.14
   4  17   0    0.06    0.23
   0  18   0    3.31    0.35
   1  18   0   -0.08    0.20
  -1  18   0    0.40    0.21
   2  18   0   -0.11    0.15
  -2  18   0    0.10    0.15
  -3  18   0    0.36    0.20
   3  18   0   -0.08    0.22
  -4  18   0    0.05    0.16
   4  18   0    0.04    0.24
   0  19   0    0.42    0.24
  -1  19   0    0.46    0.23
   1  19   0    0.29    0.24
   2  19   0    0.41    0.25
  -2  19   0    0.32    0.21
  -3  19   0    0.78    0.23
   3  19   0    0.73    0.28
   0  20   0    0.31    0.25
   1  20   0   -0.01    0.17
  -1  20   0    0.36    0.23
  -8   0   1   -0.11    0.23
  -8   0   1    0.04    0.24
  -7   0   1   -0.14    0.13
  -7   0   1    0.25    0.20
  -6   0   1    0.04    0.13
   6   0  -1    0.00    0.11
  -6   0   1    0.04    0.13
  -5   0   1   -0.32    0.12
   5   0  -1   -0.12    0.13
  -5   0   1   -0.34    0.12
  -4   0   1    0.20    0.10
  -4   0   1   -0.03    0.09
   4   0  -1    0.00    0.08
   3   0  -1   -0.06    0.07
   3   0  -1    0.01    0.05
  -3   0   1    0.02    0.07
  -3   0   1    0.02    0.07
  -2   0   1    0.05    0.04
   2   0  -1   -0.01    0.05
  -2   0   1   -0.08    0.04
   2   0  -1   -0.01    0.04
  -2   0   1   -0.05    0.04
   2   0  -1   -0.05    0.03
   0   0   1   -0.13    0.01
   0   0   1   -0.15    0.01
   0   0  -1   -0.15    0.01
   0   0  -1   -0.15    0.00
   0   0   1   -0.14    0.01
  -1   0  -1   -0.01    0.02
   1   0   1    0.00    0.02
  -1   0  -1    0.02    0.02
   1   0   1   -0.01    0.02
  -1   0  -1   -0.02    0.02
   2   0   1   -0.03    0.04
  -2   0  -1   -0.08    0.03
   2   0   1   -0.07    0.04
   2   0   1   -0.06    0.05
  -2   0  -1   -0.02    0.04
  -2   0  -1    0.02    0.04
   3   0   1   -0.06    0.05
  -3   0  -1   -0.12    0.05
  -3   0  -1   -0.08    0.05
  -4   0  -1   -0.07    0.07
  -4   0  -1   -0.08    0.09
  -5   0  -1   -0.24    0.08
  -5   0  -1   -0.07    0.09
  -6   0  -1    0.04    0.13
  -6   0  -1   -0.04    0.18
  -7   0  -1   -0.29    0.13
  -7   0  -1   -0.15    0.20
  -8   0  -1    0.23    0.24
  -8   0  -1   -0.04    0.18
  -8  -1   1   -0.02    0.17
  -8  -1   1   -0.16    0.23
  -8   1   1    0.13    0.18
  -8   1   1   -0.10    0.23
  -7  -1   1    2.14    0.27
  -7  -1   1    1.80    0.23
  -7   1   1    2.19    0.29
  -7   1   1    2.02    0.26
   6  -1  -1    2.54    0.24
  -6  -1   1    2.41    0.24
  -6  -1   1    2.14    0.24
  -6   1   1    3.01    0.31
  -6   1   1    2.31    0.24
  -5  -1   1    0.32    0.12
   5  -1  -1    0.22    0.14
  -5  -1   1    0.17    0.11
  -5   1   1    0.23    0.15
   5   1  -1    0.10    0.11
  -5   1   1    0.16    0.11
   4  -1  -1   19.80    0.55
  -4  -1   1   20.77    0.56
  -4  -1   1   19.56    0.52
  -4   1   1   20.09    0.54
   4   1  -1   19.66    0.54
  -4   1   1   20.32    0.55
  -3  -1   1    7.57    0.24
  -3  -1   1    7.47    0.25
   3  -1  -1    7.20    0.26
   3  -1  -1    7.34    0.26
   3   1  -1    7.42    0.24
  -3   1   1    7.39    0.26
  -3   1   1    7.45    0.26
   3   1  -1    7.82    0.26
   2  -1  -1    9.03    0.25
  -2  -1   1    9.19    0.25
  -2  -1   1    9.65    0.25
   2  -1  -1    9.58    0.25
  -2  -1   1    9.27    0.25
   2  -1  -1    9.19    0.26
   2   1  -1    9.27    0.26
  -2   1   1    9.20    0.26
   2   1  -1    9.32    0.24
  -2   1   1    8.98    0.25
   2   1  -1    9.20    0.25
  -2   1   1    9.27    0.25
   1  -1  -1  253.92    4.97
  -1  -1   1  242.85    4.94
   1  -1  -1  255.58    4.75
   1  -1  -1  238.78    4.66
   1  -1  -1  249.16    4.97
  -1  -1   1  250.50    4.76
  -1  -1   1  248.42    4.75
  -1   1   1  256.94    4.79
  -1   1   1  246.46    4.97
   1   1  -1  246.37    4.96
   1   1  -1  243.03    4.75
   1   1  -1  252.47    4.75
  -1   1   1  250.55    4.95
  -1   1   1  248.70    4.72
   0  -1   1   18.25    0.39
   0  -1  -1   18.64    0.39
   0  -1   1   19.76    0.38
   0   1   1   20.35    0.39
   0   1   1   21.79    0.41
   1  -1   1    0.35    0.05
   1  -1   1    0.49    0.05
   1  -1   1    0.50    0.04
  -1  -1  -1    0.60    0.05
  -1  -1  -1    0.54    0.04
  -1   1  -1    0.38    0.04
   1   1   1    0.54    0.05
   1   1   1    0.56    0.04
  -1   1  -1    0.42    0.04
  -1   1  -1    0.45    0.05
  -2  -1  -1   11.35    0.30
  -2  -1  -1   11.25    0.30
   2  -1   1   11.89    0.30
   2  -1   1   11.59    0.30
  -2  -1  -1   11.28    0.29
   2  -1   1   11.41    0.29
   2   1   1   11.08    0.29
   2   1   1   11.82    0.31
  -2   1  -1   11.48    0.30
  -2   1  -1   11.25    0.29
  -2   1  -1   11.79    0.30
  -3  -1  -1   -0.08    0.07
   3  -1   1   -0.06    0.04
  -3  -1  -1   -0.02    0.08
   3  -1   1   -0.05    0.08
  -3   1  -1    0.05    0.06
  -3   1  -1   -0.08    0.07
  -3   1  -1   -0.03    0.05
   4  -1   1    6.92    0.30
  -4  -1  -1    6.82    0.27
  -4  -1  -1    7.42    0.29
  -4   1  -1    6.90    0.29
  -4   1  -1    7.15    0.30
  -5  -1  -1    0.42    0.17
  -5  -1  -1    0.77    0.15
  -5   1  -1    1.00    0.16
  -5   1  -1    0.73    0.14
  -6  -1  -1    0.76    0.17
  -6  -1  -1    0.53    0.16
  -6   1  -1    0.61    0.17
  -6   1  -1    0.37    0.20
  -7  -1  -1    0.60    0.24
  -7  -1  -1    0.34    0.22
  -7   1  -1    0.11    0.21
  -7   1  -1    0.42    0.23
  -8  -1  -1    0.29    0.20
  -8  -1  -1   -0.12    0.24
  -8   1  -1    0.22    0.24
  -8  -2   1   -0.09    0.22
  -8  -2   1   -0.06    0.18
  -8   2   1    0.14    0.24
  -8   2   1    0.10    0.24
  -7  -2   1    3.18    0.30
  -7  -2   1    3.86    0.36
  -7   2   1    3.37    0.30
  -7   2   1    3.79    0.37
  -6  -2   1    1.57    0.20
   6  -2  -1    1.27    0.20
  -6  -2   1    1.48    0.22
  -6   2   1    1.30    0.24
  -6   2   1    1.38    0.20
  -5  -2   1    6.07    0.30
   5  -2  -1    6.60    0.33
  -5  -2   1    6.48    0.29
  -5   2   1    6.22    0.30
  -5   2   1    6.36    0.31
  -4  -2   1    0.17    0.08
  -4  -2   1    0.16    0.08
   4  -2  -1    0.15    0.11
  -4   2   1    0.20    0.08
  -4   2   1    0.18    0.08
   4   2  -1    0.19    0.11
  -3  -2   1   52.28    1.07
  -3  -2   1   51.97    1.12
   3  -2  -1   51.04    1.08
   3  -2  -1   52.62    1.14
  -3   2   1   50.37    1.08
  -3   2   1   52.45    1.08
   3   2  -1   50.90    1.08
  -3   2   1   51.66    1.13
   3   2  -1   51.99    1.07
  -2  -2   1   28.64    0.59
   2  -2  -1   28.91    0.61
   2  -2  -1   27.83    0.61
  -2  -2   1   27.73    0.62
  -2  -2   1   28.47    0.60
   2  -2  -1   28.14    0.64
   2   2  -1   28.75    0.61
  -2   2   1   27.78    0.63
   2   2  -1   29.00    0.60
  -2   2   1   27.64    0.63
  -2   2   1   27.87    0.61
  -2   2   1   28.79    0.61
   2   2  -1   28.24    0.62
  -1  -2   1  212.48    3.98
   1  -2  -1  205.11    4.00
   1  -2  -1  210.81    4.05
   1  -2  -1  210.42    3.92
  -1  -2   1  205.36    3.96
   1  -2  -1  214.24    4.10
  -1  -2   1  185.78    4.12
   1   2  -1  204.92    4.15
  -1   2   1  209.55    3.84
  -1   2   1  214.36    3.95
   1   2  -1  211.82    3.98
  -1   2   1  205.67    4.12
   1   2  -1  208.09    3.97
  -1   2   1  203.58    4.12
   0  -2  -1   18.26    0.37
   0  -2  -1   17.76    0.38
   0  -2  -1   17.95    0.36
   0   2   1   18.03    0.37
   0   2   1   18.16    0.36
   0   2   1   17.82    0.38
  -1  -2  -1  506.68    9.14
  -1  -2  -1  490.46    9.51
   1  -2   1  502.82    9.10
   1  -2   1  468.47    9.46
   1  -2   1  476.44    9.11
   1   2   1  497.32    9.14
  -1   2  -1  473.54    9.10
   1   2   1  481.18    9.51
  -1   2  -1  474.18    9.09
  -1   2  -1  454.94    9.45
  -2  -2  -1    4.88    0.17
   2  -2   1    4.51    0.16
   2  -2   1    4.80    0.17
  -2  -2  -1    4.88    0.17
  -2  -2  -1    4.90    0.18
   2  -2   1    4.91    0.17
   2   2   1    4.72    0.17
  -2   2  -1    4.69    0.16
   2   2   1    4.66    0.16
  -2   2  -1    5.07    0.16
  -2   2  -1    4.92    0.16
   2   2   1    4.67    0.16
  -3  -2  -1   13.23    0.36
  -3  -2  -1   12.95    0.37
   3  -2   1   13.34    0.38
   3  -2   1   13.29    0.38
  -3   2  -1   13.05    0.37
  -3   2  -1   13.26    0.36
  -3   2  -1   13.01    0.36
   3   2   1   13.14    0.36
  -4  -2  -1    3.79    0.21
   4  -2   1    3.83    0.23
  -4  -2  -1    3.55    0.22
  -4   2  -1    3.66    0.20
  -4   2  -1    3.54    0.22
  -5  -2  -1    0.03    0.11
  -5  -2  -1   -0.06    0.10
   5  -2   1    0.06    0.10
  -5   2  -1    0.02    0.13
  -5   2  -1   -0.09    0.10
  -6  -2  -1    0.23    0.18
  -6  -2  -1    0.03    0.13
  -6   2  -1    0.12    0.14
  -6   2  -1    0.06    0.13
  -7  -2  -1    0.79    0.24
  -7  -2  -1    0.49    0.23
  -7   2  -1    0.25    0.16
  -7   2  -1    0.35    0.22
  -8  -2  -1    0.19    0.19
  -8   2  -1    0.24    0.19
  -8  -3   1    0.45    0.25
  -8   3   1    0.29    0.18
  -7  -3   1    1.13    0.25
   7  -3  -1    1.11    0.24
  -7  -3   1    1.68    0.26
  -7   3   1    1.21    0.25
  -7   3   1    0.93    0.25
   6  -3  -1   -0.08    0.11
  -6  -3   1    0.02    0.12
  -6  -3   1    0.27    0.13
  -6   3   1   -0.14    0.12
  -6   3   1    0.04    0.14
  -5  -3   1    0.73    0.16
   5  -3  -1    0.86    0.17
  -5  -3   1    0.66    0.17
  -5   3   1    0.83    0.18
  -5   3   1    0.81    0.15
  -4  -3   1    0.27    0.11
   4  -3  -1    0.54    0.10
  -4  -3   1    0.26    0.11
  -4   3   1    0.09    0.10
  -4   3   1    0.48    0.10
  -3  -3   1    1.57    0.14
   3  -3  -1    1.88    0.14
  -3  -3   1    1.66    0.12
   3  -3  -1    1.80    0.14
   3   3  -1    1.63    0.12
   3   3  -1    1.99    0.12
  -3   3   1    1.63    0.14
  -3   3   1    2.01    0.14
  -3   3   1    1.54    0.12
   2  -3  -1    0.65    0.08
   2  -3  -1    0.64    0.07
  -2  -3   1    0.84    0.08
  -2  -3   1    0.46    0.07
   2  -3  -1    0.78    0.09
  -2  -3   1    0.46    0.07
   2   3  -1    0.62    0.07
  -2   3   1    0.82    0.08
  -2   3   1    0.69    0.08
  -2   3   1    0.72    0.08
  -2   3   1    0.74    0.07
   2   3  -1    0.56    0.07
   2   3  -1    0.58    0.07
   2   3  -1    0.69    0.08
  -1  -3   1  133.32    2.59
   1  -3  -1  137.62    2.66
  -1  -3   1  135.63    2.74
  -1  -3   1  138.48    2.58
   1  -3  -1  135.64    2.56
   1  -3  -1  138.69    2.67
   1  -3  -1  138.83    2.56
   1   3  -1  133.72    2.57
   1   3  -1  134.13    2.71
  -1   3   1  134.35    2.67
  -1   3   1  136.74    2.56
  -1   3   1  141.19    2.56
  -1   3   1  138.97    2.66
   0  -3   1    0.27    0.02
   0  -3   1    0.28    0.02
   0  -3   1    0.25    0.02
   0  -3  -1    0.25    0.04
   0  -3  -1    0.32    0.04
   0   3   1    0.25    0.04
   0   3   1    0.24    0.04
   0   3   1    0.25    0.04
   0   3  -1    0.16    0.02
   0   3  -1    0.16    0.02
   0   3   1    0.23    0.03
   1  -3   1  912.19   17.59
  -1  -3  -1 1000.00   17.69
   1  -3   1  917.79   18.32
  -1  -3  -1  970.42   18.40
   1  -3   1  967.89   17.61
  -1   3  -1  951.57   17.59
  -1   3  -1  933.80   17.59
  -1   3  -1  978.50   18.33
  -1   3  -1  834.82   18.23
   1   3   1  954.68   18.36
   1   3   1  976.97   17.66
  -2  -3  -1   62.97    1.25
  -2  -3  -1   61.37    1.24
   2  -3   1   62.07    1.24
   2  -3   1   63.71    1.29
  -2  -3  -1   62.62    1.29
   2  -3   1   63.34    1.24
   2   3   1   63.61    1.24
  -2   3  -1   63.02    1.24
  -2   3  -1   62.18    1.29
   2   3   1   63.72    1.29
  -2   3  -1   62.73    1.24
   2   3   1   63.10    1.31
  -3  -3  -1    2.54    0.15
   3  -3   1    2.75    0.15
  -3  -3  -1    2.53    0.16
   3  -3   1    2.96    0.15
  -3   3  -1    2.39    0.16
   3   3   1    2.33    0.14
  -3   3  -1    2.65    0.16
  -3   3  -1    2.76    0.16
   4  -3   1    0.08    0.10
  -4  -3  -1   -0.20    0.09
  -4  -3  -1   -0.09    0.10
  -4   3  -1   -0.06    0.07
  -4   3  -1   -0.05    0.10
   5  -3   1    3.31    0.26
  -5  -3  -1    2.73    0.23
  -5  -3  -1    2.39    0.21
  -5   3  -1    3.03    0.23
  -5   3  -1    2.96    0.25
  -6  -3  -1    0.05    0.17
  -6  -3  -1    0.48    0.15
  -6   3  -1    0.12    0.15
  -6   3  -1   -0.09    0.17
  -7  -3  -1    0.52    0.18
  -7  -3  -1    0.38    0.22
  -7   3  -1    0.54    0.23
  -7   3  -1    0.43    0.17
  -8  -3  -1    0.18    0.25
  -8   3  -1    0.26    0.25
  -8   4   1    0.85    0.26
  -7  -4   1    0.01    0.14
  -7  -4   1    0.15    0.14
   7  -4  -1    0.03    0.14
  -7   4   1   -0.20    0.14
  -7   4   1   -0.18    0.18
   6  -4  -1    2.66    0.28
  -6  -4   1    2.91    0.25
  -6  -4   1    3.03    0.29
  -6   4   1    1.99    0.26
  -6   4   1    2.44    0.25
  -5  -4   1   12.65    0.44
   5  -4  -1   13.08    0.47
  -5  -4   1   12.96    0.47
  -5   4   1   12.20    0.43
  -5   4   1   12.31    0.45
  -4  -4   1   -0.03    0.10
   4  -4  -1    0.19    0.11
  -4  -4   1    0.16    0.08
  -4   4   1    0.09    0.11
  -4   4   1    0.06    0.08
   3  -4  -1   20.46    0.51
  -3  -4   1   19.95    0.48
  -3  -4   1   20.50    0.52
   3  -4  -1   20.92    0.54
  -3   4   1   19.97    0.52
   3   4  -1   20.13    0.49
  -3   4   1   21.00    0.52
  -3   4   1   20.50    0.50
  -2  -4   1   12.23    0.31
   2  -4  -1   12.17    0.33
  -2  -4   1   12.12    0.30
   2  -4  -1   11.85    0.32
  -2  -4   1   12.03    0.29
   2  -4  -1   11.61    0.31
   2   4  -1   12.23    0.30
   2   4  -1   11.82    0.31
  -2   4   1   11.57    0.31
   2   4  -1   12.29    0.34
  -2   4   1   11.74    0.33
  -2   4   1   12.19    0.32
  -2   4   1   11.51    0.32
  -1  -4   1    1.92    0.08
   1  -4  -1    1.80    0.10
  -1  -4   1    1.83    0.08
   1  -4  -1    1.75    0.09
  -1  -4   1    1.79    0.07
   1  -4  -1    1.76    0.09
   1  -4  -1    1.81    0.10
  -1   4   1    1.84    0.10
  -1   4   1    1.81    0.10
   1   4  -1    1.84    0.07
   1   4  -1    1.73    0.07
  -1   4   1    1.91    0.09
  -1   4   1    1.88    0.09
   1   4  -1    1.99    0.10
   0  -4  -1    6.06    0.17
   0  -4   1    6.01    0.14
   0  -4   1    5.90    0.13
   0  -4  -1    5.74    0.16
   0  -4   1    5.91    0.14
   0   4   1    5.68    0.17
   0   4   1    6.03    0.16
   0   4  -1    5.68    0.13
   0   4  -1    5.78    0.12
   0   4   1    6.02    0.17
   0   4   1    5.97    0.16
   0   4  -1    6.13    0.12
  -1  -4  -1  120.77    2.30
   1  -4   1  122.09    2.29
   1  -4   1  122.45    2.29
  -1  -4  -1  120.25    2.39
   1  -4   1  123.37    2.39
   1   4   1  123.81    2.39
  -1   4  -1  122.49    2.41
  -1   4  -1  124.30    2.38
  -1   4  -1  123.60    2.29
   1   4   1  120.88    2.30
   1   4   1  124.00    2.45
  -1   4  -1  120.60    2.29
  -2  -4  -1   25.28    0.57
   2  -4   1   26.31    0.57
   2  -4   1   26.11    0.57
   2  -4   1   26.39    0.59
  -2  -4  -1   25.29    0.59
  -2   4  -1   25.91    0.56
  -2   4  -1   25.78    0.58
   2   4   1   25.70    0.59
   2   4   1   25.80    0.56
  -2   4  -1   24.97    0.58
   2   4   1   25.96    0.61
  -2   4  -1   25.98    0.57
   3  -4   1    0.21    0.07
  -3  -4  -1    0.02    0.06
   3  -4   1    0.05    0.06
  -3  -4  -1    0.06    0.07
   3   4   1    0.10    0.06
  -3   4  -1   -0.03    0.07
  -3   4  -1    0.08    0.07
   3   4   1    0.04    0.06
  -3   4  -1    0.09    0.06
   4  -4   1    4.65    0.25
  -4  -4  -1    5.13    0.25
  -4  -4  -1    4.69    0.25
  -4   4  -1    4.93    0.25
  -4   4  -1    5.06    0.25
   5  -4   1    3.09    0.26
  -5  -4  -1    2.62    0.25
  -5  -4  -1    2.60    0.26
  -5   4  -1    2.98    0.26
  -5   4  -1    2.09    0.21
  -6  -4  -1    1.06    0.18
  -6  -4  -1    0.91    0.18
  -6   4  -1    0.66    0.17
  -6   4  -1    0.62    0.20
  -7  -4  -1    0.79    0.20
  -7  -4  -1    0.89    0.25
  -7   4  -1    0.97    0.25
  -7   4  -1    1.06    0.24
  -8  -4  -1    0.09    0.24
  -8   5   1    2.19    0.33
  -7  -5   1    1.74    0.26
  -7  -5   1    1.63    0.24
   7  -5  -1    1.33    0.26
  -7   5   1    1.45    0.24
  -7   5   1    1.68    0.24
  -6  -5   1    0.89    0.21
  -6  -5   1    0.56    0.18
   6  -5  -1    0.69    0.16
  -6   5   1    0.91    0.21
  -6   5   1    0.62    0.21
  -5  -5   1   -0.15    0.14
   5  -5  -1    0.19    0.12
  -5  -5   1   -0.09    0.14
  -5   5   1    0.18    0.15
  -5   5   1   -0.19    0.14
  -4  -5   1    1.19    0.15
  -4  -5   1    1.28    0.16
   4  -5  -1    1.30    0.16
  -4   5   1    1.25    0.14
  -4   5   1    1.30    0.16
   3  -5  -1    0.14    0.09
  -3  -5   1    0.14    0.09
  -3  -5   1    0.03    0.08
   3  -5  -1    0.30    0.09
  -3   5   1    0.21    0.07
  -3   5   1    0.30    0.09
   3   5  -1    0.27    0.08
  -3   5   1    0.18    0.09
   3   5  -1    0.04    0.07
   2  -5  -1   77.75    1.57
  -2  -5   1   76.81    1.46
   2  -5  -1   75.54    1.49
  -2  -5   1   75.87    1.52
  -2  -5   1   75.95    1.47
   2  -5  -1   73.01    1.56
  -2   5   1   76.09    1.49
  -2   5   1   74.44    1.55
   2   5  -1   74.41    1.46
   2   5  -1   75.63    1.59
   2   5  -1   76.13    1.52
  -2   5   1   74.23    1.49
   1  -5  -1   11.73    0.29
  -1  -5   1   11.17    0.25
   1  -5  -1   11.54    0.29
  -1  -5   1   11.63    0.27
   1  -5  -1   11.47    0.30
   1  -5  -1   11.45    0.31
  -1   5   1   11.57    0.29
   1   5  -1   11.87    0.26
  -1   5   1   11.66    0.29
   1   5  -1   12.33    0.32
  -1   5   1   11.39    0.30
   1   5  -1   11.05    0.25
  -1   5   1   12.07    0.32
  -1   5   1   11.66    0.30
   0  -5   1  117.46    2.27
   0  -5   1  112.61    2.20
   0  -5  -1  118.09    2.30
   0  -5  -1  117.93    2.21
   0  -5   1  118.62    2.31
   0   5   1  117.77    2.22
   0   5  -1  113.16    2.18
   0   5  -1  117.56    2.30
   0   5   1  116.69    2.31
   0   5   1  120.79    2.29
   0   5   1  121.55    2.36
   0   5   1  120.88    2.21
   0   5  -1  119.32    2.35
   0   5  -1  111.89    2.31
   1  -5   1  152.46    2.82
  -1  -5  -1  149.43    2.83
   1  -5   1  151.30    2.82
  -1  -5  -1  149.55    2.95
   1  -5   1  150.30    2.94
   1  -5   1  149.76    2.94
   1   5   1  152.38    3.02
  -1   5  -1  151.07    2.82
  -1   5  -1  150.26    2.82
   1   5   1  150.70    2.83
  -1   5  -1  149.45    2.95
  -1   5  -1  156.01    3.00
   1   5   1  150.85    2.95
  -1   5  -1  155.16    2.93
  -2  -5  -1   41.00    0.90
  -2  -5  -1   41.08    0.86
   2  -5   1   42.62    0.90
  -2   5  -1   42.48    0.86
   2   5   1   42.03    0.86
  -2   5  -1   41.32    0.86
  -2   5  -1   41.15    0.89
  -2   5  -1   42.35    0.89
   2   5   1   41.85    0.93
  -3  -5  -1    0.25    0.08
   3  -5   1    0.18    0.07
  -3  -5  -1    0.13    0.09
  -3   5  -1    0.19    0.07
   3   5   1    0.09    0.08
  -3   5  -1    0.31    0.07
   3   5   1    0.18    0.08
  -3   5  -1    0.19    0.09
  -4  -5  -1    2.18    0.18
  -4  -5  -1    1.94    0.17
   4  -5   1    2.41    0.20
  -4   5  -1    2.27    0.17
  -4   5  -1    2.20    0.20
   5  -5   1    1.39    0.17
  -5  -5  -1    1.49    0.21
  -5  -5  -1    1.48    0.20
  -5   5  -1    1.35    0.18
  -5   5  -1    1.39    0.18
  -6  -5  -1   -0.35    0.15
  -6  -5  -1   -0.08    0.16
  -6   5  -1   -0.25    0.10
  -6   5  -1   -0.40    0.16
  -7  -5  -1   -0.04    0.20
  -7  -5  -1    0.07    0.21
  -7   5  -1   -0.03    0.13
  -7   5  -1   -0.12    0.19
  -7  -6   1   -0.32    0.18
   7  -6  -1   -0.14    0.18
  -7   6   1    0.09    0.14
  -7   6   1   -0.03    0.20
   6  -6  -1    2.05    0.26
  -6  -6   1    1.77    0.22
  -6  -6   1    1.41    0.20
  -6   6   1    1.73    0.22
  -6   6   1    1.71    0.24
  -5  -6   1    0.11    0.11
   5  -6  -1    0.19    0.15
  -5  -6   1   -0.16    0.12
  -5   6   1   -0.15    0.14
  -5   6   1   -0.07    0.13
  -4  -6   1   -0.06    0.07
  -4  -6   1   -0.05    0.10
   4  -6  -1   -0.03    0.08
  -4   6   1    0.08    0.08
  -4   6   1    0.21    0.10
  -3  -6   1   28.44    0.69
   3  -6  -1   30.01    0.70
   3  -6  -1   29.25    0.73
  -3  -6   1   29.64    0.66
   3   6  -1   29.73    0.74
  -3   6   1   29.89    0.72
  -3   6   1   29.82    0.70
  -3   6   1   29.51    0.69
   3   6  -1   29.11    0.66
  -2  -6   1   53.83    1.05
   2  -6  -1   53.54    1.08
  -2  -6   1   52.73    1.09
   2  -6  -1   52.07    1.14
   2  -6  -1   51.01    1.13
   2   6  -1   54.02    1.17
  -2   6   1   52.85    1.12
   2   6  -1   52.52    1.05
  -2   6   1   51.35    1.08
   2   6  -1   53.78    1.09
  -2   6   1   52.42    1.08
   1  -6  -1    3.62    0.15
   1  -6  -1    3.84    0.16
  -1  -6   1    3.85    0.12
   1  -6  -1    3.72    0.14
   1  -6  -1    4.04    0.16
  -1  -6   1    3.80    0.13
   1   6  -1    3.91    0.17
  -1   6   1    3.86    0.14
  -1   6   1    3.79    0.17
  -1   6   1    3.80    0.14
  -1   6   1    3.85    0.15
   1   6  -1    4.16    0.12
  -1   6   1    3.51    0.15
   1   6  -1    3.29    0.11
   0  -6  -1   23.39    0.52
   0  -6   1   23.18    0.46
   0  -6  -1   23.13    0.50
   0  -6   1   23.54    0.49
   0   6   1   23.34    0.51
   0   6   1   23.80    0.57
   0   6  -1   22.71    0.47
   0   6  -1   23.50    0.55
   0   6   1   23.74    0.50
   0   6  -1   23.96    0.47
   0   6  -1   23.14    0.47
   0   6   1   22.74    0.52
   0   6   1   23.04    0.51
   1  -6   1    0.33    0.05
  -1  -6  -1    0.33    0.06
   1  -6   1    0.26    0.05
   1  -6   1    0.32    0.05
  -1  -6  -1    0.36    0.06
   1  -6   1    0.40    0.05
   1   6   1    0.38    0.06
  -1   6  -1    0.30    0.06
   1   6   1    0.37    0.06
  -1   6  -1    0.27    0.05
  -1   6  -1    0.25    0.05
   1   6   1    0.32    0.07
  -1   6  -1    0.22    0.05
   2  -6   1    2.37    0.14
   2  -6   1    2.60    0.15
  -2  -6  -1    2.92    0.15
  -2  -6  -1    2.66    0.14
   2   6   1    3.21    0.15
  -2   6  -1    2.82    0.14
  -2   6  -1    2.86    0.15
   2   6   1    2.71    0.15
  -2   6  -1    2.81    0.14
  -2   6  -1    2.97    0.15
  -3  -6  -1    0.76    0.12
   3  -6   1    0.97    0.12
   3  -6   1    0.86    0.12
  -3  -6  -1    0.82    0.12
  -3   6  -1    1.00    0.12
   3   6   1    0.84    0.11
  -3   6  -1    0.91    0.11
  -3   6  -1    0.90    0.12
   3   6   1    0.90    0.12
   4  -6   1    0.04    0.08
  -4  -6  -1   -0.16    0.12
  -4  -6  -1   -0.03    0.09
  -4   6  -1   -0.09    0.10
  -4   6  -1    0.00    0.08
   4   6   1   -0.14    0.13
  -5  -6  -1    1.85    0.21
  -5  -6  -1    1.83    0.22
   5  -6   1    1.79    0.21
  -5   6  -1    1.76    0.22
  -5   6  -1    1.93    0.21
   6  -6   1    0.59    0.16
  -6  -6  -1    0.41    0.18
  -6  -6  -1    0.67    0.21
  -6   6  -1    0.29    0.16
  -6   6  -1    0.44    0.15
  -7  -6  -1   -0.26    0.20
  -7  -6  -1   -0.20    0.13
  -7   6  -1   -0.04    0.20
   7  -7  -1    0.19    0.16
  -7  -7   1    0.04    0.20
  -7   7   1    0.21    0.22
  -6  -7   1    6.49    0.39
   6  -7  -1    6.10    0.38
  -6   7   1    6.78    0.40
  -6   7   1    7.54    0.40
   5  -7  -1    2.80    0.23
  -5  -7   1    3.31    0.21
  -5  -7   1    3.15    0.26
  -5   7   1    2.96    0.27
  -5   7   1    3.15    0.27
   4  -7  -1   -0.23    0.11
  -4  -7   1   -0.32    0.10
  -4  -7   1   -0.33    0.10
  -4   7   1   -0.13    0.12
   4   7  -1   -0.17    0.13
   4   7  -1   -0.33    0.09
  -4   7   1   -0.04    0.08
   3  -7  -1    2.51    0.16
   3  -7  -1    2.54    0.18
  -3  -7   1    2.28    0.16
  -3  -7   1    2.36    0.15
   3   7  -1    2.29    0.16
   3   7  -1    2.29    0.14
  -3   7   1    2.23    0.18
  -3   7   1    2.49    0.17
  -3   7   1    2.42    0.15
  -2  -7   1    6.59    0.20
   2  -7  -1    6.58    0.23
  -2  -7   1    6.68    0.21
   2  -7  -1    6.58    0.25
   2  -7  -1    6.50    0.25
  -2   7   1    6.45    0.23
  -2   7   1    6.66    0.24
   2   7  -1    6.54    0.20
  -2   7   1    7.01    0.26
   2   7  -1    6.21    0.25
  -2   7   1    6.48    0.24
   1  -7  -1   19.29    0.47
  -1  -7   1   19.72    0.43
   1  -7  -1   19.83    0.45
   1  -7  -1   19.69    0.49
  -1  -7   1   19.16    0.41
   1   7  -1   19.79    0.51
  -1   7   1   19.67    0.50
  -1   7   1   19.56    0.45
   1   7  -1   18.62    0.42
  -1   7   1   18.71    0.46
  -1   7   1   19.05    0.46
   0  -7   1    9.97    0.24
   0  -7  -1    9.94    0.26
   0  -7  -1    9.56    0.27
   0  -7   1    9.62    0.22
   0   7   1   10.15    0.26
   0   7   1    9.88    0.26
   0   7  -1    9.69    0.21
   0   7   1    9.71    0.27
   0   7   1    9.70    0.31
   0   7  -1   10.05    0.30
   0   7   1    9.62    0.27
   0   7  -1    9.63    0.23
   0   7  -1    9.89    0.21
  -1  -7  -1   -0.06    0.05
   1  -7   1   -0.01    0.05
   1  -7   1    0.01    0.04
   1  -7   1   -0.06    0.04
  -1  -7  -1   -0.02    0.05
   1  -7   1   -0.10    0.04
   1   7   1   -0.12    0.06
  -1   7  -1    0.01    0.01
  -1   7  -1   -0.09    0.05
   1   7   1   -0.06    0.04
  -1   7  -1   -0.10    0.04
  -1   7  -1    0.03    0.06
   2  -7   1  113.77    2.14
  -2  -7  -1  111.73    2.15
  -2  -7  -1  109.08    2.24
   2  -7   1  110.46    2.24
   2   7   1  112.12    2.15
  -2   7  -1  113.51    2.29
  -2   7  -1  111.02    2.14
  -2   7  -1  110.45    2.21
   2   7   1  108.85    2.31
  -2   7  -1  112.61    2.15
   3  -7   1    0.12    0.09
  -3  -7  -1    0.19    0.10
   3  -7   1    0.25    0.09
  -3  -7  -1    0.15    0.07
   3   7   1    0.09    0.06
  -3   7  -1    0.13    0.08
   3   7   1    0.04    0.10
  -3   7  -1    0.12    0.09
  -3   7  -1    0.16    0.09
  -4  -7  -1    1.90    0.20
   4  -7   1    1.88    0.19
  -4  -7  -1    2.17    0.21
  -4   7  -1    1.82    0.18
   4   7   1    1.61    0.19
  -4   7  -1    1.85    0.19
  -5  -7  -1    0.13    0.11
  -5  -7  -1   -0.07    0.13
   5  -7   1    0.33    0.14
  -5   7  -1    0.04    0.10
  -5   7  -1    0.02    0.12
  -6  -7  -1    0.10    0.13
   6  -7   1   -0.12    0.15
  -6  -7  -1    0.02    0.13
  -6   7  -1   -0.01    0.14
  -6   7  -1   -0.02    0.17
  -7  -7  -1    0.77    0.25
  -7   7  -1    0.62    0.18
  -7  -8   1   -0.09    0.14
  -7   8   1   -0.10    0.15
   6  -8  -1    0.02    0.12
  -6  -8   1   -0.09    0.12
  -6   8   1    0.28    0.16
  -6   8   1    0.11    0.13
  -5  -8   1   -0.32    0.12
  -5  -8   1   -0.24    0.11
   5  -8  -1   -0.10    0.09
  -5   8   1   -0.05    0.10
  -5   8   1   -0.06    0.12
  -4  -8   1    1.43    0.17
   4  -8  -1    1.52    0.18
  -4  -8   1    1.54    0.16
  -4   8   1    1.70    0.18
  -4   8   1    1.79    0.19
   4   8  -1    1.58    0.22
  -3  -8   1    1.30    0.13
  -3  -8   1    1.27    0.12
   3  -8  -1    1.35    0.13
   3   8  -1    1.44    0.17
  -3   8   1    1.43    0.14
  -3   8   1    1.06    0.14
  -3   8   1    1.16    0.15
  -3   8   1    1.32    0.14
   3   8  -1    1.30    0.12
   2  -8  -1    1.26    0.13
   2  -8  -1    1.38    0.12
  -2  -8   1    1.37    0.12
   2  -8  -1    1.24    0.13
  -2  -8   1    1.21    0.09
  -2   8   1    1.35    0.12
  -2   8   1    1.34    0.12
  -2   8   1    1.33    0.13
   2   8  -1    1.34    0.13
   2   8  -1    1.37    0.10
  -2   8   1    1.49    0.13
   1  -8  -1    2.70    0.14
   1  -8  -1    2.78    0.15
   1  -8  -1    2.96    0.16
  -1  -8   1    2.86    0.11
  -1  -8   1    2.80    0.12
   1   8  -1    3.09    0.10
  -1   8   1    3.04    0.17
   1   8  -1    2.98    0.10
  -1   8   1    2.80    0.15
  -1   8   1    2.61    0.15
   1   8  -1    2.91    0.16
   1   8  -1    2.82    0.13
  -1   8   1    2.66    0.14
   0  -8   1    1.72    0.08
   0  -8  -1    1.84    0.12
   0  -8   1    1.82    0.09
   0  -8  -1    1.61    0.11
   0   8   1    1.84    0.14
   0   8  -1    1.78    0.06
   0   8   1    1.75    0.11
   0   8  -1    1.81    0.10
   0   8   1    1.74    0.12
   0   8  -1    1.57    0.12
   0   8   1    1.77    0.12
   0   8  -1    1.72    0.06
   1  -8   1   14.22    0.37
   1  -8   1   14.62    0.37
  -1  -8  -1   14.30    0.36
   1  -8   1   14.48    0.33
  -1  -8  -1   14.08    0.37
  -1   8  -1   14.47    0.34
   1   8   1   14.57    0.36
   1   8   1   14.31    0.43
  -1   8  -1   14.61    0.33
   1   8   1   13.83    0.38
  -1   8  -1   14.50    0.41
  -1   8  -1   14.46    0.34
   2  -8   1    0.02    0.06
  -2  -8  -1    0.17    0.07
   2  -8   1    0.13    0.07
  -2  -8  -1    0.27    0.08
  -2   8  -1    0.09    0.07
   2   8   1    0.10    0.06
   2   8   1    0.10    0.09
  -2   8  -1    0.02    0.07
  -2   8  -1    0.17    0.06
  -2   8  -1    0.04    0.06
   3  -8   1    5.89    0.25
  -3  -8  -1    6.06    0.27
  -3  -8  -1    6.11    0.25
   3  -8   1    5.74    0.26
   3   8   1    6.06    0.25
  -3   8  -1    6.31    0.26
  -3   8  -1    5.94    0.25
  -3   8  -1    5.65    0.24
  -3   8  -1    5.68    0.25
   3   8   1    5.71    0.29
   4  -8   1    2.89    0.22
  -4  -8  -1    2.90    0.23
  -4  -8  -1    2.81    0.24
   4   8   1    2.31    0.20
  -4   8  -1    2.43    0.22
  -4   8  -1    2.56    0.21
   5  -8   1    0.12    0.10
  -5  -8  -1   -0.09    0.13
  -5  -8  -1    0.12    0.15
  -5   8  -1    0.14    0.12
  -5   8  -1   -0.14    0.13
  -6  -8  -1   -0.13    0.17
  -6   8  -1   -0.02    0.16
  -6  -9   1   -0.15    0.17
  -6   9   1    0.10    0.13
  -5  -9   1    0.23    0.15
   5  -9  -1    0.38    0.15
  -5   9   1    0.15    0.15
  -5   9   1    0.32    0.14
   4  -9  -1    2.30    0.21
  -4  -9   1    1.95    0.20
  -4  -9   1    1.90    0.18
   4   9  -1    1.82    0.23
  -4   9   1    1.99    0.20
  -4   9   1    1.83    0.20
  -3  -9   1    0.00    0.09
  -3  -9   1   -0.07    0.08
   3  -9  -1   -0.05    0.09
  -3   9   1   -0.03    0.09
   3   9  -1    0.02    0.07
  -3   9   1   -0.15    0.09
  -3   9   1   -0.12    0.10
   3   9  -1    0.17    0.13
  -3   9   1    0.15    0.10
  -2  -9   1    1.61    0.13
   2  -9  -1    1.80    0.14
  -2  -9   1    1.64    0.11
   2  -9  -1    2.05    0.16
   2  -9  -1    1.77    0.15
   2   9  -1    1.89    0.18
   2   9  -1    1.61    0.11
  -2   9   1    1.80    0.16
  -2   9   1    1.76    0.14
  -2   9   1    1.69    0.15
  -2   9   1    1.61    0.13
  -1  -9   1    4.14    0.15
   1  -9  -1    3.99    0.17
  -1  -9   1    4.03    0.14
   1  -9  -1    4.00    0.19
   1  -9  -1    4.15    0.19
   1   9  -1    4.03    0.12
  -1   9   1    3.81    0.17
   1   9  -1    4.10    0.22
  -1   9   1    4.16    0.22
   1   9  -1    4.07    0.16
  -1   9   1    4.11    0.17
  -1   9   1    3.92    0.18
   1   9  -1    4.39    0.12
   0  -9  -1    3.06    0.15
   0  -9  -1    3.31    0.14
   0  -9   1    3.37    0.12
   0  -9   1    3.40    0.14
   0   9   1    3.24    0.19
   0   9  -1    3.12    0.09
   0   9   1    3.37    0.17
   0   9  -1    3.28    0.09
   0   9  -1    3.43    0.19
   0   9   1    3.33    0.15
   0   9   1    3.37    0.15
   0   9  -1    3.15    0.13
   1  -9   1    1.34    0.09
  -1  -9  -1    1.26    0.11
  -1  -9  -1    1.28    0.12
   1  -9   1    1.24    0.11
   1  -9   1    1.28    0.11
  -1   9  -1    1.36    0.13
   1   9   1    1.24    0.12
  -1   9  -1    1.18    0.09
  -1   9  -1    1.20    0.10
  -1   9  -1    1.22    0.08
   1   9   1    1.36    0.12
   1   9   1    1.15    0.12
   1   9   1    1.40    0.12
  -1   9  -1    1.30    0.07
   2  -9   1    4.04    0.20
  -2  -9  -1    4.05    0.18
   2  -9   1    3.84    0.17
  -2  -9  -1    3.94    0.20
  -2   9  -1    3.82    0.20
   2   9   1    3.78    0.21
  -2   9  -1    3.99    0.17
  -2   9  -1    3.88    0.18
  -2   9  -1    3.66    0.16
   2   9   1    4.28    0.18
   3  -9   1  102.64    2.04
   3  -9   1  101.53    2.15
  -3  -9  -1  103.84    2.13
  -3  -9  -1  103.66    2.04
  -3   9  -1  103.33    2.04
  -3   9  -1  103.46    2.10
  -3   9  -1  103.62    2.04
  -3   9  -1  106.28    2.19
   3   9   1   96.67    2.22
   3   9   1  102.70    2.04
  -4  -9  -1    0.57    0.14
  -4  -9  -1    0.96    0.17
   4  -9   1    0.77    0.14
  -4   9  -1    0.46    0.13
  -4   9  -1    0.86    0.16
   4   9   1    0.63    0.14
  -4   9  -1    0.70    0.14
  -5  -9  -1    0.02    0.15
  -5  -9  -1   -0.01    0.14
  -5   9  -1    0.11    0.15
  -6  -9  -1    1.76    0.23
  -6   9  -1    2.04    0.23
  -6 -10   1    0.58    0.20
  -6  10   1    0.80    0.21
  -5 -10   1    2.00    0.23
  -5  10   1    1.76    0.23
  -5  10   1    1.80    0.22
  -4 -10   1    0.07    0.12
   4 -10  -1    0.26    0.13
  -4  10   1    0.24    0.14
   4  10  -1   -0.12    0.15
  -4  10   1    0.20    0.10
  -4  10   1    0.21    0.11
  -3 -10   1    1.52    0.15
  -3 -10   1    1.58    0.14
   3 -10  -1    1.25    0.15
  -3  10   1    1.49    0.16
   3  10  -1    1.49    0.19
  -3  10   1    1.53    0.18
  -3  10   1    1.74    0.19
  -2 -10   1    1.17    0.10
   2 -10  -1    1.15    0.14
   2 -10  -1    1.18    0.13
  -2 -10   1    1.24    0.13
   2 -10  -1    1.07    0.14
  -2  10   1    1.30    0.16
  -2  10   1    1.10    0.12
   2  10  -1    1.33    0.11
  -2  10   1    1.22    0.14
   2  10  -1    1.39    0.16
  -2  10   1    1.12    0.13
  -1 -10   1    0.67    0.08
   1 -10  -1    0.64    0.09
   1 -10  -1    0.72    0.10
  -1 -10   1    0.66    0.07
   1  10  -1    0.70    0.05
   1  10  -1    0.70    0.08
  -1  10   1    0.58    0.10
  -1  10   1    0.67    0.09
  -1  10   1    0.62    0.09
   1  10  -1    0.67    0.05
  -1  10   1    0.67    0.11
   1  10  -1    0.57    0.12
   0 -10  -1   12.41    0.33
   0 -10   1   12.79    0.29
   0 -10   1   13.09    0.33
   0 -10  -1   12.87    0.36
   0  10  -1   12.96    0.26
   0  10   1   12.65    0.34
   0  10   1   12.43    0.35
   0  10  -1   12.24    0.40
   0  10   1   12.93    0.43
   0  10  -1   11.73    0.25
   0  10  -1   12.96    0.32
   0  10   1   13.31    0.34
  -1 -10  -1    8.26    0.25
   1 -10   1    7.85    0.26
  -1 -10  -1    7.78    0.26
   1 -10   1    7.71    0.26
   1 -10   1    7.78    0.22
   1  10   1    7.52    0.31
   1  10   1    7.88    0.26
  -1  10  -1    8.04    0.23
   1  10   1    7.66    0.28
  -1  10  -1    7.64    0.31
  -1  10  -1    7.59    0.20
  -1  10  -1    7.79    0.24
   1  10   1    7.72    0.24
  -2 -10  -1    0.13    0.10
   2 -10   1    0.18    0.09
  -2 -10  -1    0.06    0.08
   2 -10   1    0.10    0.07
   2  10   1    0.17    0.10
  -2  10  -1    0.16    0.08
  -2  10  -1    0.15    0.10
  -2  10  -1    0.06    0.07
  -2  10  -1    0.09    0.07
   2  10   1    0.10    0.08
   3 -10   1   22.48    0.57
  -3 -10  -1   22.38    0.58
  -3 -10  -1   22.58    0.61
  -3  10  -1   24.97    0.60
  -3  10  -1   22.08    0.64
   3  10   1   21.01    0.67
  -3  10  -1   22.68    0.57
  -4 -10  -1    6.15    0.32
  -4 -10  -1    6.35    0.30
  -4  10  -1    6.55    0.30
  -4  10  -1    5.82    0.28
   4  10   1    5.60    0.31
  -5 -10  -1   -0.10    0.10
  -5  10  -1    0.06    0.11
   5  10   1   -0.24    0.16
  -5  10  -1   -0.02    0.14
  -6 -10  -1    0.56    0.21
  -6  10  -1    0.87    0.18
  -6  10  -1    0.82    0.18
  -7  10  -1   -0.03    0.14
  -7  11   1    0.09    0.17
  -6 -11   1    0.15    0.19
  -6  11   1    0.31    0.17
  -6  11   1    0.13    0.19
  -5 -11   1   -0.02    0.14
   5  11  -1    0.07    0.14
  -5  11   1    0.14    0.15
  -5  11   1    0.32    0.17
  -4 -11   1    0.12    0.12
  -4  11   1    0.17    0.13
   4  11  -1    0.20    0.13
  -4  11   1    0.11    0.11
  -3 -11   1   -0.01    0.10
   3 -11  -1    0.16    0.11
  -3  11   1    0.14    0.13
  -3  11   1    0.14    0.10
   3  11  -1    0.02    0.16
  -3  11   1   -0.02    0.11
  -2 -11   1    1.36    0.14
   2 -11  -1    1.05    0.15
   2 -11  -1    1.02    0.13
  -2  11   1    0.77    0.13
  -2  11   1    1.11    0.15
   2  11  -1    1.15    0.16
  -2  11   1    0.80    0.12
   1 -11  -1    0.56    0.10
  -1 -11   1    0.60    0.09
   1 -11  -1    0.48    0.11
  -1 -11   1    0.61    0.07
   1  11  -1    0.48    0.08
  -1  11   1    0.50    0.09
  -1  11   1    0.63    0.14
  -1  11   1    0.50    0.10
   1  11  -1    0.60    0.12
  -1  11   1    0.43    0.08
   0 -11  -1    0.39    0.09
   0 -11  -1    0.45    0.08
   0 -11   1    0.44    0.06
   0 -11   1    0.55    0.08
   0  11   1    0.47    0.11
   0  11   1    0.46    0.13
   0  11  -1    0.45    0.07
   0  11  -1    0.37    0.10
   0  11   1    0.50    0.08
   0  11   1    0.48    0.08
  -1 -11  -1    2.24    0.14
   1 -11   1    2.41    0.12
   1 -11   1    2.24    0.15
  -1 -11  -1    2.56    0.17
   1 -11   1    2.51    0.16
   1  11   1    2.29    0.20
  -1  11  -1    2.43    0.14
  -1  11  -1    2.43    0.13
  -1  11  -1    2.54    0.18
   1  11   1    2.46    0.14
   1  11   1    2.35    0.17
   1  11   1    2.52    0.15
  -1  11  -1    2.24    0.09
  -2 -11  -1    0.60    0.12
   2 -11   1    0.35    0.10
  -2 -11  -1    0.54    0.11
   2  11   1    0.31    0.12
   2  11   1    0.23    0.11
  -2  11  -1    0.63    0.11
  -2  11  -1    0.61    0.14
  -3 -11  -1    1.20    0.16
   3  11   1    0.88    0.17
  -3  11  -1    1.09    0.17
  -3  11  -1    1.23    0.15
  -4 -11  -1    0.73    0.17
  -4  11  -1    1.04    0.17
   4  11   1    0.94    0.21
  -4  11  -1    0.77    0.16
  -5 -11  -1    0.17    0.17
   5  11   1    0.09    0.14
  -5  11  -1    0.30    0.16
  -5  11  -1    0.12    0.14
  -6 -11  -1    0.29    0.20
  -6  11  -1    0.52    0.18
  -6  11  -1    0.47    0.16
  -7  11  -1   -0.12    0.16
  -7  12   1   -0.05    0.15
  -6 -12   1   -0.27    0.17
  -6  12   1   -0.08    0.17
  -6  12   1   -0.03    0.13
  -5 -12   1    0.52    0.18
   5  12  -1    0.56    0.22
  -5  12   1    0.65    0.19
  -5  12   1    0.32    0.17
  -4 -12   1    1.03    0.17
   4  12  -1    1.04    0.22
  -4  12   1    0.87    0.16
  -4  12   1    0.93    0.17
  -3 -12   1    5.70    0.26
  -3  12   1    6.24    0.29
   3  12  -1    5.66    0.35
  -3  12   1    5.86    0.33
   2 -12  -1    2.32    0.21
  -2 -12   1    2.48    0.17
   2  12  -1    2.19    0.20
  -2  12   1    2.34    0.19
  -2  12   1    2.31    0.22
   2  12  -1    2.41    0.17
   1 -12  -1    1.13    0.13
   1 -12  -1    0.96    0.13
  -1 -12   1    0.99    0.11
  -1  12   1    1.04    0.17
   1  12  -1    0.99    0.11
  -1  12   1    0.82    0.13
   1  12  -1    1.26    0.16
   0 -12  -1    0.51    0.11
   0 -12  -1    0.55    0.10
   0 -12   1    0.52    0.09
   0  12  -1    0.31    0.06
   0  12   1    0.53    0.12
   0  12  -1    0.53    0.09
   0  12   1    0.44    0.12
   0  12   1    0.25    0.06
   0  12  -1    0.65    0.15
  -1 -12  -1    6.62    0.27
   1 -12   1    6.92    0.26
   1  12   1    6.65    0.28
  -1  12  -1    6.66    0.23
   1  12   1    6.56    0.32
  -1  12  -1    6.08    0.30
  -2 -12  -1    1.05    0.14
   2  12   1    1.07    0.17
  -2  12  -1    1.05    0.15
  -2  12  -1    1.09    0.14
   2  12   1    1.25    0.17
  -3 -12  -1    0.40    0.13
  -3  12  -1    0.35    0.14
   3  12   1    0.36    0.18
  -3  12  -1    0.52    0.12
  -4 -12  -1    4.48    0.29
  -4  12  -1    3.64    0.26
  -4  12  -1    4.22    0.27
   4  12   1    3.66    0.28
  -5 -12  -1    1.56    0.24
   5  12   1    1.56    0.28
  -5  12  -1    1.68    0.22
  -5  12  -1    1.83    0.24
  -6  12  -1    0.05    0.15
  -7  12  -1   -0.40    0.16
  -6  13   1   -0.06    0.17
  -5 -13   1    0.15    0.16
  -5  13   1    0.12    0.17
  -5  13   1    0.10    0.16
   5  13  -1    0.20    0.17
  -4 -13   1    0.02    0.12
   4  13  -1   -0.02    0.13
  -4  13   1    0.04    0.14
  -4  13   1    0.06    0.11
  -3 -13   1    0.66    0.14
  -3  13   1    0.57    0.18
   3  13  -1    0.62    0.17
  -3  13   1    0.70    0.15
  -2 -13   1    0.11    0.09
   2 -13  -1    0.06    0.12
  -2  13   1    0.01    0.13
  -2  13   1    0.24    0.12
   2  13  -1   -0.02    0.11
   2  13  -1   -0.01    0.10
  -1 -13   1    0.00    0.08
   1 -13  -1   -0.13    0.09
  -1  13   1   -0.19    0.08
   1  13  -1   -0.13    0.13
  -1  13   1    0.03    0.10
   1  13  -1   -0.08    0.07
   0 -13   1    0.76    0.11
   0 -13  -1    0.75    0.12
   0  13  -1    0.74    0.10
   0  13   1    0.72    0.14
   0  13   1    0.74    0.13
   0  13  -1    0.75    0.17
   1 -13   1    0.39    0.10
  -1 -13  -1    0.22    0.11
  -1  13  -1    0.17    0.08
   1  13   1    0.18    0.11
  -1  13  -1    0.08    0.13
   1  13   1    0.12    0.15
  -2 -13  -1    6.94    0.31
  -2  13  -1    6.74    0.26
   2  13   1    6.55    0.31
  -2  13  -1    6.45    0.34
   2  13   1    5.50    0.33
  -3 -13  -1   -0.05    0.13
  -3  13  -1   -0.13    0.13
  -3  13  -1   -0.20    0.10
   3  13   1   -0.06    0.16
  -4 -13  -1    1.06    0.19
  -4  13  -1    1.19    0.19
  -4  13  -1    1.09    0.17
   4  13   1    0.91    0.20
  -5 -13  -1    0.41    0.19
   5  13   1    0.61    0.20
  -5  13  -1    0.54    0.18
  -5  13  -1    0.76    0.18
  -6  13  -1    0.14    0.17
  -6  14   1    0.02    0.17
  -5 -14   1    0.08    0.16
  -5  14   1   -0.23    0.15
   5  14  -1   -0.14    0.14
  -5  14   1   -0.15    0.15
  -4 -14   1   -0.02    0.14
  -4  14   1    0.14    0.17
  -4  14   1    0.16    0.16
   4  14  -1    0.12    0.15
  -3 -14   1   -0.19    0.11
  -3  14   1   -0.09    0.11
  -3  14   1   -0.09    0.14
   3  14  -1    0.04    0.13
   3  14  -1   -0.06    0.11
  -2 -14   1    0.98    0.14
   2 -14  -1    1.03    0.17
  -2  14   1    0.71    0.16
   2  14  -1    0.80    0.18
   2  14  -1    0.82    0.12
  -2  14   1    1.12    0.16
  -1 -14   1    4.26    0.21
   1 -14  -1    3.85    0.24
  -1  14   1    3.69    0.26
   1  14  -1    3.91    0.27
  -1  14   1    4.13    0.24
   1  14  -1    4.20    0.19
   0 -14  -1    0.83    0.15
   0 -14   1    0.96    0.13
   0  14  -1    0.86    0.10
   0  14   1    1.08    0.18
   0  14  -1    0.86    0.16
   0  14   1    1.02    0.14
   1 -14   1    2.19    0.20
  -1 -14  -1    1.76    0.18
  -1  14  -1    2.29    0.16
   1  14   1    1.65    0.22
  -1  14  -1    1.84    0.23
   1  14   1    2.09    0.20
  -2 -14  -1    0.53    0.13
  -2  14  -1    0.92    0.13
   2  14   1    0.85    0.21
   2  14   1    0.61    0.14
  -2  14  -1    0.54    0.14
  -3 -14  -1   -0.01    0.12
   3  14   1   -0.08    0.12
   3  14   1   -0.03    0.17
  -3  14  -1   -0.07    0.09
  -3  14  -1    0.04    0.10
  -4 -14  -1    1.01    0.21
   4  14   1    1.12    0.25
  -4  14  -1    1.15    0.17
  -4  14  -1    0.97    0.20
  -5 -14  -1    1.52    0.24
  -5  14  -1    1.67    0.23
  -5  14  -1    1.48    0.22
   5  14   1    1.85    0.31
  -6  14  -1    0.08    0.16
  -5 -15   1   -0.20    0.17
  -5  15   1   -0.08    0.16
   5  15  -1   -0.05    0.22
  -4 -15   1    0.14    0.15
   4  15  -1    0.24    0.15
  -4  15   1    0.20    0.15
   4  15  -1    0.39    0.17
  -4  15   1    0.15    0.17
  -3 -15   1   -0.11    0.12
   3  15  -1   -0.19    0.12
  -3  15   1    0.12    0.17
  -3  15   1   -0.14    0.12
   3  15  -1    0.03    0.12
   2 -15  -1    0.42    0.17
  -2 -15   1    0.66    0.13
  -2  15   1    0.26    0.17
   2  15  -1    0.11    0.19
   2  15  -1    0.53    0.11
  -2  15   1    0.45    0.14
   1 -15  -1    2.90    0.25
  -1 -15   1    3.16    0.21
   1  15  -1    3.39    0.18
  -1  15   1    3.34    0.23
  -1  15   1    2.95    0.28
   1  15  -1    2.75    0.29
   0 -15  -1    0.87    0.16
   0 -15   1    0.90    0.13
   0  15   1    0.85    0.14
   0  15  -1    0.88    0.18
   0  15   1    0.67    0.17
   0  15  -1    0.97    0.10
   1 -15   1    4.19    0.25
  -1 -15  -1    4.10    0.26
   1  15   1    4.13    0.30
  -1  15  -1    4.73    0.20
   1  15   1    4.54    0.26
  -1  15  -1    4.65    0.32
  -2 -15  -1    0.05    0.13
  -2  15  -1    0.33    0.11
   2  15   1    0.00    0.17
  -2  15  -1    0.30    0.16
   2  15   1    0.06    0.13
  -3 -15  -1    0.06    0.13
  -3  15  -1    0.03    0.15
   3  15   1    0.23    0.20
   3  15   1    0.13    0.14
  -3  15  -1    0.02    0.11
  -4 -15  -1   -0.01    0.16
  -4  15  -1    0.16    0.16
   4  15   1    0.24    0.18
   4  15   1   -0.19    0.19
  -4  15  -1   -0.10    0.13
  -5  15  -1    0.19    0.16
   5  15   1    0.29    0.24
   5  16  -1    0.09    0.24
  -5  16   1    0.00    0.18
  -4 -16   1    0.89    0.18
  -4  16   1    0.62    0.18
  -4  16   1    0.76    0.19
   4  16  -1    0.66    0.21
  -3 -16   1    0.00    0.13
  -3  16   1    0.30    0.14
  -3  16   1    0.06    0.13
   3  16  -1    0.41    0.22
  -2 -16   1    0.03    0.11
   2 -16  -1   -0.15    0.15
   2  16  -1   -0.05    0.18
  -2  16   1    0.07    0.12
  -2  16   1   -0.31    0.16
   1 -16  -1    0.28    0.15
  -1 -16   1    0.20    0.11
   1  16  -1    0.21    0.15
  -1  16   1    0.29    0.12
  -1  16   1    0.17    0.18
   0 -16  -1    2.80    0.25
   0 -16   1    2.92    0.21
   0  16   1    2.01    0.25
   0  16   1    2.97    0.23
   0  16  -1    2.24    0.29
  -1 -16  -1    0.28    0.13
   1 -16   1   -0.01    0.11
  -1  16  -1    0.16    0.09
   1  16   1    0.57    0.14
   1  16   1    0.21    0.19
  -1  16  -1    0.09    0.16
  -2 -16  -1    0.50    0.15
   2  16   1    0.47    0.17
  -2  16  -1    0.48    0.11
   2  16   1    0.72    0.15
  -2  16  -1    0.37    0.18
  -3 -16  -1   -0.11    0.15
  -3  16  -1    0.12    0.12
   3  16   1    0.27    0.15
   3  16   1   -0.03    0.14
  -3  16  -1    0.03    0.12
  -4 -16  -1    0.54    0.17
  -4  16  -1    0.25    0.15
   4  16   1    0.50    0.19
  -4  16  -1    0.20    0.16
   4  16   1    0.53    0.24
   5  16   1    0.21    0.25
  -5  16  -1    0.28    0.18
  -4  17   1    0.28    0.20
   4  17  -1    0.05    0.17
  -3  17   1    0.35    0.20
  -3  17   1    0.26    0.16
   3  17  -1    0.04    0.22
  -2  17   1   -0.16    0.11
   2  17  -1    0.00    0.16
  -2  17   1   -0.20    0.12
   1 -17  -1    0.80    0.18
  -1  17   1    1.18    0.16
   1  17  -1    1.26    0.23
  -1  17   1    1.00    0.24
   0 -17  -1    0.37    0.15
   0  17  -1    0.52    0.21
   0  17   1    0.44    0.20
   0  17   1    0.41    0.13
  -1 -17  -1    0.41    0.16
  -1  17  -1    0.59    0.20
   1  17   1    0.57    0.13
   1  17   1    0.27    0.17
  -2 -17  -1    0.45    0.14
  -2  17  -1    0.09    0.17
   2  17   1    0.26    0.21
   2  17   1    0.44    0.15
  -3 -17  -1    0.35    0.15
   3  17   1    0.03    0.14
   3  17   1    0.11    0.23
  -3  17  -1    0.37    0.19
   4  17   1    0.52    0.20
  -4  17  -1    0.27    0.18
   4  18  -1   -0.07    0.24
  -4  18   1   -0.05    0.18
   3  18  -1    0.45    0.20
  -3  18   1    0.53    0.18
  -2  18   1   -0.11    0.18
   2  18  -1   -0.26    0.20
   1 -18  -1    0.32    0.16
   1  18  -1    0.46    0.24
  -1  18   1    0.04    0.19
   0 -18  -1    1.49    0.20
   0  18   1    1.25    0.27
   0  18  -1    1.43    0.27
  -1 -18  -1    0.60    0.17
   1  18   1    0.62    0.21
  -1  18  -1    0.60    0.23
  -2 -18  -1    0.47    0.16
   2  18   1    0.58    0.24
  -2  18  -1    0.37    0.16
   3  18   1    0.17    0.24
  -3  18  -1    0.13    0.18
  -3  19   1    0.06    0.20
   3  19  -1   -0.33    0.21
   2  19  -1   -0.38    0.20
  -2  19   1    0.05    0.21
  -1  19   1    0.06    0.15
   1  19  -1    0.17    0.21
   0  19  -1    0.23    0.21
   0  19   1    0.44    0.25
  -1  19  -1    0.22    0.21
   1  19   1    0.01    0.22
   2  19   1    0.19    0.18
  -2  19  -1    0.32    0.20
  -1  20   1    0.31    0.19
   1  20  -1    0.70    0.22
   0  20  -1    0.02    0.21
   0  20   1   -0.09    0.23
   1  20   1    0.25    0.25
  -1  20  -1    0.32    0.22
  -8   0   2    0.04    0.18
  -8   0   2   -0.20    0.16
  -7   0   2    1.87    0.28
  -7   0   2    1.50    0.27
  -6   0   2   -0.01    0.12
  -6   0   2   -0.07    0.12
   6   0  -2    0.00    0.12
   5   0  -2    0.22    0.11
  -5   0   2   -0.12    0.13
  -5   0   2    0.04    0.14
  -4   0   2   17.63    0.48
   4   0  -2   16.01    0.47
  -4   0   2   16.36    0.48
   3   0  -2    0.44    0.08
  -3   0   2    0.42    0.09
  -3   0   2    0.42    0.08
   3   0  -2    0.33    0.09
   2   0  -2   70.21    1.35
  -2   0   2   68.62    1.35
   2   0  -2   68.36    1.35
   2   0  -2   69.68    1.41
  -2   0   2   70.26    1.35
  -2   0   2   68.13    1.41
   1   0  -2  246.54    4.81
   1   0  -2  237.29    4.67
   1   0  -2  240.74    4.60
  -1   0   2  248.05    4.86
  -1   0   2  245.62    4.82
  -1   0   2  242.32    4.69
   1   0  -2  235.16    4.82
  -1   0   2  244.12    4.63
   0   0   2  104.35    2.05
   0   0   2  106.79    1.95
   0   0  -2  102.95    2.05
   0   0  -2  102.94    1.98
   0   0   2  104.43    1.97
   1   0   2   61.80    1.19
  -1   0  -2   61.13    1.19
   1   0   2   63.43    1.24
  -1   0  -2   61.83    1.23
  -2   0  -2   11.37    0.30
  -2   0  -2   11.37    0.29
  -2   0  -2   11.13    0.30
   2   0   2   11.21    0.30
   2   0   2   11.11    0.29
  -3   0  -2   62.98    1.29
  -3   0  -2   63.20    1.34
  -4   0  -2   16.08    0.47
  -4   0  -2   15.64    0.45
  -5   0  -2    1.91    0.22
  -5   0  -2    1.84    0.22
  -6   0  -2   13.26    0.53
  -6   0  -2   11.44    0.46
  -7   0  -2   -0.02    0.15
  -7   0  -2   -0.15    0.14
  -8   0  -2   -0.21    0.24
  -8  -1   2    0.02    0.17
  -8  -1   2   -0.10    0.23
  -8   1   2   -0.01    0.17
  -8   1   2   -0.15    0.22
  -7  -1   2    1.17    0.24
  -7  -1   2    0.97    0.24
   7  -1  -2    0.69    0.22
  -7   1   2    0.72    0.19
  -7   1   2    0.68    0.23
  -6  -1   2    4.87    0.34
  -6  -1   2    4.68    0.30
   6  -1  -2    4.56    0.30
  -6   1   2    4.42    0.29
  -6   1   2    4.56    0.30
   6   1  -2    4.26    0.29
  -5  -1   2   -0.25    0.12
  -5  -1   2   -0.12    0.09
   5  -1  -2   -0.03    0.10
  -5   1   2   -0.05    0.13
   5   1  -2   -0.33    0.12
  -5   1   2   -0.11    0.09
   4  -1  -2   30.11    0.74
  -4  -1   2   31.92    0.77
  -4  -1   2   31.09    0.73
   4   1  -2   30.00    0.73
  -4   1   2   30.78    0.76
  -4   1   2   29.75    0.73
  -3  -1   2    4.04    0.18
  -3  -1   2    4.21    0.18
   3  -1  -2    4.11    0.19
   3  -1  -2    4.05    0.18
  -3   1   2    4.50    0.22
  -3   1   2    4.30    0.19
   3   1  -2    3.97    0.17
   3   1  -2    4.23    0.17
  -3   1   2    4.10    0.18
   2  -1  -2   14.35    0.35
  -2  -1   2   14.18    0.34
  -2  -1   2   13.95    0.34
   2  -1  -2   14.30    0.35
   2  -1  -2   14.17    0.36
  -2  -1   2   14.17    0.36
  -2   1   2   14.07    0.37
   2   1  -2   14.14    0.34
   2   1  -2   14.26    0.36
  -2   1   2   13.91    0.35
   2   1  -2   14.65    0.34
  -2   1   2   14.56    0.35
  -2   1   2   14.63    0.37
  -1  -1   2  100.12    1.89
  -1  -1   2   97.92    1.81
   1  -1  -2   96.07    1.90
   1  -1  -2   96.72    1.83
  -1  -1   2   96.56    1.81
  -1  -1   2   93.29    1.89
   1  -1  -2   97.41    1.91
   1  -1  -2  100.46    1.83
  -1   1   2   96.67    1.90
   1   1  -2   92.94    1.81
   1   1  -2   96.72    1.89
  -1   1   2   96.36    1.91
   1   1  -2   96.87    1.81
  -1   1   2   94.45    1.83
  -1   1   2   97.69    1.82
   0  -1   2   18.47    0.36
   0  -1  -2   17.79    0.37
   0  -1   2   18.08    0.35
   0  -1  -2   17.82    0.38
   0  -1   2   17.56    0.37
   0   1   2   17.88    0.38
   0   1   2   17.85    0.37
   0   1   2   18.66    0.38
   0   1  -2   17.78    0.35
  -1  -1  -2    3.50    0.12
   1  -1   2    3.52    0.11
  -1  -1  -2    3.66    0.12
   1  -1   2    3.40    0.11
  -1   1  -2    3.43    0.11
   1   1   2    3.68    0.12
   1   1   2    3.52    0.12
  -1   1  -2    3.49    0.11
   2  -1   2   23.72    0.54
  -2  -1  -2   23.37    0.55
  -2  -1  -2   23.99    0.53
   2  -1   2   23.20    0.52
  -2  -1  -2   23.95    0.54
  -2   1  -2   23.53    0.54
   2   1   2   24.16    0.55
  -2   1  -2   23.27    0.52
  -2   1  -2   24.14    0.53
   2   1   2   23.85    0.53
  -3  -1  -2    4.74    0.20
  -3  -1  -2    5.17    0.21
  -3   1  -2    4.58    0.19
  -3   1  -2    4.79    0.21
  -3   1  -2    4.66    0.19
  -4  -1  -2    0.67    0.14
  -4  -1  -2    0.55    0.11
  -4   1  -2    0.52    0.13
  -4   1  -2    0.47    0.10
  -5  -1  -2    0.07    0.11
  -5  -1  -2   -0.19    0.14
  -5   1  -2   -0.02    0.14
  -5   1  -2    0.34    0.16
  -6  -1  -2    6.98    0.40
  -6  -1  -2    5.63    0.33
  -6   1  -2    5.77    0.34
  -6   1  -2    6.30    0.35
  -7  -1  -2    0.50    0.19
  -7  -1  -2    0.61    0.24
  -7   1  -2    0.78    0.24
  -7   1  -2    0.69    0.23
  -8  -1  -2   -0.21    0.17
  -8   1  -2   -0.21    0.16
  -8  -2   2   -0.03    0.17
  -8   2   2    0.31    0.24
  -8   2   2   -0.07    0.22
  -7  -2   2    2.24    0.26
   7  -2  -2    2.37    0.29
  -7  -2   2    2.14    0.26
  -7   2   2    2.22    0.29
  -7   2   2    2.42    0.30
  -6  -2   2   17.09    0.58
  -6  -2   2   16.63    0.54
   6  -2  -2   15.99    0.56
  -6   2   2   17.89    0.62
  -6   2   2   16.65    0.56
  -5  -2   2    6.20    0.31
  -5  -2   2    6.64    0.34
   5  -2  -2    6.14    0.30
  -5   2   2    6.73    0.35
   5   2  -2    6.15    0.31
  -5   2   2    6.42    0.30
   4  -2  -2    6.45    0.28
  -4  -2   2    6.71    0.27
  -4  -2   2    6.67    0.27
  -4   2   2    5.97    0.27
  -4   2   2    6.42    0.28
   4   2  -2    6.51    0.26
  -3  -2   2   77.48    1.51
   3  -2  -2   75.25    1.53
  -3  -2   2   74.15    1.57
   3   2  -2   78.38    1.53
  -3   2   2   74.52    1.53
   3   2  -2   76.16    1.51
  -3   2   2   75.55    1.59
  -2  -2   2   61.04    1.19
  -2  -2   2   55.55    1.18
  -2  -2   2   61.95    1.24
   2  -2  -2   61.53    1.26
   2  -2  -2   60.22    1.21
   2  -2  -2   62.15    1.21
  -2   2   2   60.43    1.26
   2   2  -2   61.39    1.19
   2   2  -2   60.02    1.19
  -2   2   2   62.21    1.21
  -2   2   2   60.03    1.25
   2   2  -2   60.96    1.24
  -2   2   2   60.60    1.21
  -1  -2   2   51.20    1.01
  -1  -2   2   50.39    0.96
  -1  -2   2   51.85    0.96
   1  -2  -2   49.72    1.03
   1  -2  -2   51.47    1.00
   1  -2  -2   50.96    0.99
   1  -2  -2   50.27    1.04
   1   2  -2   50.74    1.00
   1   2  -2   50.04    0.96
  -1   2   2   51.11    1.03
  -1   2   2   50.88    0.99
  -1   2   2   50.17    1.00
   1   2  -2   50.39    0.96
  -1   2   2   49.10    1.04
   0  -2   2  148.58    2.95
   0  -2  -2  149.42    2.92
   0  -2   2  148.12    2.82
   0  -2   2  151.26    2.86
   0  -2  -2  151.33    2.81
   0   2  -2  148.83    2.93
   0   2  -2  148.62    2.84
   0   2   2  156.19    2.82
   0   2   2  152.68    2.92
   0   2   2  153.58    2.80
  -1  -2  -2   12.03    0.29
   1  -2   2   12.73    0.29
  -1  -2  -2   12.22    0.30
   1  -2   2   13.14    0.28
   1   2   2   12.65    0.30
  -1   2  -2   12.58    0.29
   1   2   2   12.62    0.29
  -1   2  -2   12.48    0.28
  -1   2  -2   12.92    0.29
  -2  -2  -2   11.72    0.32
   2  -2   2   11.68    0.31
   2  -2   2   11.55    0.30
  -2  -2  -2   11.69    0.31
  -2   2  -2   11.78    0.31
   2   2   2   12.70    0.32
   2   2   2   11.80    0.32
   2   2   2   11.89    0.30
  -2   2  -2   11.81    0.30
  -2   2  -2   11.56    0.30
  -3  -2  -2    0.23    0.07
   3  -2   2    0.15    0.08
  -3  -2  -2    0.26    0.08
  -3   2  -2    0.22    0.07
  -3   2  -2    0.23    0.09
  -3   2  -2    0.21    0.07
  -4  -2  -2    0.04    0.08
  -4  -2  -2   -0.01    0.08
  -4   2  -2   -0.03    0.07
  -4   2  -2   -0.06    0.08
  -5  -2  -2    1.77    0.22
  -5  -2  -2    1.64    0.22
  -5   2  -2    1.98    0.20
  -5   2  -2    1.93    0.20
  -6  -2  -2    0.13    0.14
  -6  -2  -2    0.02    0.13
  -6   2  -2   -0.01    0.14
  -6   2  -2   -0.11    0.17
  -7  -2  -2    0.13    0.22
  -7  -2  -2    0.24    0.22
  -7   2  -2    0.37    0.23
  -7   2  -2    0.04    0.15
  -8  -2  -2   -0.43    0.23
  -8   2  -2   -0.33    0.22
  -8  -3   2   -0.25    0.15
  -8   3   2   -0.17    0.24
  -8   3   2    0.10    0.23
   7  -3  -2    0.36    0.16
  -7  -3   2    0.49    0.17
  -7  -3   2    0.47    0.21
  -7   3   2    0.37    0.21
  -7   3   2    0.32    0.17
  -6  -3   2    0.19    0.12
   6  -3  -2    0.28    0.14
  -6  -3   2    0.55    0.17
  -6   3   2    0.15    0.14
  -6   3   2    0.04    0.14
  -5  -3   2    7.52    0.33
  -5  -3   2    7.34    0.34
   5  -3  -2    7.63    0.34
  -5   3   2    7.67    0.33
   5   3  -2    7.15    0.33
  -5   3   2    8.14    0.35
   4  -3  -2    0.77    0.14
  -4  -3   2    0.73    0.11
  -4  -3   2    0.97    0.14
  -4   3   2    0.75    0.14
  -4   3   2    0.66    0.11
   4   3  -2    0.71    0.11
   3  -3  -2    0.70    0.10
  -3  -3   2    0.86    0.10
  -3  -3   2    0.69    0.10
   3   3  -2    0.79    0.09
  -3   3   2    0.88    0.11
   3   3  -2    1.01    0.11
  -3   3   2    0.59    0.11
   2  -3  -2   97.08    1.90
  -2  -3   2   98.51    1.95
  -2  -3   2   98.45    1.87
   2  -3  -2   99.69    1.99
   2  -3  -2   97.12    1.91
  -2  -3   2   99.15    1.87
   2  -3  -2   95.67    1.99
  -2   3   2   96.48    1.98
   2   3  -2   99.55    1.88
  -2   3   2   97.57    1.98
   2   3  -2   99.75    1.95
  -2   3   2   99.18    1.90
  -2   3   2   97.56    1.91
   2   3  -2  100.08    1.88
   2   3  -2   99.95    2.00
   1  -3  -2    5.20    0.17
   1  -3  -2    5.08    0.18
   1  -3  -2    5.63    0.17
   1  -3  -2    5.38    0.17
  -1  -3   2    5.50    0.13
  -1  -3   2    5.56    0.14
  -1  -3   2    5.45    0.13
  -1   3   2    5.27    0.17
   1   3  -2    5.46    0.14
   1   3  -2    5.68    0.14
  -1   3   2    5.42    0.16
  -1   3   2    5.42    0.18
  -1   3   2    5.48    0.17
   0  -3  -2  495.04    9.91
   0  -3  -2  513.31    9.59
   0   3   2  492.13    9.94
   0   3   2  523.83    9.55
   0   3   2  502.45    9.60
   1  -3   2  215.72    4.49
   1  -3   2  226.30    4.21
  -1  -3  -2  227.39    4.24
  -1  -3  -2  233.22    4.45
   1   3   2  233.67    4.20
  -1   3  -2  221.19    4.26
  -1   3  -2  217.39    4.50
  -1   3  -2  221.96    4.32
   1   3   2  236.79    4.37
  -2  -3  -2   12.86    0.34
   2  -3   2   12.63    0.32
   2  -3   2   12.79    0.33
  -2  -3  -2   12.84    0.35
   2  -3   2   12.63    0.33
   2   3   2   13.08    0.34
  -2   3  -2   12.65    0.33
   2   3   2   12.80    0.33
  -2   3  -2   12.63    0.32
   2   3   2   12.83    0.34
  -2   3  -2   13.21    0.33
   3  -3   2    8.13    0.28
  -3  -3  -2    7.80    0.26
   3  -3   2    8.37    0.28
  -3  -3  -2    8.06    0.29
  -3   3  -2    8.20    0.27
   3   3   2    7.94    0.26
  -3   3  -2    8.01    0.28
  -3   3  -2    7.47    0.27
  -4  -3  -2    2.78    0.22
  -4  -3  -2    2.85    0.19
  -4   3  -2    2.63    0.20
  -4   3  -2    2.67    0.20
  -5  -3  -2    0.62    0.18
  -5  -3  -2    0.55    0.14
  -5   3  -2    0.58    0.17
  -5   3  -2    0.35    0.15
  -6  -3  -2   -0.12    0.12
  -6  -3  -2   -0.04    0.17
  -6   3  -2   -0.26    0.12
  -6   3  -2   -0.25    0.11
  -7  -3  -2   -0.19    0.20
  -7  -3  -2   -0.12    0.15
  -7   3  -2   -0.06    0.19
  -7   3  -2   -0.16    0.14
  -8  -3  -2   -0.03    0.25
  -8   3  -2    0.06    0.23
   8  -4  -2    0.40    0.20
  -8   4   2    0.62    0.21
  -7  -4   2    0.11    0.19
   7  -4  -2    0.17    0.20
  -7  -4   2    0.20    0.15
  -7   4   2    0.10    0.16
  -7   4   2   -0.08    0.19
   6  -4  -2    1.04    0.21
  -6  -4   2    0.83    0.19
  -6  -4   2    0.80    0.15
  -6   4   2    0.61    0.17
  -6   4   2    0.54    0.20
  -5  -4   2    3.35    0.27
   5  -4  -2    3.27    0.27
  -5  -4   2    3.21    0.25
  -5   4   2    3.63    0.28
  -5   4   2    3.15    0.24
  -4  -4   2    4.78    0.25
  -4  -4   2    4.72    0.23
   4  -4  -2    4.65    0.25
  -4   4   2    4.85    0.24
  -4   4   2    5.11    0.26
  -3  -4   2    0.23    0.07
   3  -4  -2    0.22    0.10
  -3  -4   2    0.05    0.08
   3   4  -2    0.35    0.09
   3   4  -2    0.37    0.09
  -3   4   2    0.33    0.08
  -3   4   2    0.26    0.08
  -2  -4   2   23.97    0.52
   2  -4  -2   22.47    0.53
  -2  -4   2   23.33    0.50
   2  -4  -2   23.26    0.56
   2  -4  -2   22.83    0.53
   2  -4  -2   22.73    0.56
  -2  -4   2   23.74    0.50
   2   4  -2   23.17    0.50
  -2   4   2   22.37    0.55
   2   4  -2   23.35    0.51
  -2   4   2   22.96    0.55
   2   4  -2   23.11    0.52
  -2   4   2   23.16    0.54
   2   4  -2   23.75    0.56
  -2   4   2   22.72    0.53
   1  -4  -2    3.94    0.16
  -1  -4   2    4.07    0.11
   1  -4  -2    3.97    0.14
  -1  -4   2    4.04    0.10
   1  -4  -2    3.84    0.15
  -1  -4   2    4.03    0.11
   1  -4  -2    4.04    0.15
  -1   4   2    3.82    0.16
   1   4  -2    4.27    0.15
   1   4  -2    4.03    0.10
  -1   4   2    3.91    0.15
  -1   4   2    3.91    0.14
  -1   4   2    3.98    0.15
   0  -4  -2    2.39    0.11
   0  -4   2    2.40    0.06
   0  -4   2    2.69    0.06
   0  -4  -2    2.37    0.10
   0   4   2    2.23    0.11
   0   4   2    2.30    0.11
   0   4   2    2.35    0.11
   0   4   2    2.46    0.10
   0   4   2    2.32    0.10
  -1  -4  -2  101.86    1.96
   1  -4   2  102.65    1.93
   1  -4   2  103.07    1.93
  -1  -4  -2  102.19    2.04
   1  -4   2  100.26    2.01
   1   4   2  105.32    2.08
  -1   4  -2  103.77    2.00
  -1   4  -2  103.78    1.93
   1   4   2  102.59    2.04
   1   4   2  102.85    1.96
  -1   4  -2  104.07    1.93
   2  -4   2    4.35    0.16
   2  -4   2    4.42    0.17
  -2  -4  -2    4.21    0.18
   2  -4   2    4.35    0.16
  -2  -4  -2    4.36    0.18
  -2   4  -2    4.47    0.17
   2   4   2    4.59    0.18
   2   4   2    4.67    0.18
  -2   4  -2    4.37    0.17
  -2   4  -2    4.46    0.17
  -3  -4  -2    7.70    0.28
  -3  -4  -2    7.37    0.27
   3  -4   2    7.39    0.26
   3  -4   2    8.02    0.28
   3   4   2    7.63    0.27
  -3   4  -2    7.89    0.26
  -3   4  -2    8.02    0.26
  -3   4  -2    8.11    0.26
  -4  -4  -2    1.38    0.15
   4  -4   2    1.43    0.17
  -4  -4  -2    1.52    0.16
  -4   4  -2    1.40    0.16
  -4   4  -2    1.26    0.16
  -5  -4  -2    5.88    0.34
  -5  -4  -2    5.95    0.33
  -5   4  -2    5.58    0.33
  -5   4  -2    5.10    0.28
  -6  -4  -2   -0.02    0.12
  -6  -4  -2   -0.03    0.12
  -6   4  -2   -0.17    0.17
  -6   4  -2   -0.03    0.17
  -7  -4  -2   -0.02    0.20
  -7  -4  -2   -0.13    0.14
  -7   4  -2    0.10    0.16
  -7   4  -2    0.07    0.19
  -8  -4  -2    0.21    0.26
   8  -5  -2    0.43    0.24
  -8   5   2    0.16    0.17
   7  -5  -2    0.09    0.15
  -7  -5   2    0.20    0.20
  -7   5   2   -0.07    0.20
  -7   5   2    0.19    0.16
  -6  -5   2    1.67    0.22
  -6  -5   2    1.48    0.23
   6  -5  -2    1.30    0.19
  -6   5   2    1.62    0.24
  -6   5   2    1.50    0.24
   5  -5  -2    7.53    0.36
  -5  -5   2    6.97    0.32
  -5  -5   2    7.16    0.32
  -5   5   2    7.51    0.34
  -5   5   2    6.68    0.32
  -4  -5   2    0.39    0.09
  -4  -5   2    0.30    0.12
   4  -5  -2    0.47    0.11
  -4   5   2    0.33    0.10
   4   5  -2    0.35    0.11
  -4   5   2    0.32    0.12
  -3  -5   2    2.82    0.15
  -3  -5   2    2.95    0.17
   3  -5  -2    2.86    0.16
  -3   5   2    2.77    0.17
  -3   5   2    2.58    0.18
   3   5  -2    3.09    0.18
   3   5  -2    2.96    0.16
   2  -5  -2   12.63    0.36
  -2  -5   2   12.27    0.31
  -2  -5   2   12.49    0.30
   2  -5  -2   12.31    0.33
   2  -5  -2   12.29    0.36
  -2  -5   2   12.15    0.30
  -2   5   2   12.30    0.35
  -2   5   2   12.60    0.34
   2   5  -2   12.52    0.31
   2   5  -2   11.98    0.30
   2   5  -2   12.38    0.36
  -2   5   2   12.27    0.33
  -1  -5   2   42.43    0.82
   1  -5  -2   43.49    0.89
  -1  -5   2   43.80    0.82
  -1  -5   2   44.06    0.86
   1  -5  -2   43.95    0.92
   1  -5  -2   42.37    0.93
   1  -5  -2   42.77    0.88
  -1   5   2   43.74    0.94
  -1   5   2   42.60    0.89
  -1   5   2   43.83    0.91
  -1   5   2   44.05    0.88
  -1   5   2   41.72    0.92
   1   5  -2   43.02    0.84
   1   5  -2   44.41    0.94
   0  -5  -2   52.55    1.10
   0  -5   2   57.69    1.04
   0  -5  -2   49.87    1.05
   0  -5   2   53.28    1.04
   0   5  -2   54.40    1.12
   0   5  -2   53.04    1.01
   0   5   2   53.33    1.08
   0   5  -2   53.62    1.02
   0   5   2   53.96    1.14
   0   5   2   52.37    1.12
   0   5   2   55.40    1.06
   0   5   2   54.16    1.10
   1  -5   2    1.09    0.07
  -1  -5  -2    1.22    0.10
   1  -5   2    1.15    0.07
   1  -5   2    1.02    0.07
  -1  -5  -2    1.23    0.10
  -1   5  -2    1.02    0.06
   1   5   2    1.20    0.10
  -1   5  -2    1.09    0.07
  -1   5  -2    1.05    0.07
   1   5   2    1.03    0.10
   1   5   2    1.19    0.08
  -1   5  -2    1.43    0.09
   2  -5   2   44.04    0.95
  -2  -5  -2   43.98    0.93
  -2  -5  -2   43.48    0.97
   2  -5   2   46.04    0.92
  -2   5  -2   45.48    0.96
  -2   5  -2   47.61    0.98
  -2   5  -2   44.01    0.94
   2   5   2   45.17    0.99
  -2   5  -2   43.34    0.91
  -2   5  -2   44.12    0.91
   2   5   2   44.95    0.93
   3  -5   2    1.84    0.15
  -3  -5  -2    1.74    0.14
   3  -5   2    1.74    0.13
  -3  -5  -2    1.64    0.13
   3   5   2    1.53    0.12
  -3   5  -2    1.60    0.12
  -3   5  -2    1.80    0.15
  -3   5  -2    1.75    0.14
   4  -5   2    0.61    0.11
  -4  -5  -2    0.56    0.12
  -4  -5  -2    0.63    0.15
  -4   5  -2    0.51    0.14
  -4   5  -2    0.49    0.13
  -5  -5  -2    4.67    0.30
  -5  -5  -2    4.76    0.28
  -5   5  -2    4.63    0.30
  -5   5  -2    4.27    0.29
  -6  -5  -2   -0.31    0.15
  -6  -5  -2    0.01    0.17
  -6   5  -2   -0.37    0.15
  -6   5  -2   -0.39    0.13
  -7  -5  -2    0.54    0.18
  -7  -5  -2    0.59    0.19
  -7   5  -2    0.74    0.24
  -7   5  -2    0.72    0.22
   8  -6  -2    0.19    0.25
  -7  -6   2    0.06    0.20
   7  -6  -2   -0.03    0.20
  -7   6   2    0.11    0.14
  -7   6   2   -0.10    0.14
   6  -6  -2    4.37    0.34
  -6  -6   2    3.40    0.27
  -6  -6   2    3.99    0.30
  -6   6   2    3.46    0.28
  -6   6   2    3.77    0.29
   5  -6  -2    0.13    0.11
  -5  -6   2    0.04    0.09
  -5  -6   2    0.12    0.13
  -5   6   2   -0.03    0.14
  -5   6   2    0.01    0.10
   4  -6  -2    0.26    0.10
  -4  -6   2    0.16    0.10
  -4  -6   2    0.17    0.11
  -4   6   2    0.27    0.13
  -4   6   2    0.33    0.10
   4   6  -2    0.17    0.10
  -3  -6   2    0.76    0.10
  -3  -6   2    0.67    0.10
   3  -6  -2    0.83    0.12
   3   6  -2    0.65    0.10
  -3   6   2    0.71    0.12
  -3   6   2    0.63    0.12
   3   6  -2    0.62    0.12
  -2  -6   2    3.17    0.12
  -2  -6   2    2.83    0.13
  -2  -6   2    3.02    0.12
   2  -6  -2    3.06    0.16
   2  -6  -2    3.13    0.17
   2  -6  -2    2.67    0.17
   2   6  -2    3.13    0.12
  -2   6   2    3.14    0.17
  -2   6   2    2.88    0.15
   2   6  -2    3.21    0.16
  -2   6   2    3.11    0.18
   2   6  -2    3.02    0.12
  -1  -6   2   14.26    0.29
   1  -6  -2   13.99    0.38
   1  -6  -2   14.69    0.40
  -1  -6   2   14.40    0.31
   1  -6  -2   14.36    0.39
  -1  -6   2   14.55    0.30
   1  -6  -2   14.07    0.35
   1   6  -2   14.08    0.30
   1   6  -2   14.66    0.39
  -1   6   2   14.85    0.40
  -1   6   2   14.34    0.36
  -1   6   2   13.98    0.38
  -1   6   2   14.14    0.37
  -1   6   2   14.63    0.36
   0  -6   2   23.42    0.44
   0  -6   2   23.62    0.49
   0  -6  -2   23.73    0.54
   0  -6   2   23.55    0.48
   0  -6  -2   24.69    0.53
   0   6  -2   23.42    0.46
   0   6   2   23.62    0.57
   0   6  -2   23.09    0.46
   0   6   2   24.31    0.53
   0   6  -2   24.72    0.56
   0   6   2   24.34    0.54
   0   6   2   23.82    0.54
   0   6   2   24.04    0.56
  -1  -6  -2    0.12    0.06
   1  -6   2    0.10    0.04
  -1  -6  -2    0.16    0.06
   1  -6   2   -0.03    0.04
   1  -6   2   -0.05    0.04
  -1   6  -2   -0.02    0.04
  -1   6  -2   -0.05    0.03
  -1   6  -2    0.03    0.03
   1   6   2   -0.04    0.06
  -1   6  -2   -0.03    0.03
   1   6   2    0.00    0.04
  -1   6  -2   -0.03    0.04
  -2  -6  -2  120.44    2.46
   2  -6   2  122.47    2.34
  -2  -6  -2  120.47    2.36
   2  -6   2  125.62    2.45
  -2   6  -2  121.47    2.34
   2   6   2  125.35    2.36
  -2   6  -2  123.51    2.42
  -2   6  -2  120.71    2.34
   2   6   2  120.63    2.51
  -2   6  -2  126.12    2.48
  -3  -6  -2    3.65    0.21
  -3  -6  -2    3.49    0.19
   3  -6   2    3.68    0.19
   3  -6   2    3.80    0.20
   3   6   2    3.88    0.20
  -3   6  -2    3.75    0.19
  -3   6  -2    3.61    0.18
  -3   6  -2    3.85    0.19
  -4  -6  -2   31.06    0.78
   4  -6   2   31.41    0.76
  -4  -6  -2   31.15    0.75
   4   6   2   27.65    0.77
  -4   6  -2   32.22    0.77
  -4   6  -2   29.56    0.74
  -5  -6  -2    2.71    0.27
  -5  -6  -2    2.15    0.21
  -5   6  -2    2.33    0.21
  -5   6  -2    2.50    0.23
  -6  -6  -2    0.00    0.18
  -6  -6  -2    0.02    0.12
  -6   6  -2   -0.15    0.14
  -6   6  -2    0.31    0.14
  -7  -6  -2    0.08    0.16
  -7  -6  -2    0.09    0.21
  -7   6  -2    0.02    0.19
   7  -7  -2    3.15    0.34
  -7  -7   2    3.22    0.30
  -7   7   2    4.25    0.40
  -7   7   2    3.10    0.30
  -6  -7   2    1.32    0.23
   6  -7  -2    1.42    0.23
  -6   7   2    1.32    0.20
  -6   7   2    1.43    0.24
  -5  -7   2    1.91    0.19
  -5  -7   2    2.21    0.22
   5  -7  -2    1.74    0.20
  -5   7   2    1.65    0.19
  -5   7   2    1.56    0.21
  -4  -7   2   20.62    0.57
   4  -7  -2   20.17    0.56
  -4  -7   2   20.28    0.53
  -4   7   2   20.20    0.57
   4   7  -2   20.00    0.53
  -4   7   2   20.28    0.58
  -3  -7   2    2.25    0.16
  -3  -7   2    2.46    0.15
   3  -7  -2    2.26    0.15
  -3   7   2    2.29    0.16
  -3   7   2    2.38    0.19
   3   7  -2    2.10    0.14
   3   7  -2    2.32    0.17
   2  -7  -2    1.49    0.13
   2  -7  -2    1.47    0.14
  -2  -7   2    1.40    0.09
  -2  -7   2    1.35    0.10
   2  -7  -2    1.23    0.12
  -2   7   2    1.36    0.12
   2   7  -2    1.33    0.12
  -2   7   2    1.53    0.13
   2   7  -2    1.34    0.09
  -2   7   2    1.28    0.12
   2   7  -2    1.36    0.09
  -2   7   2    1.49    0.12
   1  -7  -2   24.67    0.59
   1  -7  -2   24.44    0.56
   1  -7  -2   25.18    0.61
  -1  -7   2   25.01    0.49
  -1  -7   2   25.40    0.52
  -1  -7   2   25.13    0.49
   1   7  -2   25.12    0.62
  -1   7   2   24.60    0.58
  -1   7   2   24.52    0.62
  -1   7   2   24.88    0.59
   1   7  -2   25.47    0.50
  -1   7   2   25.52    0.57
   0  -7  -2    3.32    0.15
   0  -7   2    3.38    0.08
   0  -7   2    3.44    0.10
   0  -7  -2    3.03    0.14
   0   7   2    3.56    0.15
   0   7   2    3.19    0.16
   0   7  -2    3.61    0.16
   0   7   2    3.19    0.16
   0   7  -2    3.34    0.09
   0   7  -2    3.30    0.09
   0   7   2    3.28    0.16
   1  -7   2   15.75    0.35
  -1  -7  -2   15.68    0.41
   1  -7   2   16.44    0.38
  -1  -7  -2   15.91    0.39
   1  -7   2   15.66    0.35
  -1   7  -2   15.25    0.34
  -1   7  -2   15.98    0.42
  -1   7  -2   15.61    0.35
   1   7   2   15.58    0.39
   1   7   2   15.81    0.44
  -1   7  -2   16.23    0.34
   2  -7   2    0.16    0.07
  -2  -7  -2    0.54    0.10
   2  -7   2    0.05    0.06
  -2  -7  -2    0.14    0.07
   2   7   2    0.19    0.07
   2   7   2    0.11    0.06
  -2   7  -2    0.15    0.08
  -2   7  -2    0.06    0.06
  -2   7  -2    0.09    0.06
  -2   7  -2    0.20    0.07
   3  -7   2   11.44    0.35
  -3  -7  -2   11.44    0.38
  -3  -7  -2   11.34    0.36
   3  -7   2   11.21    0.37
   3   7   2   11.20    0.39
  -3   7  -2   11.79    0.35
  -3   7  -2   11.77    0.35
  -3   7  -2   11.57    0.35
  -3   7  -2   12.01    0.36
   4  -7   2   19.35    0.55
  -4  -7  -2   19.76    0.55
  -4  -7  -2   20.66    0.60
   4   7   2   19.12    0.59
  -4   7  -2   20.13    0.55
  -4   7  -2   20.14    0.56
  -5  -7  -2   -0.11    0.10
  -5  -7  -2   -0.05    0.10
   5  -7   2   -0.03    0.12
  -5   7  -2    0.11    0.12
  -5   7  -2   -0.10    0.14
  -6  -7  -2   -0.04    0.17
  -6  -7  -2   -0.06    0.17
  -6   7  -2    0.07    0.17
  -7  -7  -2   -0.37    0.21
  -7   7  -2    0.06    0.14
  -7  -8   2    0.24    0.21
  -7   8   2    0.10    0.22
   6  -8  -2    0.32    0.14
  -6  -8   2   -0.08    0.16
  -6   8   2    0.12    0.19
  -6   8   2    0.30    0.16
  -5  -8   2    0.00    0.13
   5  -8  -2    0.04    0.14
  -5   8   2   -0.06    0.12
  -5   8   2    0.17    0.15
   4  -8  -2    0.44    0.14
  -4  -8   2    0.17    0.11
  -4  -8   2    0.33    0.13
   4   8  -2    0.58    0.17
  -4   8   2    0.18    0.12
  -4   8   2    0.28    0.15
  -3  -8   2    0.86    0.12
   3  -8  -2    0.95    0.13
  -3  -8   2    0.89    0.11
   3   8  -2    0.86    0.13
  -3   8   2    1.17    0.15
   3   8  -2    1.02    0.11
  -3   8   2    0.95    0.14
   2  -8  -2    7.28    0.26
   2  -8  -2    7.62    0.29
  -2  -8   2    7.30    0.20
  -2  -8   2    7.28    0.22
   2  -8  -2    7.13    0.28
  -2   8   2    7.24    0.28
   2   8  -2    7.27    0.21
  -2   8   2    7.11    0.26
   2   8  -2    7.30    0.30
  -2   8   2    7.11    0.25
   2   8  -2    7.60    0.22
  -2   8   2    6.92    0.26
  -1  -8   2   22.57    0.44
  -1  -8   2   21.55    0.47
  -1  -8   2   21.60    0.44
   1  -8  -2   22.42    0.52
   1  -8  -2   21.63    0.54
   1  -8  -2   22.52    0.57
   1   8  -2   21.24    0.46
  -1   8   2   22.22    0.53
  -1   8   2   21.26    0.54
  -1   8   2   22.62    0.52
  -1   8   2   22.30    0.58
   1   8  -2   21.75    0.45
   1   8  -2   22.03    0.58
   0  -8  -2    9.44    0.28
   0  -8   2    9.47    0.20
   0  -8  -2    9.48    0.29
   0  -8   2    9.78    0.24
   0   8   2    9.65    0.33
   0   8  -2    9.55    0.22
   0   8   2   10.15    0.28
   0   8  -2    9.90    0.31
   0   8   2    9.81    0.30
   0   8  -2    9.74    0.21
   0   8   2    9.72    0.30
   1  -8   2   -0.02    0.05
  -1  -8  -2   -0.10    0.06
  -1  -8  -2    0.00    0.07
   1  -8   2    0.04    0.04
   1  -8   2   -0.01    0.04
  -1   8  -2    0.00    0.01
  -1   8  -2    0.00    0.05
  -1   8  -2   -0.02    0.03
  -1   8  -2   -0.05    0.02
   1   8   2   -0.02    0.08
   1   8   2   -0.04    0.06
   1   8   2   -0.19    0.08
  -1   8  -2   -0.05    0.04
   2  -8   2   32.78    0.72
   2  -8   2   34.15    0.77
  -2  -8  -2   33.10    0.78
  -2  -8  -2   33.18    0.75
  -2   8  -2   34.43    0.73
   2   8   2   34.37    0.84
   2   8   2   34.37    0.75
  -2   8  -2   33.17    0.72
  -2   8  -2   33.44    0.73
  -2   8  -2   33.81    0.79
   3  -8   2    5.85    0.26
   3  -8   2    6.16    0.25
  -3  -8  -2    6.67    0.29
  -3  -8  -2    6.55    0.28
  -3   8  -2    6.07    0.25
  -3   8  -2    6.10    0.26
  -3   8  -2    5.93    0.26
  -3   8  -2    5.90    0.24
   3   8   2    6.12    0.30
   4  -8   2    1.59    0.18
  -4  -8  -2    1.69    0.19
  -4  -8  -2    1.52    0.19
   4   8   2    1.54    0.20
  -4   8  -2    1.48    0.16
  -4   8  -2    1.37    0.16
  -4   8  -2    1.36    0.17
  -5  -8  -2   -0.11    0.13
   5  -8   2   -0.11    0.12
  -5  -8  -2   -0.11    0.15
  -5   8  -2   -0.08    0.13
  -5   8  -2   -0.01    0.11
  -6  -8  -2    0.10    0.19
  -6  -8  -2    0.18    0.19
  -6   8  -2    0.50    0.19
   6  -9  -2    0.16    0.13
  -6  -9   2    0.15    0.16
  -6   9   2    0.31    0.16
  -5  -9   2    0.44    0.16
   5  -9  -2    0.48    0.16
  -5   9   2    0.45    0.17
  -5   9   2    0.40    0.14
   4  -9  -2    0.71    0.15
  -4  -9   2    0.70    0.14
  -4   9   2    0.68    0.17
  -4   9   2    0.75    0.16
   4   9  -2    1.03    0.19
  -3  -9   2    1.04    0.11
   3  -9  -2    0.68    0.13
  -3  -9   2    0.97    0.13
  -3   9   2    0.89    0.15
  -3   9   2    1.09    0.16
   3   9  -2    1.22    0.15
   3   9  -2    1.12    0.11
  -3   9   2    0.97    0.14
   2  -9  -2   -0.10    0.08
  -2  -9   2    0.00    0.05
  -2  -9   2   -0.02    0.06
   2  -9  -2   -0.08    0.07
   2  -9  -2   -0.10    0.09
  -2   9   2   -0.10    0.06
  -2   9   2   -0.02    0.05
  -2   9   2   -0.11    0.07
   2   9  -2   -0.08    0.06
   2   9  -2    0.03    0.05
  -2   9   2   -0.08    0.09
  -1  -9   2    1.46    0.07
  -1  -9   2    1.32    0.09
   1  -9  -2    1.33    0.12
   1  -9  -2    1.34    0.14
  -1  -9   2    1.31    0.07
  -1   9   2    1.33    0.15
  -1   9   2    1.41    0.12
  -1   9   2    1.20    0.12
   1   9  -2    1.30    0.08
   1   9  -2    1.39    0.09
   1   9  -2    1.43    0.15
  -1   9   2    1.64    0.15
   0  -9   2    3.87    0.13
   0  -9   2    3.69    0.10
   0  -9  -2    3.83    0.17
   0  -9  -2    3.75    0.18
   0   9   2    3.91    0.17
   0   9  -2    3.81    0.12
   0   9  -2    3.83    0.20
   0   9   2    3.74    0.18
   0   9  -2    3.85    0.11
   0   9   2    3.90    0.19
   0   9   2    3.96    0.22
  -1  -9  -2    0.00    0.07
   1  -9   2    0.00    0.04
  -1  -9  -2   -0.04    0.07
   1  -9   2    0.09    0.05
   1   9   2    0.09    0.07
  -1   9  -2    0.00    0.05
  -1   9  -2    0.03    0.02
   1   9   2    0.07    0.07
   1   9   2    0.06    0.09
  -1   9  -2    0.06    0.02
  -1   9  -2    0.01    0.01
   1   9   2    0.00    0.06
  -1   9  -2   -0.10    0.07
   2  -9   2    3.52    0.16
   2  -9   2    3.46    0.18
  -2  -9  -2    3.31    0.17
  -2  -9  -2    3.72    0.21
   2   9   2    3.59    0.21
   2   9   2    3.82    0.19
  -2   9  -2    3.64    0.18
  -2   9  -2    3.73    0.20
  -2   9  -2    3.68    0.16
   3  -9   2   18.80    0.50
  -3  -9  -2   19.27    0.53
  -3  -9  -2   20.05    0.56
  -3   9  -2   19.51    0.52
  -3   9  -2   20.08    0.52
   3   9   2   17.54    0.57
  -3   9  -2   18.89    0.50
  -3   9  -2   18.69    0.54
  -4  -9  -2    1.00    0.17
   4  -9   2    0.91    0.15
  -4  -9  -2    1.11    0.17
  -4   9  -2    0.96    0.14
  -4   9  -2    1.08    0.14
  -4   9  -2    0.91    0.16
   4   9   2    1.10    0.19
  -5  -9  -2   -0.03    0.14
  -5  -9  -2   -0.07    0.11
  -5   9  -2   -0.11    0.10
   5   9   2   -0.10    0.11
  -5   9  -2   -0.07    0.10
  -6  -9  -2   -0.30    0.17
  -6   9  -2   -0.03    0.12
  -6   9  -2    0.07    0.17
  -6 -10   2    0.23    0.17
  -6  10   2    0.00    0.13
  -5 -10   2    1.31    0.21
   5 -10  -2    1.21    0.20
  -5  10   2    1.54    0.22
   4 -10  -2    1.77    0.19
  -4 -10   2    1.64    0.18
  -4  10   2    1.54    0.18
  -4  10   2    1.49    0.21
   4  10  -2    1.55    0.23
  -4  10   2    1.49    0.20
   3 -10  -2    1.33    0.17
  -3 -10   2    1.38    0.14
   3 -10  -2    1.22    0.15
  -3  10   2    1.38    0.16
   3  10  -2    1.34    0.18
  -3  10   2    1.33    0.17
  -3  10   2    1.44    0.18
   2 -10  -2    0.53    0.13
   2 -10  -2    0.45    0.11
   2 -10  -2    0.56    0.13
  -2 -10   2    0.59    0.09
  -2 -10   2    0.49    0.07
   2  10  -2    0.31    0.06
   2  10  -2    0.71    0.05
  -2  10   2    0.18    0.11
  -2  10   2    0.47    0.11
  -2  10   2    0.39    0.10
  -2  10   2    0.59    0.13
   2  10  -2    0.54    0.14
   1 -10  -2    7.25    0.25
  -1 -10   2    7.02    0.21
  -1 -10   2    7.18    0.17
   1 -10  -2    7.28    0.28
  -1 -10   2    7.33    0.18
   1  10  -2    6.91    0.20
  -1  10   2    7.31    0.26
  -1  10   2    7.54    0.26
  -1  10   2    7.28    0.27
   1  10  -2    7.14    0.19
   1  10  -2    7.21    0.31
  -1  10   2    7.03    0.30
   0 -10   2    0.73    0.05
   0 -10  -2    0.68    0.10
   0 -10   2    0.82    0.08
   0 -10  -2    0.68    0.11
   0  10  -2    0.63    0.11
   0  10   2    0.76    0.10
   0  10   2    0.65    0.13
   0  10  -2    0.80    0.07
   0  10  -2    0.71    0.06
   0  10   2    0.83    0.10
   0  10   2    0.59    0.11
  -1 -10  -2   -0.05    0.07
   1 -10   2    0.09    0.04
   1 -10   2    0.05    0.05
  -1 -10  -2   -0.02    0.08
  -1  10  -2    0.01    0.02
   1  10   2   -0.03    0.09
   1  10   2    0.11    0.08
   1  10   2   -0.05    0.08
  -1  10  -2    0.02    0.05
   1  10   2   -0.01    0.08
  -1  10  -2   -0.04    0.09
   2 -10   2    5.67    0.20
   2 -10   2    5.55    0.23
  -2 -10  -2    5.14    0.24
  -2 -10  -2    5.36    0.26
   2  10   2    5.05    0.27
  -2  10  -2    5.48    0.26
   2  10   2    5.19    0.23
  -2  10  -2    5.45    0.21
  -2  10  -2    5.44    0.20
  -3 -10  -2    0.32    0.13
   3 -10   2    0.15    0.10
  -3 -10  -2    0.30    0.12
  -3  10  -2    0.38    0.11
   3  10   2    0.22    0.16
  -3  10  -2    0.14    0.11
  -4 -10  -2   -0.03    0.12
  -4 -10  -2   -0.14    0.12
  -4  10  -2   -0.08    0.10
  -4  10  -2   -0.05    0.11
   4  10   2   -0.06    0.14
  -5 -10  -2   -0.32    0.15
  -5  10  -2   -0.09    0.11
   5  10   2   -0.08    0.16
  -5  10  -2   -0.25    0.12
  -6 -10  -2    0.26    0.16
  -6  10  -2    0.29    0.18
  -6  10  -2    0.26    0.15
  -7  11   2    0.08    0.19
  -6 -11   2   -0.33    0.17
  -6  11   2    0.05    0.17
  -6  11   2    0.00    0.14
  -5 -11   2    0.16    0.14
  -5  11   2    0.27    0.17
  -5  11   2    0.00    0.15
  -4 -11   2    1.20    0.17
  -4  11   2    1.59    0.21
  -4  11   2    0.98    0.19
   4  11  -2    1.03    0.18
  -3 -11   2   -0.03    0.10
   3 -11  -2    0.14    0.11
   3 -11  -2    0.00    0.10
  -3  11   2   -0.01    0.10
   3  11  -2   -0.09    0.14
  -3  11   2    0.10    0.10
  -3  11   2    0.14    0.13
   2 -11  -2    0.06    0.11
   2 -11  -2   -0.04    0.09
  -2 -11   2    0.24    0.08
   2  11  -2    0.13    0.10
  -2  11   2   -0.14    0.11
   2  11  -2    0.24    0.08
  -2  11   2    0.10    0.09
  -2  11   2    0.29    0.13
  -1 -11   2   -0.01    0.03
   1 -11  -2   -0.22    0.08
   1 -11  -2   -0.04    0.10
  -1 -11   2    0.05    0.06
   1  11  -2    0.04    0.10
  -1  11   2   -0.17    0.07
   1  11  -2    0.03    0.05
  -1  11   2   -0.13    0.09
   1  11  -2    0.02    0.04
  -1  11   2   -0.13    0.08
  -1  11   2    0.13    0.11
   0 -11   2    3.23    0.14
   0 -11  -2    3.13    0.17
   0 -11   2    3.15    0.09
   0 -11  -2    3.35    0.19
   0  11   2    3.12    0.18
   0  11   2    3.08    0.18
   0  11  -2    3.26    0.11
   0  11  -2    3.17    0.12
   0  11   2    3.23    0.23
   0  11  -2    3.05    0.21
   0  11   2    3.02    0.20
  -1 -11  -2    1.38    0.13
   1 -11   2    1.32    0.09
  -1 -11  -2    1.34    0.15
   1 -11   2    1.44    0.12
  -1  11  -2    1.14    0.16
  -1  11  -2    1.02    0.09
   1  11   2    1.18    0.15
   1  11   2    1.12    0.17
   1  11   2    1.30    0.13
   1  11   2    1.30    0.13
  -1  11  -2    1.14    0.10
  -2 -11  -2    9.36    0.33
  -2 -11  -2    9.02    0.34
   2  11   2    8.30    0.37
   2  11   2    9.29    0.36
  -2  11  -2    9.54    0.29
  -2  11  -2    8.50    0.34
  -3 -11  -2    1.77    0.19
  -3 -11  -2    1.62    0.17
   3  11   2    1.61    0.20
  -3  11  -2    1.78    0.18
  -3  11  -2    2.01    0.19
  -4 -11  -2    9.70    0.40
  -4  11  -2   11.48    0.39
  -4  11  -2    9.94    0.40
   4  11   2    9.94    0.44
  -5 -11  -2   -0.21    0.16
  -5  11  -2    0.19    0.16
   5  11   2   -0.29    0.17
  -5  11  -2   -0.22    0.11
  -6 -11  -2   -0.28    0.19
  -6  11  -2   -0.04    0.14
  -6  11  -2    0.01    0.18
  -7  12   2   -0.24    0.16
  -6 -12   2    0.08    0.20
  -6  12   2    0.20    0.18
  -5 -12   2   -0.10    0.13
  -5  12   2   -0.24    0.15
   5  12  -2   -0.03    0.14
  -5  12   2    0.05    0.16
  -4 -12   2    0.01    0.11
  -4  12   2   -0.13    0.13
   4  12  -2    0.16    0.17
  -4  12   2   -0.08    0.14
  -3 -12   2    0.01    0.10
  -3  12   2   -0.08    0.13
   3  12  -2    0.11    0.16
  -3  12   2    0.02    0.12
   2 -12  -2    2.03    0.21
   2 -12  -2    2.06    0.17
  -2 -12   2    1.98    0.15
   2  12  -2    2.01    0.15
  -2  12   2    1.92    0.19
  -2  12   2    1.93    0.19
   2  12  -2    1.82    0.19
  -1 -12   2    0.51    0.08
   1 -12  -2    0.30    0.10
   1 -12  -2    0.29    0.11
  -1  12   2    0.28    0.09
   1  12  -2    0.33    0.14
   1  12  -2    0.55    0.06
  -1  12   2    0.62    0.13
   1  12  -2    0.47    0.07
  -1  12   2    0.45    0.13
   0 -12  -2    1.95    0.15
   0 -12   2    2.15    0.13
   0 -12  -2    2.35    0.18
   0  12  -2    2.40    0.19
   0  12  -2    2.07    0.10
   0  12   2    1.69    0.21
   0  12   2    2.00    0.16
   0  12   2    1.80    0.18
   0  12  -2    2.09    0.10
  -1 -12  -2    5.28    0.26
  -1 -12  -2    4.92    0.22
  -1  12  -2    5.10    0.28
  -1  12  -2    4.97    0.18
   1  12   2    4.85    0.23
   1  12   2    4.46    0.27
   1  12   2    5.37    0.28
  -2 -12  -2    1.70    0.18
  -2  12  -2    2.00    0.20
  -2  12  -2    1.94    0.15
   2  12   2    1.67    0.19
   2  12   2    1.44    0.20
  -3 -12  -2    0.49    0.15
  -3  12  -2    0.63    0.14
  -3  12  -2    0.67    0.13
   3  12   2    0.29    0.13
  -4 -12  -2    3.69    0.29
   4  12   2    4.06    0.32
  -4  12  -2    3.91    0.26
  -4  12  -2    3.76    0.25
  -5 -12  -2    0.42    0.19
  -5  12  -2    0.61    0.18
   5  12   2    0.61    0.19
  -5  12  -2    0.56    0.17
  -6  12  -2   -0.19    0.13
  -6  13   2   -0.10    0.18
  -5 -13   2    0.22    0.17
  -5  13   2    0.15    0.18
   5  13  -2    0.27    0.17
  -5  13   2    0.25    0.14
  -4 -13   2    0.02    0.13
  -4  13   2    0.00    0.15
  -4  13   2    0.07    0.14
   4  13  -2   -0.03    0.13
  -3 -13   2    1.76    0.17
   3  13  -2    1.71    0.23
  -3  13   2    1.59    0.24
  -3  13   2    1.93    0.21
   2 -13  -2    6.78    0.33
  -2 -13   2    6.84    0.25
   2  13  -2    6.76    0.23
   2  13  -2    5.80    0.33
  -2  13   2    6.58    0.36
  -2  13   2    7.01    0.31
   1 -13  -2    0.38    0.13
  -1 -13   2    0.47    0.09
  -1  13   2    0.36    0.13
  -1  13   2    0.36    0.12
   1  13  -2    0.53    0.14
   1  13  -2    0.55    0.07
   0 -13  -2    0.36    0.13
   0 -13   2    0.39    0.08
   0  13   2    0.04    0.11
   0  13   2    0.14    0.14
   0  13  -2    0.59    0.15
   0  13  -2    0.38    0.06
  -1 -13  -2    2.64    0.23
  -1  13  -2    2.35    0.22
   1  13   2    2.31    0.22
   1  13   2    2.22    0.22
  -1  13  -2    2.44    0.13
  -2 -13  -2    0.46    0.13
  -2  13  -2    0.37    0.10
   2  13   2    0.48    0.18
  -2  13  -2    0.31    0.11
   2  13   2    0.41    0.14
  -3 -13  -2    0.08    0.15
   3  13   2    0.19    0.13
  -3  13  -2    0.02    0.12
   3  13   2    0.03    0.14
  -3  13  -2    0.11    0.10
  -4 -13  -2    0.82    0.18
  -4  13  -2    0.75    0.16
  -4  13  -2    0.55    0.16
   4  13   2    0.60    0.22
  -5 -13  -2    0.83    0.21
  -5  13  -2    0.91    0.19
   5  13   2    0.85    0.25
  -5  13  -2    0.66    0.18
  -6  13  -2   -0.14    0.14
  -6  14   2   -0.16    0.18
  -5 -14   2    0.20    0.16
  -5  14   2    0.38    0.20
   5  14  -2    0.30    0.23
  -5  14   2    0.51    0.20
  -4 -14   2    0.58    0.16
   4  14  -2    0.70    0.19
  -4  14   2    0.36    0.15
  -4  14   2    0.31    0.17
  -3 -14   2   -0.07    0.10
   3  14  -2    0.16    0.11
   3  14  -2    0.10    0.13
  -3  14   2    0.08    0.13
  -3  14   2    0.03    0.13
  -2 -14   2   -0.04    0.09
   2 -14  -2    0.02    0.13
   2  14  -2    0.11    0.13
   2  14  -2    0.06    0.07
  -2  14   2    0.12    0.13
  -2  14   2    0.08    0.12
   1 -14  -2    0.16    0.12
  -1 -14   2    0.16    0.08
   1  14  -2   -0.14    0.14
   1  14  -2    0.15    0.06
  -1  14   2    0.14    0.16
  -1  14   2    0.16    0.12
   0 -14  -2    3.36    0.23
   0 -14   2    3.78    0.18
   0  14   2    3.10    0.28
   0  14  -2    3.21    0.13
   0  14   2    3.97    0.25
   0  14  -2    3.29    0.27
  -1 -14  -2    2.27    0.21
  -1  14  -2    2.50    0.14
   1  14   2    2.07    0.26
   1  14   2    2.69    0.23
  -1  14  -2    2.31    0.24
  -2 -14  -2    0.03    0.12
   2  14   2    0.04    0.17
   2  14   2    0.13    0.14
  -2  14  -2    0.00    0.12
  -2  14  -2    0.08    0.08
  -3 -14  -2   -0.06    0.15
   3  14   2   -0.07    0.13
  -3  14  -2    0.08    0.13
   3  14   2    0.10    0.14
  -3  14  -2    0.10    0.10
  -4 -14  -2    2.88    0.29
   4  14   2    3.06    0.32
  -4  14  -2    2.69    0.25
  -4  14  -2    3.29    0.26
  -5  14  -2    0.37    0.16
  -5  14  -2    0.24    0.17
   5  14   2    0.35    0.24
  -6  14  -2    0.01    0.15
  -5 -15   2    0.12    0.17
  -5  15   2    0.52    0.21
   5  15  -2    0.64    0.26
  -4 -15   2    0.14    0.14
  -4  15   2    0.27    0.17
  -4  15   2   -0.05    0.17
   4  15  -2    0.39    0.14
   4  15  -2    0.19    0.21
  -3 -15   2    0.30    0.12
   3  15  -2    0.28    0.16
  -3  15   2    0.39    0.17
  -3  15   2    0.21    0.19
   3  15  -2    0.35    0.11
   2 -15  -2    0.70    0.19
  -2 -15   2    0.64    0.12
  -2  15   2    0.82    0.21
  -2  15   2    0.64    0.16
   2  15  -2    0.30    0.20
  -1 -15   2    0.42    0.10
   1 -15  -2    0.56    0.17
  -1  15   2    0.76    0.14
   1  15  -2    0.57    0.19
  -1  15   2    0.62    0.20
   0 -15  -2    0.59    0.16
   0 -15   2    0.92    0.12
   0  15  -2    0.72    0.16
   0  15   2    0.99    0.17
   0  15   2    0.57    0.16
  -1 -15  -2    0.10    0.12
  -1  15  -2    0.11    0.06
   1  15   2    0.31    0.14
   1  15   2    0.23    0.14
  -1  15  -2    0.35    0.16
  -2 -15  -2    0.13    0.15
  -2  15  -2   -0.01    0.08
  -2  15  -2    0.00    0.14
   2  15   2    0.24    0.15
   2  15   2   -0.06    0.12
  -3 -15  -2    1.01    0.18
   3  15   2    0.85    0.20
   3  15   2    1.21    0.21
  -3  15  -2    0.89    0.14
  -3  15  -2    0.83    0.18
  -4 -15  -2    0.31    0.20
   4  15   2    0.26    0.22
  -4  15  -2    0.22    0.16
   4  15   2    0.32    0.18
  -4  15  -2    0.19    0.13
   5  15   2    0.77    0.26
  -5  15  -2    0.97    0.20
   5  16  -2   -0.04    0.17
  -5  16   2   -0.14    0.18
  -4 -16   2   -0.11    0.13
   4  16  -2   -0.01    0.21
  -4  16   2    0.05    0.19
  -4  16   2   -0.12    0.18
  -3 -16   2    0.88    0.16
  -3  16   2    0.76    0.23
  -3  16   2    0.87    0.19
   3  16  -2    0.99    0.25
   2 -16  -2    1.55    0.23
  -2  16   2    1.07    0.17
  -2  16   2    1.15    0.21
   2  16  -2    1.21    0.25
   1 -16  -2    1.01    0.19
   1  16  -2    0.64    0.22
  -1  16   2    0.72    0.18
  -1  16   2    1.00    0.17
   0 -16  -2    0.60    0.16
   0  16   2    0.09    0.14
   0  16   2    0.27    0.15
   0  16  -2    0.18    0.14
  -1 -16  -2    0.46    0.14
   1  16   2    0.67    0.15
   1  16   2    0.52    0.18
  -1  16  -2    0.64    0.19
  -2 -16  -2    0.89    0.18
  -2  16  -2    0.61    0.18
   2  16   2    0.78    0.23
   2  16   2    0.83    0.16
  -3 -16  -2    0.14    0.15
   3  16   2    0.97    0.19
  -3  16  -2    0.74    0.19
   3  16   2    0.20    0.22
   4  16   2   -0.24    0.20
  -4  16  -2    0.20    0.16
  -4  16  -2   -0.12    0.12
   4  16   2    0.09    0.19
  -5  16  -2    0.55    0.19
   5  16   2    0.59    0.26
   4  17  -2    0.09    0.18
  -4  17   2   -0.07    0.14
  -3  17   2    0.84    0.24
   3  17  -2    0.45    0.25
  -3  17   2    0.29    0.17
   2 -17  -2    0.03    0.17
  -2  17   2   -0.21    0.12
   2  17  -2   -0.32    0.12
  -2  17   2   -0.20    0.12
   1 -17  -2   -0.07    0.13
   1  17  -2    0.03    0.14
  -1  17   2    0.29    0.16
  -1  17   2    0.23    0.13
   0 -17  -2    0.59    0.16
   0  17   2    0.48    0.14
   0  17   2    0.41    0.17
   0  17  -2    0.28    0.19
  -1 -17  -2    0.03    0.12
  -1  17  -2    0.14    0.18
   1  17   2    0.11    0.13
   1  17   2   -0.02    0.19
  -2 -17  -2    0.33    0.17
   2  17   2    0.22    0.16
   2  17   2    0.48    0.16
  -2  17  -2    0.51    0.15
  -3 -17  -2    0.47    0.16
   3  17   2    0.54    0.17
   3  17   2    0.28    0.23
  -3  17  -2    0.19    0.17
   4  17   2    0.07    0.25
  -4  17  -2    0.09    0.15
  -4  18   2    0.02    0.20
   4  18  -2   -0.08    0.17
   3  18  -2    0.06    0.22
  -3  18   2   -0.05    0.15
  -3  18   2    0.04    0.19
   2 -18  -2    0.13    0.17
  -2  18   2   -0.13    0.20
   2  18  -2   -0.24    0.20
  -2  18   2    0.07    0.14
   1 -18  -2    0.38    0.18
  -1  18   2    0.37    0.14
  -1  18   2    0.58    0.19
   1  18  -2    0.47    0.23
   0 -18  -2    0.71    0.18
   0  18   2    0.63    0.20
   0  18   2    0.82    0.16
   0  18  -2    0.40    0.21
  -1 -18  -2   -0.23    0.12
  -1  18  -2   -0.19    0.16
   1  18   2    0.00    0.21
   1  18   2    0.06    0.13
  -2 -18  -2    0.22    0.16
   2  18   2    0.12    0.22
   2  18   2    0.41    0.16
  -2  18  -2    0.32    0.19
   3  18   2    0.50    0.25
  -3  18  -2    0.40    0.18
   3  19  -2   -0.06    0.17
  -3  19   2    0.11    0.22
  -2  19   2    0.11    0.21
   2  19  -2   -0.16    0.16
   1 -19  -2    0.63    0.19
   1  19  -2    0.36    0.19
  -1  19   2    0.42    0.23
   0 -19  -2    0.12    0.17
   0  19  -2    0.08    0.21
   0  19   2   -0.05    0.15
  -1 -19  -2   -0.24    0.14
   1  19   2   -0.08    0.16
  -1  19  -2   -0.18    0.18
  -2  19  -2   -0.05    0.18
   2  19   2   -0.13    0.22
  -1  20   2   -0.11    0.22
   1  20  -2    0.18    0.23
   0  20   2    0.12    0.19
   0  20  -2    0.05    0.20
  -8   0   3   -0.38    0.22
  -8   0   3   -0.19    0.22
   7   0  -3    0.02    0.14
  -7   0   3    0.14    0.19
  -7   0   3   -0.03    0.14
  -6   0   3   -0.35    0.15
   6   0  -3    0.08    0.12
  -6   0   3   -0.03    0.12
  -5   0   3    0.03    0.10
  -5   0   3   -0.21    0.12
   5   0  -3   -0.14    0.09
  -4   0   3   -0.12    0.06
  -4   0   3   -0.06    0.07
   4   0  -3   -0.05    0.10
  -3   0   3    0.01    0.07
  -3   0   3    0.00    0.06
   3   0  -3    0.00    0.05
   3   0  -3    0.00    0.05
  -3   0   3    0.05    0.07
   2   0  -3   -0.14    0.04
   2   0  -3   -0.04    0.03
  -2   0   3   -0.02    0.05
   2   0  -3   -0.06    0.04
  -2   0   3   -0.04    0.04
  -2   0   3   -0.12    0.04
  -2   0   3   -0.02    0.03
   1   0  -3   -0.05    0.02
   1   0  -3   -0.05    0.03
   1   0  -3   -0.04    0.04
  -1   0   3   -0.04    0.03
   1   0  -3   -0.07    0.03
  -1   0   3   -0.06    0.02
  -1   0   3   -0.04    0.04
  -1   0   3   -0.05    0.03
   0   0   3   -0.02    0.03
   0   0   3   -0.02    0.03
   0   0  -3   -0.01    0.02
   0   0  -3   -0.03    0.02
   0   0   3   -0.01    0.02
  -1   0  -3   -0.17    0.03
  -1   0  -3   -0.18    0.03
   1   0   3   -0.18    0.03
   1   0   3   -0.14    0.03
  -2   0  -3   -0.02    0.06
   2   0   3   -0.07    0.04
   2   0   3   -0.05    0.03
  -2   0  -3   -0.16    0.05
  -3   0  -3   -0.08    0.08
  -3   0  -3   -0.04    0.06
  -4   0  -3   -0.15    0.11
  -4   0  -3   -0.02    0.08
  -5   0  -3   -0.10    0.10
  -5   0  -3   -0.08    0.10
  -6   0  -3    0.32    0.15
  -6   0  -3    0.56    0.16
  -7   0  -3   -0.08    0.15
  -7   0  -3   -0.03    0.14
  -8   0  -3   -0.42    0.22
  -8  -1   3    0.20    0.24
  -8  -1   3   -0.14    0.16
  -8   1   3   -0.50    0.21
  -8   1   3    0.07    0.23
  -7  -1   3   -0.01    0.14
   7  -1  -3    0.20    0.15
  -7  -1   3    0.27    0.20
  -7   1   3   -0.01    0.14
  -7   1   3    0.01    0.14
   7   1  -3    0.20    0.14
  -6  -1   3    1.45    0.22
  -6  -1   3    1.29    0.19
   6  -1  -3    1.25    0.19
   6   1  -3    1.21    0.19
  -6   1   3    1.22    0.20
  -6   1   3    1.06    0.18
  -5  -1   3    7.35    0.33
   5  -1  -3    7.69    0.33
  -5  -1   3    7.41    0.32
   5   1  -3    7.70    0.36
  -5   1   3    7.66    0.32
  -5   1   3    7.47    0.34
  -4  -1   3    0.04    0.07
   4  -1  -3    0.03    0.08
  -4  -1   3    0.09    0.10
  -4   1   3    0.01    0.10
  -4   1   3    0.11    0.08
   4   1  -3   -0.02    0.07
  -3  -1   3   28.78    0.64
   3  -1  -3   28.22    0.65
   3  -1  -3   27.82    0.65
  -3  -1   3   26.84    0.66
   3   1  -3   27.44    0.64
   3   1  -3   27.67    0.64
  -3   1   3   28.03    0.68
  -3   1   3   28.54    0.65
  -3   1   3   28.89    0.71
  -2  -1   3   35.34    0.77
   2  -1  -3   35.35    0.75
  -2  -1   3   36.19    0.73
  -2  -1   3   34.84    0.77
   2  -1  -3   35.95    0.79
   2  -1  -3   35.33    0.75
  -2  -1   3   35.73    0.74
  -2   1   3   35.60    0.75
   2   1  -3   34.76    0.73
  -2   1   3   34.91    0.74
   2   1  -3   35.48    0.77
   2   1  -3   35.81    0.74
  -2   1   3   35.93    0.78
  -2   1   3   35.16    0.78
  -1  -1   3   27.53    0.57
  -1  -1   3   28.33    0.60
  -1  -1   3   28.54    0.59
   1  -1  -3   28.16    0.58
   1  -1  -3   28.13    0.61
   1  -1  -3   28.08    0.62
   1  -1  -3   28.61    0.59
  -1  -1   3   28.47    0.57
  -1   1   3   27.89    0.60
   1   1  -3   28.45    0.57
   1   1  -3   27.77    0.57
  -1   1   3   28.02    0.62
   1   1  -3   27.50    0.59
   1   1  -3   27.92    0.60
  -1   1   3   28.33    0.58
  -1   1   3   28.12    0.59
   0  -1   3   49.80    0.95
   0  -1   3   49.05    0.94
   0  -1  -3   49.99    0.97
   0  -1  -3   48.88    1.00
   0  -1   3   49.89    0.98
   0   1  -3   49.28    0.95
   0   1   3   49.53    0.98
   0   1   3   50.07    1.00
   0   1   3   49.96    0.96
   0   1  -3   49.64    0.98
  -1  -1  -3   14.11    0.33
   1  -1   3   14.57    0.34
  -1  -1  -3   14.26    0.34
   1  -1   3   14.59    0.32
   1   1   3   14.83    0.33
  -1   1  -3   14.49    0.34
   1   1   3   14.59    0.35
  -1   1  -3   14.05    0.32
   2  -1   3   43.42    0.88
  -2  -1  -3   42.51    0.93
  -2  -1  -3   42.72    0.89
   2  -1   3   43.39    0.92
   2   1   3   42.98    0.89
  -2   1  -3   43.53    0.90
  -2   1  -3   43.87    0.89
  -2   1  -3   43.79    0.92
   2   1   3   43.41    0.93
  -3  -1  -3    3.86    0.19
  -3  -1  -3    3.75    0.18
  -3   1  -3    3.75    0.19
  -3   1  -3    3.77    0.20
  -4  -1  -3    5.15    0.25
  -4  -1  -3    4.77    0.24
  -4   1  -3    5.00    0.24
  -4   1  -3    5.40    0.25
  -5  -1  -3    5.33    0.29
  -5  -1  -3    5.29    0.29
  -5   1  -3    5.57    0.29
  -5   1  -3    5.55    0.32
  -6  -1  -3    0.15    0.14
  -6  -1  -3   -0.03    0.18
  -6   1  -3    0.27    0.15
  -6   1  -3    0.18    0.14
  -7  -1  -3    0.29    0.22
  -7  -1  -3    0.59    0.19
  -7   1  -3    0.54    0.19
  -7   1  -3    0.53    0.23
  -8   1  -3    0.07    0.18
   8  -2  -3    0.07    0.17
  -8  -2   3   -0.10    0.22
  -8   2   3   -0.09    0.17
  -8   2   3   -0.01    0.22
  -7  -2   3    0.09    0.18
   7  -2  -3   -0.07    0.13
  -7  -2   3    0.15    0.19
  -7   2   3   -0.16    0.14
  -7   2   3    0.07    0.20
   6  -2  -3    0.21    0.13
  -6  -2   3    0.22    0.12
  -6  -2   3    0.37    0.13
  -6   2   3    0.32    0.15
  -6   2   3    0.41    0.19
   6   2  -3    0.55    0.18
  -5  -2   3   -0.12    0.13
  -5  -2   3   -0.09    0.09
   5  -2  -3    0.00    0.10
  -5   2   3   -0.01    0.10
   5   2  -3   -0.11    0.10
  -5   2   3    0.15    0.11
  -4  -2   3    2.88    0.18
   4  -2  -3    2.76    0.18
  -4  -2   3    2.74    0.17
   4   2  -3    2.66    0.17
  -4   2   3    2.92    0.19
  -4   2   3    2.85    0.19
  -3  -2   3    3.90    0.18
  -3  -2   3    3.77    0.17
   3  -2  -3    3.75    0.18
   3   2  -3    4.56    0.19
   3   2  -3    4.06    0.18
  -3   2   3    3.86    0.18
  -3   2   3    4.01    0.19
  -2  -2   3    0.86    0.08
   2  -2  -3    1.37    0.10
  -2  -2   3    0.96    0.08
   2  -2  -3    1.11    0.09
  -2  -2   3    1.07    0.09
   2  -2  -3    1.10    0.09
   2  -2  -3    1.08    0.10
   2   2  -3    1.05    0.09
   2   2  -3    0.92    0.09
   2   2  -3    1.06    0.08
  -2   2   3    1.42    0.11
  -2   2   3    1.22    0.09
  -2   2   3    1.16    0.11
  -2   2   3    1.31    0.09
   1  -2  -3   61.05    1.19
  -1  -2   3   60.01    1.21
  -1  -2   3   58.97    1.20
  -1  -2   3   61.14    1.15
   1  -2  -3   60.58    1.20
   1  -2  -3   61.84    1.25
  -1  -2   3   61.34    1.15
   1  -2  -3   60.97    1.24
   1   2  -3   59.19    1.15
  -1   2   3   59.62    1.25
   1   2  -3   61.27    1.20
  -1   2   3   60.89    1.23
   1   2  -3   60.60    1.16
  -1   2   3   61.41    1.20
  -1   2   3   61.21    1.18
   0  -2   3   83.63    1.54
   0  -2  -3   82.22    1.57
   0  -2   3   82.33    1.59
   0  -2   3   82.69    1.53
   0  -2  -3   80.03    1.63
   0   2   3   81.81    1.63
   0   2   3   82.27    1.59
   0   2  -3   81.52    1.53
   0   2   3   83.88    1.57
   1  -2   3   92.65    1.72
  -1  -2  -3   90.06    1.81
   1  -2   3   89.66    1.79
  -1  -2  -3   92.50    1.75
  -1   2  -3   88.12    1.72
   1   2   3   93.07    1.81
   1   2   3   91.16    1.74
  -1   2  -3   91.08    1.79
   2  -2   3   15.43    0.39
   2  -2   3   15.29    0.37
  -2  -2  -3   15.34    0.38
  -2  -2  -3   15.13    0.40
  -2   2  -3   15.86    0.39
  -2   2  -3   15.49    0.37
   2   2   3   15.40    0.40
   2   2   3   15.35    0.38
  -2   2  -3   15.07    0.38
   3  -2   3    2.30    0.16
  -3  -2  -3    2.33    0.15
  -3  -2  -3    2.32    0.15
  -3   2  -3    2.10    0.16
  -3   2  -3    2.49    0.14
  -3   2  -3    2.28    0.16
  -4  -2  -3    0.59    0.11
  -4  -2  -3    0.52    0.12
  -4   2  -3    0.44    0.11
  -4   2  -3    0.60    0.13
  -5  -2  -3    0.24    0.12
  -5  -2  -3    0.37    0.16
  -5   2  -3    0.26    0.16
  -5   2  -3    0.33    0.16
  -6  -2  -3    3.38    0.33
  -6  -2  -3    3.16    0.27
  -6   2  -3    2.70    0.26
  -6   2  -3    3.12    0.32
  -7  -2  -3    2.23    0.27
  -7  -2  -3    2.51    0.31
  -7   2  -3    2.17    0.27
  -7   2  -3    2.59    0.31
  -8   2  -3    0.02    0.23
   8  -3  -3    0.17    0.22
  -8   3   3    0.24    0.18
  -8   3   3   -0.04    0.17
   7  -3  -3    0.48    0.22
  -7  -3   3    0.79    0.23
  -7  -3   3    0.48    0.20
  -7   3   3    0.43    0.18
  -7   3   3    0.27    0.22
  -6  -3   3    0.60    0.18
   6  -3  -3    0.57    0.20
  -6  -3   3    0.64    0.15
   6   3  -3    0.46    0.14
  -6   3   3    0.29    0.15
  -6   3   3    0.61    0.16
  -5  -3   3    0.46    0.16
   5  -3  -3    0.64    0.14
  -5  -3   3    0.47    0.15
  -5   3   3    0.28    0.12
  -5   3   3    0.48    0.16
   5   3  -3    0.44    0.16
  -4  -3   3    1.96    0.17
  -4  -3   3    1.94    0.18
   4  -3  -3    2.02    0.17
  -4   3   3    2.17    0.20
  -4   3   3    2.40    0.20
   4   3  -3    2.07    0.18
   3  -3  -3    8.90    0.30
  -3  -3   3    8.85    0.29
  -3  -3   3    8.57    0.26
   3   3  -3    8.61    0.28
   3   3  -3    8.80    0.27
  -3   3   3    8.81    0.31
  -3   3   3    8.69    0.30
   2  -3  -3    1.29    0.11
  -2  -3   3    1.25    0.09
  -2  -3   3    1.10    0.08
   2  -3  -3    1.14    0.10
  -2  -3   3    1.27    0.08
   2  -3  -3    1.25    0.10
   2  -3  -3    1.14    0.11
   2   3  -3    1.24    0.09
  -2   3   3    1.13    0.10
  -2   3   3    1.30    0.10
   2   3  -3    1.15    0.09
  -2   3   3    1.16    0.09
   2   3  -3    1.12    0.09
  -2   3   3    1.24    0.09
   1  -3  -3   85.83    1.72
   1  -3  -3   84.97    1.65
  -1  -3   3   83.84    1.67
  -1  -3   3   85.44    1.67
  -1  -3   3   86.41    1.60
  -1  -3   3   86.84    1.60
   1  -3  -3   85.59    1.66
   1  -3  -3   87.79    1.74
  -1   3   3   85.60    1.65
  -1   3   3   85.48    1.66
   1   3  -3   88.06    1.66
   1   3  -3   82.57    1.60
  -1   3   3   84.81    1.71
  -1   3   3   84.33    1.73
   0  -3   3   15.64    0.32
   0  -3  -3   15.63    0.38
   0  -3   3   15.87    0.31
   0  -3   3   15.91    0.31
   0  -3  -3   16.08    0.37
   0   3   3   16.27    0.38
   0   3  -3   15.58    0.31
   0   3   3   15.98    0.38
   0   3   3   15.85    0.36
   0   3  -3   15.45    0.31
  -1  -3  -3    2.17    0.12
   1  -3   3    1.89    0.09
  -1  -3  -3    2.02    0.11
   1  -3   3    1.98    0.09
   1   3   3    2.00    0.10
  -1   3  -3    1.99    0.08
   1   3   3    2.22    0.11
  -1   3  -3    2.10    0.09
  -1   3  -3    1.83    0.09
  -2  -3  -3    6.45    0.22
  -2  -3  -3    6.29    0.22
   2  -3   3    6.20    0.21
  -2   3  -3    6.36    0.20
  -2   3  -3    6.00    0.21
   2   3   3    6.52    0.21
  -2   3  -3    6.32    0.21
   2   3   3    6.38    0.21
  -3  -3  -3    0.12    0.07
   3  -3   3    0.04    0.07
  -3  -3  -3    0.00    0.09
  -3   3  -3   -0.07    0.07
   3   3   3    0.06    0.07
  -3   3  -3   -0.05    0.07
  -3   3  -3   -0.12    0.07
  -4  -3  -3    8.78    0.34
  -4  -3  -3    8.76    0.34
  -4   3  -3    8.68    0.34
  -4   3  -3    8.80    0.33
  -5  -3  -3    5.40    0.29
  -5  -3  -3    5.66    0.31
  -5   3  -3    6.27    0.33
  -5   3  -3    5.50    0.29
  -6  -3  -3    0.11    0.18
  -6  -3  -3    0.03    0.13
  -6   3  -3   -0.19    0.16
  -6   3  -3   -0.02    0.13
  -7  -3  -3    0.74    0.20
  -7  -3  -3    0.97    0.22
  -7   3  -3    1.03    0.24
  -7   3  -3    0.65    0.24
   8  -4  -3    0.33    0.23
  -8   4   3    0.26    0.24
  -7  -4   3   -0.07    0.17
   7  -4  -3    0.03    0.14
  -7  -4   3    0.09    0.19
  -7   4   3    0.10    0.21
  -7   4   3   -0.29    0.18
  -6  -4   3    8.12    0.41
  -6  -4   3    7.76    0.38
   6  -4  -3    8.34    0.43
  -6   4   3    7.99    0.43
  -6   4   3    7.96    0.43
  -5  -4   3   26.25    0.72
   5  -4  -3   25.62    0.71
  -5  -4   3   26.41    0.69
  -5   4   3   26.35    0.74
  -5   4   3   25.61    0.71
   5   4  -3   27.04    0.72
   4  -4  -3    3.16    0.20
  -4  -4   3    3.05    0.17
  -4  -4   3    3.20    0.21
   4   4  -3    3.24    0.21
   4   4  -3    3.07    0.18
  -4   4   3    3.30    0.23
  -4   4   3    3.16    0.20
  -3  -4   3   64.02    1.26
  -3  -4   3   61.11    1.32
   3  -4  -3   63.50    1.31
   3   4  -3   63.51    1.28
  -3   4   3   61.99    1.36
   3   4  -3   63.48    1.27
  -3   4   3   61.54    1.30
   2  -4  -3   22.28    0.55
   2  -4  -3   22.03    0.52
  -2  -4   3   22.07    0.47
  -2  -4   3   21.84    0.47
  -2  -4   3   22.29    0.50
   2  -4  -3   21.83    0.55
  -2   4   3   22.37    0.55
   2   4  -3   21.71    0.48
   2   4  -3   21.83    0.48
   2   4  -3   21.71    0.49
   2   4  -3   22.31    0.54
  -2   4   3   21.35    0.52
  -2   4   3   22.64    0.52
   1  -4  -3    6.63    0.21
  -1  -4   3    6.78    0.15
   1  -4  -3    6.31    0.22
   1  -4  -3    6.78    0.22
  -1  -4   3    6.66    0.15
  -1  -4   3    6.85    0.17
   1  -4  -3    6.69    0.23
  -1   4   3    6.73    0.20
  -1   4   3    6.55    0.23
  -1   4   3    6.54    0.21
   1   4  -3    6.75    0.16
   1   4  -3    7.19    0.21
  -1   4   3    6.42    0.21
   0  -4   3   30.04    0.60
   0  -4  -3   30.18    0.65
   0  -4  -3   29.58    0.67
   0   4   3   30.95    0.67
   0   4  -3   30.46    0.57
   0   4  -3   30.67    0.57
   0   4   3   30.74    0.66
   0   4   3   31.54    0.68
   0   4   3   31.40    0.65
   1  -4   3   64.56    1.31
  -1  -4  -3   64.92    1.35
  -1  -4  -3   65.01    1.30
   1  -4   3   67.16    1.26
   1   4   3   67.85    1.37
   1   4   3   66.32    1.35
   1   4   3   66.89    1.30
  -1   4  -3   65.56    1.26
  -1   4  -3   65.88    1.26
   2  -4   3   24.06    0.56
  -2  -4  -3   24.11    0.56
  -2  -4  -3   24.10    0.58
  -2   4  -3   24.94    0.55
   2   4   3   24.44    0.58
  -2   4  -3   24.24    0.55
   2   4   3   25.11    0.57
  -2   4  -3   24.04    0.54
   3  -4   3   14.28    0.41
  -3  -4  -3   14.74    0.41
  -3  -4  -3   14.81    0.43
  -3   4  -3   14.69    0.40
  -3   4  -3   14.52    0.40
  -3   4  -3   14.98    0.41
   3   4   3   14.55    0.41
  -4  -4  -3    6.99    0.30
  -4  -4  -3    8.05    0.34
  -4   4  -3    7.57    0.32
  -4   4  -3    7.43    0.31
  -5  -4  -3    9.61    0.41
  -5  -4  -3    9.23    0.39
  -5   4  -3    8.86    0.37
  -5   4  -3    8.80    0.36
  -6  -4  -3   -0.10    0.12
  -6  -4  -3   -0.08    0.18
  -6   4  -3   -0.11    0.11
  -6   4  -3   -0.26    0.16
  -7  -4  -3    0.31    0.18
  -7  -4  -3    0.24    0.17
  -7   4  -3    0.33    0.21
  -7   4  -3    0.59    0.19
   8  -5  -3    0.01    0.23
  -8   5   3    0.01    0.22
  -7  -5   3    1.70    0.27
   7  -5  -3    1.84    0.28
  -7   5   3    2.29    0.31
  -7   5   3    1.95    0.26
  -6  -5   3    1.44    0.22
   6  -5  -3    1.40    0.21
  -6  -5   3    1.36    0.20
  -6   5   3    1.25    0.23
  -6   5   3    1.12    0.23
  -5  -5   3    7.25    0.34
   5  -5  -3    7.57    0.37
  -5  -5   3    6.90    0.31
  -5   5   3    6.85    0.33
  -5   5   3    7.47    0.37
  -4  -5   3   16.55    0.48
  -4  -5   3   17.32    0.46
   4  -5  -3   15.92    0.48
  -4   5   3   15.87    0.49
  -4   5   3   17.52    0.53
   4   5  -3   16.32    0.45
  -3  -5   3    1.18    0.12
  -3  -5   3    1.15    0.11
   3  -5  -3    1.10    0.12
  -3   5   3    1.02    0.14
   3   5  -3    1.15    0.11
  -3   5   3    1.36    0.15
   3   5  -3    1.14    0.11
   2  -5  -3   21.38    0.55
  -2  -5   3   21.37    0.45
  -2  -5   3   21.32    0.45
   2  -5  -3   20.11    0.53
  -2  -5   3   21.90    0.48
   2  -5  -3   20.83    0.51
   2   5  -3   21.10    0.47
  -2   5   3   21.28    0.54
  -2   5   3   20.80    0.50
   2   5  -3   20.49    0.46
  -2   5   3   20.33    0.51
   2   5  -3   21.43    0.47
   2   5  -3   21.33    0.54
   1  -5  -3    9.95    0.28
  -1  -5   3   10.19    0.21
  -1  -5   3   10.48    0.23
   1  -5  -3   10.75    0.32
   1  -5  -3   10.69    0.31
   1  -5  -3   10.44    0.30
  -1  -5   3   10.55    0.21
  -1   5   3   10.56    0.29
  -1   5   3   10.24    0.31
   1   5  -3   10.32    0.22
  -1   5   3   10.35    0.30
  -1   5   3   10.45    0.30
   1   5  -3   10.96    0.30
  -1   5   3   10.61    0.29
   0  -5  -3    1.92    0.12
   0  -5   3    1.86    0.05
   0  -5  -3    1.90    0.11
   0   5   3    1.76    0.10
   0   5   3    1.70    0.11
   0   5   3    1.93    0.12
   0   5   3    1.80    0.13
   0   5   3    1.93    0.12
   0   5  -3    1.94    0.10
   1  -5   3   20.38    0.42
   1  -5   3   18.68    0.40
  -1  -5  -3   18.49    0.45
  -1  -5  -3   18.45    0.47
   1   5   3   18.78    0.45
  -1   5  -3   18.96    0.40
   1   5   3   19.35    0.48
  -1   5  -3   19.18    0.41
  -2  -5  -3   47.63    1.00
   2  -5   3   47.64    1.01
  -2  -5  -3   47.45    1.04
  -2   5  -3   49.08    1.01
  -2   5  -3   47.01    0.97
   2   5   3   47.74    1.00
   2   5   3   47.27    1.05
  -2   5  -3   47.36    0.97
  -2   5  -3   47.28    0.99
  -3  -5  -3    4.26    0.20
  -3  -5  -3    4.21    0.23
   3  -5   3    4.01    0.19
  -3   5  -3    4.31    0.19
   3   5   3    4.08    0.19
  -3   5  -3    4.20    0.20
  -3   5  -3    4.23    0.19
  -4  -5  -3    2.39    0.19
  -4  -5  -3    1.98    0.18
  -4   5  -3    2.22    0.20
  -4   5  -3    1.58    0.16
  -5  -5  -3    2.39    0.22
  -5  -5  -3    2.11    0.22
  -5   5  -3    1.93    0.22
  -5   5  -3    2.24    0.23
  -6  -5  -3   -0.10    0.12
  -6  -5  -3   -0.04    0.17
  -6   5  -3   -0.26    0.13
  -6   5  -3   -0.07    0.12
  -7  -5  -3    0.69    0.25
  -7  -5  -3    0.50    0.24
  -7   5  -3    0.70    0.24
   8  -6  -3    1.01    0.23
  -8   6   3    1.28    0.29
   7  -6  -3    0.00    0.15
  -7  -6   3    0.26    0.16
  -7   6   3    0.03    0.21
  -7   6   3   -0.06    0.19
   6  -6  -3    0.40    0.19
  -6  -6   3   -0.01    0.14
  -6  -6   3    0.15    0.16
  -6   6   3    0.09    0.14
  -6   6   3    0.35    0.15
   5  -6  -3    2.78    0.23
  -5  -6   3    2.77    0.24
  -5  -6   3    2.77    0.22
  -5   6   3    2.70    0.26
  -5   6   3    3.12    0.28
  -4  -6   3   -0.04    0.09
   4  -6  -3    0.13    0.10
  -4  -6   3   -0.02    0.10
  -4   6   3    0.19    0.12
  -4   6   3    0.16    0.10
   4   6  -3    0.03    0.08
   3  -6  -3    5.98    0.26
  -3  -6   3    6.14    0.24
   3  -6  -3    6.50    0.29
  -3  -6   3    5.94    0.21
  -3   6   3    6.68    0.28
   3   6  -3    6.12    0.22
  -3   6   3    6.59    0.27
   3   6  -3    6.03    0.26
   2  -6  -3    1.66    0.15
  -2  -6   3    1.52    0.09
   2  -6  -3    1.53    0.13
  -2  -6   3    1.43    0.09
  -2  -6   3    1.45    0.10
   2  -6  -3    1.61    0.14
   2   6  -3    1.56    0.12
  -2   6   3    1.66    0.12
  -2   6   3    1.64    0.15
   2   6  -3    1.49    0.09
  -2   6   3    1.72    0.15
   2   6  -3    1.51    0.09
  -1  -6   3   16.14    0.31
  -1  -6   3   16.21    0.31
   1  -6  -3   15.96    0.43
   1  -6  -3   16.19    0.41
  -1  -6   3   16.51    0.34
   1  -6  -3   16.99    0.45
  -1   6   3   16.48    0.40
  -1   6   3   16.40    0.44
  -1   6   3   15.78    0.43
  -1   6   3   16.11    0.42
   1   6  -3   16.91    0.43
   1   6  -3   15.96    0.32
   0  -6  -3    0.30    0.07
   0  -6   3    0.22    0.02
   0  -6  -3    0.17    0.07
   0   6   3    0.26    0.06
   0   6   3    0.27    0.06
   0   6   3    0.29    0.07
   0   6  -3    0.42    0.06
   0   6   3    0.19    0.06
   1  -6   3  103.79    2.05
   1  -6   3  105.74    1.96
  -1  -6  -3  103.15    2.03
  -1  -6  -3  103.19    2.11
  -1   6  -3  104.27    1.96
   1   6   3  106.76    2.03
  -1   6  -3  101.12    2.02
  -1   6  -3  108.00    2.12
  -1   6  -3  106.79    2.02
   1   6   3  104.62    2.15
  -2  -6  -3   17.85    0.45
  -2  -6  -3   17.88    0.48
   2  -6   3   17.54    0.44
   2   6   3   17.45    0.45
  -2   6  -3   17.45    0.42
   2   6   3   17.37    0.48
  -2   6  -3   18.07    0.42
  -2   6  -3   18.10    0.44
  -2   6  -3   17.29    0.42
  -3  -6  -3   38.96    0.86
  -3  -6  -3   37.86    0.89
   3  -6   3   37.44    0.87
  -3   6  -3   37.77    0.85
   3   6   3   36.17    0.89
  -3   6  -3   37.84    0.85
  -3   6  -3   38.13    0.83
  -3   6  -3   36.09    0.82
  -4  -6  -3    5.49    0.30
  -4  -6  -3    4.14    0.24
   4   6   3    4.46    0.25
  -4   6  -3    4.34    0.23
  -4   6  -3    4.68    0.25
  -5  -6  -3   -0.04    0.15
  -5  -6  -3   -0.19    0.14
  -5   6  -3   -0.03    0.14
  -5   6  -3   -0.06    0.12
  -6  -6  -3   -0.21    0.17
  -6  -6  -3   -0.11    0.18
  -6   6  -3   -0.13    0.14
  -6   6  -3   -0.01    0.16
  -7  -6  -3   -0.25    0.20
  -7  -6  -3    0.27    0.22
  -7   6  -3   -0.15    0.13
   7  -7  -3    0.19    0.21
  -7  -7   3    0.34    0.22
  -7   7   3    0.42    0.18
  -7   7   3    0.39    0.21
  -6  -7   3    0.91    0.20
   6  -7  -3    1.21    0.23
  -6   7   3    1.05    0.19
  -6   7   3    1.00    0.18
   5  -7  -3    1.16    0.20
  -5  -7   3    1.19    0.16
  -5  -7   3    1.39    0.19
  -5   7   3    0.77    0.18
  -5   7   3    1.21    0.18
  -4  -7   3   -0.09    0.10
  -4  -7   3    0.10    0.12
   4  -7  -3    0.28    0.14
   4   7  -3    0.09    0.10
  -4   7   3    0.20    0.13
  -4   7   3    0.30    0.15
  -3  -7   3   33.87    0.73
   3  -7  -3   34.63    0.80
   3  -7  -3   33.19    0.84
  -3  -7   3   34.42    0.77
  -3   7   3   34.82    0.81
   3   7  -3   32.95    0.85
   3   7  -3   33.92    0.74
  -3   7   3   34.97    0.84
  -2  -7   3   16.93    0.40
   2  -7  -3   16.56    0.45
  -2  -7   3   16.53    0.37
   2  -7  -3   17.29    0.49
   2  -7  -3   16.46    0.47
  -2   7   3   16.33    0.46
   2   7  -3   17.04    0.48
  -2   7   3   17.39    0.48
  -2   7   3   16.68    0.44
   2   7  -3   16.48    0.37
  -2   7   3   17.03    0.46
   1  -7  -3   10.14    0.32
   1  -7  -3   10.46    0.33
   1  -7  -3   10.07    0.30
  -1  -7   3   10.45    0.23
   1   7  -3   10.46    0.33
  -1   7   3   10.16    0.32
   1   7  -3   10.16    0.21
  -1   7   3   10.19    0.30
  -1   7   3    9.86    0.32
  -1   7   3   10.29    0.33
   0  -7  -3    0.56    0.09
   0  -7   3    0.45    0.04
   0  -7  -3    0.56    0.09
   0  -7   3    0.47    0.04
   0   7   3    0.36    0.09
   0   7   3    0.48    0.09
   0   7  -3    0.60    0.08
   0   7   3    0.60    0.09
   0   7   3    0.54    0.09
  -1  -7  -3   14.83    0.39
   1  -7   3   15.04    0.33
  -1  -7  -3   14.70    0.41
   1  -7   3   14.61    0.35
   1   7   3   14.84    0.38
  -1   7  -3   15.36    0.30
   1   7   3   14.95    0.43
  -1   7  -3   14.13    0.30
   1   7   3   14.44    0.41
  -1   7  -3   14.88    0.33
  -1   7  -3   15.23    0.40
  -2  -7  -3    4.77    0.21
   2  -7   3    4.99    0.19
  -2  -7  -3    4.78    0.23
  -2   7  -3    5.10    0.17
  -2   7  -3    5.46    0.21
   2   7   3    5.34    0.22
   2   7   3    4.70    0.22
  -2   7  -3    5.44    0.19
  -2   7  -3    5.33    0.19
  -3  -7  -3   14.10    0.43
   3  -7   3   13.47    0.41
  -3  -7  -3   13.23    0.42
   3   7   3   12.73    0.43
  -3   7  -3   13.66    0.38
  -3   7  -3   13.34    0.39
  -3   7  -3   13.08    0.38
  -3   7  -3   13.94    0.39
  -4  -7  -3    8.52    0.34
  -4  -7  -3    8.61    0.36
   4   7   3    8.25    0.34
  -4   7  -3    9.16    0.34
  -4   7  -3    9.62    0.36
  -5  -7  -3   -0.16    0.15
  -5  -7  -3   -0.16    0.14
  -5   7  -3   -0.05    0.13
  -5   7  -3   -0.14    0.11
  -6  -7  -3   -0.30    0.17
  -6  -7  -3   -0.24    0.11
  -6   7  -3   -0.04    0.11
   7  -8  -3    0.12    0.21
  -7  -8   3   -0.09    0.14
  -7   8   3    0.12    0.16
   6  -8  -3    0.16    0.18
  -6  -8   3    0.11    0.17
  -6   8   3   -0.02    0.12
  -6   8   3    0.55    0.21
   5  -8  -3    4.03    0.31
  -5  -8   3    3.49    0.26
  -5   8   3    4.10    0.30
  -5   8   3    4.15    0.31
  -4  -8   3    2.68    0.21
   4  -8  -3    2.86    0.24
  -4  -8   3    2.10    0.17
  -4   8   3    2.57    0.24
  -4   8   3    2.92    0.26
   3  -8  -3   11.85    0.43
   3  -8  -3   11.42    0.37
  -3  -8   3   11.98    0.32
  -3  -8   3   12.02    0.35
   3   8  -3   12.08    0.33
  -3   8   3   12.03    0.39
   3   8  -3   11.09    0.40
  -3   8   3   12.36    0.41
   2  -8  -3    0.00    0.09
  -2  -8   3    0.06    0.04
   2  -8  -3    0.12    0.09
   2  -8  -3    0.26    0.09
  -2  -8   3    0.12    0.05
   2   8  -3    0.04    0.09
  -2   8   3    0.20    0.10
   2   8  -3    0.22    0.03
  -2   8   3    0.15    0.09
  -2   8   3    0.23    0.07
  -2   8   3    0.08    0.09
   1  -8  -3    4.30    0.19
   1  -8  -3    4.25    0.21
  -1  -8   3    3.93    0.12
   1   8  -3    3.93    0.10
  -1   8   3    4.14    0.20
  -1   8   3    4.21    0.20
  -1   8   3    3.99    0.19
  -1   8   3    4.13    0.19
   1   8  -3    4.10    0.10
   1   8  -3    4.26    0.20
   0  -8  -3   32.67    0.75
   0  -8   3   31.83    0.65
   0  -8  -3   32.49    0.72
   0   8   3   31.82    0.79
   0   8   3   32.99    0.72
   0   8  -3   32.38    0.76
   0   8   3   32.39    0.74
   0   8   3   32.15    0.76
   1  -8   3   10.72    0.27
  -1  -8  -3   10.97    0.32
   1  -8   3   10.50    0.25
  -1  -8  -3   10.70    0.33
  -1   8  -3   10.55    0.25
   1   8   3   10.52    0.34
   1   8   3   10.46    0.31
   1   8   3   10.54    0.36
  -1   8  -3   10.25    0.25
  -1   8  -3   10.65    0.33
  -2  -8  -3    4.08    0.20
   2  -8   3    4.05    0.18
  -2  -8  -3    4.26    0.21
   2   8   3    4.12    0.19
  -2   8  -3    4.19    0.19
  -2   8  -3    4.35    0.18
  -2   8  -3    3.93    0.16
   2   8   3    3.88    0.23
   3  -8   3    0.64    0.13
  -3  -8  -3    0.96    0.16
  -3  -8  -3    0.93    0.15
  -3   8  -3    0.86    0.12
  -3   8  -3    0.80    0.12
  -3   8  -3    0.92    0.13
  -3   8  -3    0.99    0.13
   3   8   3    0.78    0.14
  -4  -8  -3    0.91    0.15
  -4  -8  -3    1.16    0.19
  -4   8  -3    0.99    0.15
  -4   8  -3    1.22    0.16
  -4   8  -3    0.99    0.13
   4   8   3    0.92    0.17
  -5  -8  -3    0.88    0.20
  -5  -8  -3    0.79    0.19
  -5   8  -3    0.91    0.17
  -5   8  -3    0.84    0.14
  -6  -8  -3   -0.31    0.17
  -6  -8  -3   -0.20    0.18
  -6   8  -3   -0.24    0.15
  -6  -9   3    0.36    0.18
   6  -9  -3    0.55    0.16
  -6   9   3    0.55    0.19
  -6   9   3    0.37    0.20
  -5  -9   3   -0.02    0.12
   5  -9  -3    0.12    0.15
  -5   9   3    0.34    0.18
  -5   9   3    0.49    0.16
   4  -9  -3    1.37    0.19
  -4  -9   3    1.41    0.17
  -4   9   3    1.59    0.20
   4   9  -3    1.39    0.21
  -4   9   3    1.57    0.20
  -3  -9   3    6.87    0.22
   3  -9  -3    6.82    0.30
  -3  -9   3    6.63    0.24
   3  -9  -3    7.18    0.34
  -3   9   3    6.69    0.30
   3   9  -3    6.51    0.30
  -3   9   3    6.58    0.29
   3   9  -3    6.99    0.24
  -3   9   3    6.76    0.31
  -2  -9   3    1.61    0.11
  -2  -9   3    1.60    0.08
   2  -9  -3    1.60    0.17
   2  -9  -3    1.66    0.13
   2   9  -3    1.31    0.08
  -2   9   3    1.53    0.15
  -2   9   3    1.69    0.16
   2   9  -3    1.76    0.17
  -2   9   3    1.56    0.15
  -2   9   3    1.42    0.16
   1  -9  -3    8.35    0.28
   1  -9  -3    8.33    0.30
  -1  -9   3    7.94    0.20
   1   9  -3    7.77    0.18
  -1   9   3    8.22    0.32
   1   9  -3    7.81    0.17
  -1   9   3    8.09    0.27
  -1   9   3    8.17    0.30
  -1   9   3    7.89    0.29
   1   9  -3    8.39    0.31
   0  -9  -3    4.32    0.21
   0  -9   3    4.28    0.13
   0  -9  -3    4.31    0.20
   0   9   3    4.35    0.21
   0   9   3    4.11    0.23
   0   9  -3    4.73    0.22
   0   9   3    4.35    0.20
   0   9   3    4.23    0.19
  -1  -9  -3    1.07    0.13
  -1  -9  -3    1.28    0.13
   1  -9   3    1.19    0.07
   1  -9   3    1.12    0.09
   1   9   3    1.04    0.13
   1   9   3    1.10    0.12
  -1   9  -3    1.09    0.08
   1   9   3    0.94    0.13
  -1   9  -3    1.06    0.12
  -1   9  -3    1.13    0.07
   1   9   3    1.08    0.14
  -2  -9  -3    4.75    0.25
  -2  -9  -3    5.18    0.24
   2  -9   3    4.95    0.21
  -2   9  -3    4.59    0.16
  -2   9  -3    4.97    0.19
  -2   9  -3    4.87    0.22
  -2   9  -3    4.87    0.19
   2   9   3    5.02    0.23
   2   9   3    4.88    0.27
  -3  -9  -3   20.49    0.57
  -3  -9  -3   22.77    0.63
  -3   9  -3   22.29    0.54
  -3   9  -3   22.23    0.55
   3   9   3   21.49    0.65
  -3   9  -3   21.75    0.59
  -4  -9  -3    0.26    0.12
  -4  -9  -3    0.24    0.11
  -4   9  -3    0.31    0.10
  -4   9  -3    0.21    0.12
   4   9   3    0.26    0.12
  -5  -9  -3   -0.18    0.10
  -5  -9  -3   -0.08    0.16
   5   9   3    0.12    0.15
  -5   9  -3   -0.15    0.09
  -5   9  -3   -0.22    0.13
  -6  -9  -3    2.08    0.29
  -6   9  -3    2.31    0.27
  -6   9  -3    2.06    0.21
  -6 -10   3    0.00    0.16
  -6  10   3    0.07    0.19
  -5 -10   3    0.11    0.14
   5 -10  -3    0.14    0.15
  -5  10   3    0.36    0.15
  -5  10   3    0.22    0.17
  -4 -10   3    1.35    0.17
   4 -10  -3    1.48    0.19
  -4  10   3    1.41    0.21
  -4  10   3    1.62    0.20
  -4  10   3    1.58    0.21
   4  10  -3    1.75    0.24
   3 -10  -3    5.65    0.30
   3 -10  -3    5.99    0.29
  -3 -10   3    5.81    0.24
  -3  10   3    5.95    0.30
  -3  10   3    6.07    0.30
  -3  10   3    6.31    0.32
   3  10  -3    6.48    0.32
   2 -10  -3    0.80    0.13
   2 -10  -3    0.87    0.15
  -2 -10   3    0.90    0.09
  -2 -10   3    0.84    0.07
   2  10  -3    1.06    0.15
  -2  10   3    0.80    0.13
  -2  10   3    0.79    0.13
   2  10  -3    0.93    0.09
  -2  10   3    0.77    0.13
  -2  10   3    1.10    0.14
  -1 -10   3    4.43    0.14
   1 -10  -3    4.37    0.21
   1 -10  -3    4.13    0.23
  -1  10   3    4.28    0.22
  -1  10   3    4.51    0.21
   1  10  -3    4.23    0.11
   1  10  -3    4.40    0.23
   1  10  -3    4.18    0.10
  -1  10   3    4.36    0.25
  -1  10   3    4.40    0.24
   0 -10   3    3.82    0.13
   0 -10  -3    3.95    0.20
   0 -10  -3    4.17    0.21
   0  10   3    4.19    0.20
   0  10  -3    3.70    0.21
   0  10   3    3.75    0.20
   0  10   3    3.92    0.24
   0  10   3    3.93    0.22
  -1 -10  -3    0.38    0.10
   1 -10   3    0.29    0.06
  -1 -10  -3    0.38    0.11
   1  10   3    0.30    0.10
  -1  10  -3    0.39    0.06
   1  10   3    0.26    0.08
  -1  10  -3    0.31    0.05
  -1  10  -3    0.22    0.10
   1  10   3    0.12    0.11
   1  10   3    0.09    0.11
  -2 -10  -3   15.64    0.47
  -2 -10  -3   14.09    0.42
  -2  10  -3   15.04    0.38
  -2  10  -3   14.63    0.34
   2  10   3   14.00    0.50
   2  10   3   14.85    0.43
  -2  10  -3   15.50    0.38
  -2  10  -3   15.30    0.46
  -3 -10  -3    0.31    0.12
  -3 -10  -3    0.27    0.14
  -3  10  -3    0.09    0.09
  -3  10  -3    0.03    0.10
   3  10   3    0.09    0.11
  -4 -10  -3    0.42    0.12
  -4 -10  -3    0.12    0.15
  -4  10  -3    0.20    0.10
   4  10   3    0.29    0.13
  -4  10  -3    0.26    0.13
  -5 -10  -3   -0.01    0.17
   5  10   3    0.41    0.15
  -5  10  -3    0.02    0.14
  -5  10  -3    0.10    0.13
  -6 -10  -3   -0.01    0.21
  -6  10  -3    0.26    0.18
  -7  11   3    0.31    0.16
  -6 -11   3   -0.07    0.17
  -6  11   3    0.21    0.18
  -6  11   3    0.16    0.20
  -5 -11   3   -0.27    0.11
  -5  11   3    0.25    0.18
  -5  11   3    0.10    0.12
   4 -11  -3    1.93    0.22
  -4 -11   3    1.93    0.19
  -4  11   3    2.06    0.21
  -4  11   3    1.64    0.21
   4  11  -3    1.62    0.22
  -4  11   3    1.94    0.23
  -3 -11   3    2.82    0.18
   3 -11  -3    2.67    0.19
   3 -11  -3    2.71    0.26
  -3  11   3    2.89    0.23
  -3  11   3    2.90    0.25
   3  11  -3    2.66    0.22
  -3  11   3    2.85    0.24
   2 -11  -3    1.18    0.15
   2 -11  -3    1.21    0.16
  -2 -11   3    1.18    0.11
   2  11  -3    1.12    0.18
  -2  11   3    1.06    0.15
  -2  11   3    1.06    0.17
   2  11  -3    1.29    0.11
  -2  11   3    1.14    0.17
   2  11  -3    1.16    0.09
   1 -11  -3   10.39    0.37
   1 -11  -3    9.90    0.33
  -1 -11   3   10.03    0.25
  -1  11   3   10.07    0.34
   1  11  -3    9.60    0.20
   1  11  -3   10.23    0.38
  -1  11   3   10.38    0.37
   1  11  -3    9.96    0.20
  -1  11   3   10.20    0.36
  -1  11   3    9.65    0.38
   0 -11   3    9.28    0.24
   0 -11  -3    9.34    0.34
   0 -11  -3    9.46    0.32
   0  11   3    9.05    0.33
   0  11   3    9.68    0.32
   0  11   3    9.18    0.38
   0  11   3    9.43    0.34
   0  11  -3    9.56    0.36
  -1 -11  -3    0.27    0.12
  -1 -11  -3    0.38    0.11
   1 -11   3    0.48    0.08
  -1  11  -3    0.49    0.06
   1  11   3    0.39    0.11
   1  11   3    0.27    0.13
   1  11   3    0.22    0.12
  -1  11  -3    0.49    0.06
   1  11   3    0.45    0.13
  -1  11  -3    0.46    0.12
  -2 -11  -3    8.55    0.34
  -2 -11  -3    8.36    0.32
  -2  11  -3    8.49    0.26
   2  11   3    8.63    0.36
  -2  11  -3    7.74    0.31
   2  11   3    7.44    0.37
  -3 -11  -3    6.24    0.32
  -3 -11  -3    5.36    0.28
  -3  11  -3    5.31    0.27
  -3  11  -3    5.82    0.25
   3  11   3    5.84    0.33
  -4 -11  -3    1.53    0.22
  -4  11  -3    1.06    0.16
   4  11   3    1.39    0.23
  -4  11  -3    1.19    0.18
  -5 -11  -3   -0.14    0.17
  -5  11  -3   -0.18    0.13
  -5  11  -3    0.09    0.12
   5  11   3    0.01    0.19
  -6  11  -3   -0.29    0.15
  -7  12   3    0.30    0.21
  -6 -12   3    2.45    0.27
  -6  12   3    2.04    0.28
  -5 -12   3    0.31    0.15
  -5  12   3    0.21    0.14
  -5  12   3    0.48    0.19
  -4 -12   3   -0.04    0.12
   4  12  -3    0.30    0.18
  -4  12   3    0.05    0.16
  -4  12   3    0.11    0.15
  -3 -12   3    3.23    0.20
   3 -12  -3    2.94    0.29
  -3  12   3    2.76    0.24
   3  12  -3    3.36    0.28
  -3  12   3    3.34    0.26
   2 -12  -3    0.89    0.16
   2 -12  -3    1.06    0.14
  -2 -12   3    0.86    0.10
   2  12  -3    0.79    0.08
  -2  12   3    0.95    0.18
  -2  12   3    1.02    0.16
  -2  12   3    0.97    0.14
   2  12  -3    0.87    0.18
   1 -12  -3    0.24    0.10
   1 -12  -3    0.34    0.13
  -1 -12   3    0.41    0.06
  -1  12   3    0.40    0.10
  -1  12   3    0.37    0.13
  -1  12   3    0.32    0.12
   1  12  -3    0.28    0.11
   0 -12  -3   -0.04    0.08
   0 -12   3    0.10    0.05
   0 -12  -3    0.00    0.10
   0  12   3   -0.06    0.12
   0  12  -3   -0.07    0.11
   0  12   3    0.14    0.12
   0  12   3    0.14    0.09
  -1 -12  -3   15.60    0.48
  -1 -12  -3   15.70    0.44
   1  12   3   14.34    0.53
   1  12   3   14.80    0.46
  -1  12  -3   15.42    0.50
  -1  12  -3   15.65    0.34
   1  12   3   15.54    0.48
  -2 -12  -3    0.64    0.14
  -2  12  -3    0.66    0.14
  -2  12  -3    0.53    0.09
   2  12   3    0.54    0.18
   2  12   3    0.79    0.17
  -3 -12  -3    2.29    0.23
  -3  12  -3    2.07    0.20
   3  12   3    2.34    0.27
  -3  12  -3    2.41    0.17
  -4 -12  -3    0.14    0.15
  -4  12  -3    0.23    0.12
  -4  12  -3    0.37    0.14
   4  12   3    0.33    0.19
  -5 -12  -3    0.55    0.21
  -5  12  -3    0.14    0.13
   5  12   3    0.22    0.20
  -5  12  -3    0.18    0.16
  -6  13   3   -0.16    0.13
  -5 -13   3    0.33    0.17
  -5  13   3    0.14    0.14
  -5  13   3    0.39    0.16
  -4 -13   3    0.91    0.16
  -4  13   3    0.68    0.15
  -4  13   3    0.63    0.20
   4  13  -3    0.60    0.18
   3 -13  -3   -0.07    0.16
  -3 -13   3    0.03    0.10
  -3  13   3   -0.07    0.11
   3  13  -3    0.00    0.16
  -3  13   3   -0.16    0.13
  -2 -13   3    0.74    0.10
   2 -13  -3    0.73    0.17
  -2  13   3    0.76    0.15
   2  13  -3    0.91    0.19
   2  13  -3    0.69    0.08
  -2  13   3    0.62    0.15
  -1 -13   3   -0.03    0.05
   1 -13  -3   -0.04    0.12
   1  13  -3   -0.11    0.12
  -1  13   3   -0.02    0.12
  -1  13   3   -0.13    0.13
   0 -13   3    0.03    0.06
   0 -13  -3   -0.14    0.10
   0  13  -3   -0.04    0.12
   0  13   3   -0.12    0.12
   0  13   3   -0.14    0.14
  -1 -13  -3    1.37    0.17
   1  13   3    1.03    0.17
  -1  13  -3    1.37    0.09
  -1  13  -3    1.04    0.17
   1  13   3    1.26    0.17
  -2 -13  -3   -0.11    0.11
   2  13   3   -0.08    0.13
  -2  13  -3   -0.11    0.11
   2  13   3   -0.03    0.11
  -2  13  -3    0.02    0.07
  -3 -13  -3    0.05    0.16
  -3  13  -3    0.08    0.10
   3  13   3    0.21    0.18
  -3  13  -3   -0.06    0.12
   3  13   3    0.20    0.16
  -4 -13  -3    5.55    0.35
   4  13   3    4.33    0.32
  -4  13  -3    5.32    0.28
  -4  13  -3    5.10    0.31
  -5 -13  -3    0.18    0.19
  -5  13  -3    0.23    0.14
  -5  13  -3    0.04    0.15
   5  13   3    0.09    0.21
  -6  14   3   -0.21    0.19
  -5 -14   3    0.09    0.16
  -5  14   3    0.65    0.22
  -5  14   3    0.14    0.19
  -4 -14   3    0.02    0.12
  -4  14   3    0.15    0.17
  -4  14   3   -0.25    0.16
   4  14  -3    0.02    0.19
  -3 -14   3    0.99    0.14
   3 -14  -3    0.86    0.22
  -3  14   3    1.00    0.22
   3  14  -3    1.00    0.20
  -3  14   3    1.11    0.20
   3  14  -3    1.09    0.12
   2 -14  -3    0.76    0.18
  -2 -14   3    0.80    0.11
   2  14  -3    0.88    0.21
  -2  14   3    0.79    0.16
  -2  14   3    0.76    0.20
   1 -14  -3    0.42    0.15
  -1 -14   3    0.37    0.07
  -1  14   3    0.23    0.17
  -1  14   3    0.30    0.15
   1  14  -3    0.03    0.15
   0 -14   3    0.51    0.08
   0 -14  -3    0.28    0.13
   0  14   3    0.36    0.17
   0  14   3    0.60    0.15
   0  14  -3    0.32    0.15
  -1 -14  -3    3.40    0.25
   1  14   3    3.04    0.26
   1  14   3    3.74    0.26
  -1  14  -3    3.39    0.26
  -2 -14  -3   -0.11    0.13
   2  14   3   -0.22    0.12
   2  14   3   -0.01    0.13
  -2  14  -3   -0.09    0.07
  -2  14  -3   -0.09    0.11
  -3 -14  -3    1.42    0.21
  -3  14  -3    1.19    0.19
   3  14   3    1.04    0.24
   3  14   3    1.12    0.22
  -3  14  -3    1.18    0.14
  -4 -14  -3    0.81    0.20
   4  14   3    0.86    0.21
  -4  14  -3    0.81    0.17
  -4  14  -3    0.91    0.16
  -5  14  -3    1.85    0.23
   5  14   3    1.44    0.25
  -5  14  -3    1.81    0.23
  -5 -15   3   -0.09    0.15
  -5  15   3   -0.01    0.20
   5  15  -3   -0.18    0.14
  -4 -15   3   -0.35    0.11
  -4  15   3   -0.14    0.13
  -4  15   3    0.02    0.16
   4  15  -3    0.05    0.21
   3 -15  -3    0.46    0.19
  -3 -15   3    0.75    0.13
  -3  15   3    0.54    0.17
   3  15  -3    0.42    0.17
  -3  15   3    0.32    0.16
   2 -15  -3    0.83    0.19
  -2  15   3    0.69    0.18
  -2  15   3    0.84    0.17
   2  15  -3    0.44    0.21
   1 -15  -3    0.84    0.18
  -1  15   3    0.86    0.19
  -1  15   3    0.90    0.17
   1  15  -3    0.84    0.18
   0 -15  -3    1.94    0.21
   0  15   3    1.98    0.20
   0  15   3    1.57    0.25
   0  15  -3    1.53    0.24
  -1 -15  -3    0.68    0.16
   1  15   3    0.67    0.21
   1  15   3    0.63    0.16
  -1  15  -3    0.60    0.15
  -2 -15  -3   -0.03    0.15
   2  15   3    0.11    0.18
  -2  15  -3    0.11    0.10
   2  15   3    0.13    0.14
  -3 -15  -3    0.47    0.17
   3  15   3    0.46    0.18
  -3  15  -3    0.65    0.17
  -3  15  -3    0.38    0.11
   3  15   3    0.37    0.21
  -4 -15  -3   -0.12    0.16
   4  15   3    0.23    0.19
  -4  15  -3    0.09    0.14
  -4  15  -3    0.11    0.13
   4  15   3    0.12    0.16
  -5  15  -3    1.04    0.20
   5  15   3    1.37    0.26
   5  16  -3    0.03    0.17
  -5  16   3   -0.07    0.20
   4  16  -3    0.97    0.27
  -4  16   3    0.90    0.23
  -4  16   3    0.36    0.23
   3  16  -3    2.29    0.31
  -3  16   3    2.51    0.25
  -3  16   3    2.59    0.32
   2 -16  -3    0.11    0.16
  -2  16   3    0.50    0.17
  -2  16   3    0.19    0.15
   2  16  -3    0.40    0.17
   1 -16  -3    3.12    0.28
   1  16  -3    2.64    0.31
  -1  16   3    3.22    0.26
  -1  16   3    2.63    0.27
   0 -16  -3    1.38    0.20
   0  16   3    1.61    0.21
   0  16   3    1.17    0.24
   0  16  -3    1.33    0.23
  -1 -16  -3   -0.04    0.15
   1  16   3   -0.19    0.12
   1  16   3   -0.12    0.14
  -1  16  -3    0.15    0.12
  -2 -16  -3    1.02    0.20
  -2  16  -3    1.18    0.21
   2  16   3    1.22    0.23
   2  16   3    1.70    0.23
  -3 -16  -3    0.24    0.17
   3  16   3    0.27    0.17
  -3  16  -3    0.19    0.15
   3  16   3    0.63    0.19
   4  16   3    0.28    0.19
  -4  16  -3    0.11    0.15
   5  16   3    1.26    0.27
   4  17  -3    0.15    0.24
  -4  17   3    0.11    0.22
   3  17  -3    0.01    0.21
  -3  17   3   -0.07    0.17
  -3  17   3    0.02    0.15
   2 -17  -3    0.02    0.17
   2  17  -3   -0.12    0.14
  -2  17   3   -0.07    0.13
  -2  17   3   -0.09    0.20
   1 -17  -3    0.45    0.19
  -1  17   3    0.13    0.20
  -1  17   3    0.76    0.18
   1  17  -3    0.30    0.16
   0 -17  -3    0.03    0.14
   0  17  -3    0.11    0.13
   0  17   3    0.16    0.15
   0  17   3    0.04    0.20
  -1 -17  -3   -0.06    0.15
   1  17   3   -0.16    0.13
   1  17   3   -0.01    0.15
  -1  17  -3   -0.09    0.11
  -2 -17  -3    0.06    0.16
   2  17   3   -0.26    0.19
   2  17   3   -0.19    0.14
  -2  17  -3   -0.09    0.15
  -3  17  -3   -0.09    0.13
   3  17   3    0.35    0.19
   3  17   3   -0.25    0.21
   4  17   3   -0.16    0.22
  -4  17  -3   -0.15    0.14
   3  18  -3   -0.24    0.21
  -3  18   3    0.27    0.23
   2 -18  -3    0.18    0.17
  -2  18   3    0.31    0.18
  -2  18   3    0.12    0.16
   2  18  -3   -0.06    0.22
   1 -18  -3    0.07    0.17
  -1  18   3    0.08    0.15
   1  18  -3    0.39    0.22
  -1  18   3    0.05    0.22
   0 -18  -3    0.19    0.17
   0  18  -3   -0.10    0.18
   0  18   3    0.37    0.16
   0  18   3   -0.14    0.20
  -1 -18  -3   -0.17    0.14
  -1  18  -3   -0.24    0.10
   1  18   3    0.01    0.21
   1  18   3    0.12    0.13
   2  18   3   -0.22    0.21
   2  18   3    0.20    0.15
  -2  18  -3    0.14    0.17
  -3  18  -3    0.08    0.17
   3  18   3    0.11    0.23
  -2  19   3    0.04    0.16
   2  19  -3   -0.11    0.16
   1  19  -3   -0.35    0.17
  -1  19   3   -0.02    0.23
   0  19   3    0.06    0.23
   0  19  -3    0.00    0.20
  -1  19  -3   -0.12    0.18
   1  19   3    0.05    0.23
   2  19   3   -0.25    0.15
  -2  19  -3   -0.28    0.15
  -8   0   4    0.29    0.19
  -8   0   4   -0.25    0.22
   7   0  -4    1.64    0.23
  -7   0   4    2.11    0.26
  -7   0   4    1.93    0.28
   6   0  -4    5.05    0.35
  -6   0   4    5.34    0.35
  -6   0   4    5.12    0.32
   5   0  -4   -0.09    0.10
  -5   0   4   -0.08    0.13
  -5   0   4    0.09    0.14
  -4   0   4    0.51    0.13
   4   0  -4    0.48    0.10
  -4   0   4    0.64    0.13
   3   0  -4    7.84    0.26
   3   0  -4    7.71    0.26
  -3   0   4    7.99    0.28
  -3   0   4    8.02    0.28
  -3   0   4    7.52    0.27
  -2   0   4    4.81    0.18
   2   0  -4    4.68    0.18
  -2   0   4    4.82    0.17
   2   0  -4    4.60    0.18
  -2   0   4    4.90    0.18
   2   0  -4    4.69    0.18
  -2   0   4    4.91    0.17
  -1   0   4   23.26    0.49
   1   0  -4   22.33    0.49
   1   0  -4   22.67    0.51
  -1   0   4   22.93    0.52
  -1   0   4   21.34    0.49
   1   0  -4   23.36    0.50
  -1   0   4   23.13    0.51
   1   0  -4   22.87    0.52
   0   0   4  302.79    5.91
   0   0  -4  298.32    5.79
   0   0   4  306.64    5.73
   0   0   4  299.78    5.62
   0   0  -4  296.04    5.95
   1   0   4   29.68    0.65
  -1   0  -4   29.79    0.65
   1   0   4   29.61    0.62
  -1   0  -4   29.81    0.63
  -2   0  -4    0.42    0.08
   2   0   4    0.57    0.09
  -2   0  -4    0.37    0.08
  -3   0  -4    0.17    0.07
  -3   0  -4    0.28    0.10
  -4   0  -4    0.02    0.08
  -4   0  -4   -0.05    0.08
  -5   0  -4    0.82    0.18
  -5   0  -4    0.84    0.16
  -6   0  -4    9.56    0.43
  -6   0  -4    9.39    0.43
  -7   0  -4    0.24    0.16
  -7   0  -4   -0.05    0.21
  -8  -1   4   -0.34    0.20
   8  -1  -4    0.13    0.16
  -8   1   4   -0.27    0.22
  -8   1   4   -0.54    0.20
  -7  -1   4    0.03    0.14
  -7  -1   4   -0.23    0.17
   7  -1  -4   -0.01    0.19
  -7   1   4   -0.01    0.19
   7   1  -4    0.16    0.18
  -7   1   4   -0.27    0.18
  -6  -1   4    1.78    0.21
   6  -1  -4    1.69    0.22
  -6  -1   4    1.78    0.22
  -6   1   4    1.82    0.24
   6   1  -4    1.74    0.25
  -6   1   4    1.80    0.22
  -5  -1   4   14.75    0.46
  -5  -1   4   14.60    0.51
   5  -1  -4   14.52    0.48
  -5   1   4   15.15    0.52
  -5   1   4   14.35    0.47
   5   1  -4   14.62    0.50
  -4  -1   4   16.26    0.49
  -4  -1   4   15.93    0.45
   4  -1  -4   15.92    0.48
  -4   1   4   16.16    0.50
   4   1  -4   15.43    0.46
  -4   1   4   14.95    0.45
   3  -1  -4    8.46    0.28
  -3  -1   4    9.33    0.28
  -3  -1   4    8.77    0.30
  -3  -1   4    9.07    0.30
  -3   1   4    8.62    0.30
   3   1  -4    8.53    0.28
  -3   1   4    8.79    0.30
   3   1  -4    8.87    0.29
   2  -1  -4   10.20    0.29
  -2  -1   4   10.34    0.30
  -2  -1   4   10.50    0.28
   2  -1  -4   10.32    0.31
  -2  -1   4   10.10    0.27
   2  -1  -4   10.32    0.31
   2  -1  -4   10.30    0.30
  -2  -1   4   10.57    0.29
  -2   1   4    9.90    0.30
   2   1  -4   10.71    0.30
  -2   1   4   10.24    0.29
  -2   1   4   10.08    0.28
   2   1  -4   10.40    0.28
  -2   1   4    9.92    0.29
   2   1  -4   10.05    0.28
  -1  -1   4   35.54    0.71
   1  -1  -4   35.17    0.76
   1  -1  -4   35.32    0.77
   1  -1  -4   34.51    0.72
  -1  -1   4   34.58    0.71
  -1  -1   4   34.98    0.73
  -1  -1   4   35.02    0.75
   1  -1  -4   36.75    0.74
   1   1  -4   35.15    0.74
  -1   1   4   35.03    0.75
   1   1  -4   34.65    0.71
  -1   1   4   35.87    0.74
   1   1  -4   34.64    0.75
  -1   1   4   35.72    0.77
  -1   1   4   35.37    0.72
   1   1  -4   34.65    0.71
   0  -1  -4   35.24    0.73
   0  -1   4   36.81    0.73
   0  -1   4   36.55    0.74
   0  -1   4   36.70    0.71
   0  -1  -4   35.57    0.76
   0   1  -4   35.85    0.72
   0   1   4   36.15    0.76
   0   1  -4   35.49    0.74
   0   1   4   35.71    0.75
   0   1   4   35.74    0.73
  -1  -1  -4    1.46    0.09
  -1  -1  -4    1.45    0.09
   1  -1   4    1.47    0.09
   1  -1   4    1.68    0.09
  -1   1  -4    1.59    0.09
  -1   1  -4    1.49    0.09
   1   1   4    1.61    0.09
   1   1   4    1.51    0.10
   2  -1   4    0.29    0.06
  -2  -1  -4    0.42    0.09
  -2  -1  -4    0.25    0.07
  -2   1  -4    0.35    0.08
   2   1   4    0.40    0.07
  -2   1  -4    0.45    0.08
  -3  -1  -4   32.20    0.75
  -3  -1  -4   32.76    0.78
  -3   1  -4   33.49    0.77
  -3   1  -4   32.40    0.74
  -4  -1  -4    3.86    0.25
  -4  -1  -4    3.71    0.25
  -4   1  -4    4.08    0.22
  -4   1  -4    3.66    0.21
  -5  -1  -4    8.71    0.40
  -5  -1  -4   10.08    0.41
  -5   1  -4    8.30    0.36
  -5   1  -4    7.98    0.36
  -6  -1  -4    2.08    0.28
  -6  -1  -4    1.75    0.23
  -6   1  -4    2.16    0.24
  -6   1  -4    2.33    0.27
  -7  -1  -4    0.40    0.24
  -7  -1  -4    0.56    0.24
  -7   1  -4    0.48    0.23
  -7   1  -4    0.29    0.17
  -8   1  -4   -0.21    0.23
   8  -2  -4    0.22    0.23
  -8   2   4   -0.19    0.23
  -8   2   4   -0.26    0.21
  -7  -2   4   -0.04    0.18
   7  -2  -4   -0.24    0.18
  -7  -2   4   -0.17    0.11
   7   2  -4    0.19    0.18
  -7   2   4   -0.01    0.20
  -7   2   4   -0.03    0.14
   6  -2  -4    0.99    0.22
  -6  -2   4    0.86    0.19
  -6  -2   4    1.02    0.18
   6   2  -4    0.69    0.19
  -6   2   4    0.78    0.21
  -6   2   4    0.68    0.21
   5  -2  -4   12.50    0.45
  -5  -2   4   11.66    0.43
  -5  -2   4   11.93    0.42
  -5   2   4   11.53    0.42
  -5   2   4   11.32    0.44
   5   2  -4   11.80    0.42
   4  -2  -4    2.65    0.21
  -4  -2   4    2.57    0.20
  -4  -2   4    2.31    0.19
  -4   2   4    3.01    0.22
   4   2  -4    2.45    0.20
  -4   2   4    2.90    0.22
  -3  -2   4   14.74    0.40
  -3  -2   4   13.91    0.40
  -3  -2   4   14.11    0.38
   3  -2  -4   14.24    0.40
   3   2  -4   14.05    0.38
   3   2  -4   14.63    0.39
  -3   2   4   14.16    0.40
  -3   2   4   13.57    0.41
  -2  -2   4  104.36    1.98
  -2  -2   4  103.47    2.07
  -2  -2   4  102.69    2.06
   2  -2  -4  103.92    2.02
   2  -2  -4  105.22    2.11
   2  -2  -4  103.17    2.01
  -2  -2   4   95.83    1.97
   2  -2  -4  102.83    2.10
   2   2  -4  103.88    2.07
  -2   2   4  106.06    2.09
   2   2  -4  104.65    1.99
  -2   2   4  105.68    2.02
  -2   2   4  105.16    2.11
  -2   2   4  104.51    2.00
   2   2  -4  101.53    1.98
   1  -2  -4    0.96    0.08
   1  -2  -4    0.94    0.09
  -1  -2   4    0.97    0.07
  -1  -2   4    1.21    0.07
  -1  -2   4    1.05    0.07
   1  -2  -4    1.03    0.08
  -1  -2   4    1.08    0.07
   1  -2  -4    0.93    0.08
  -1   2   4    0.98    0.07
  -1   2   4    0.98    0.08
   1   2  -4    1.00    0.07
   1   2  -4    1.18    0.07
  -1   2   4    0.97    0.09
  -1   2   4    0.84    0.08
   1   2  -4    0.98    0.07
   0  -2   4   39.05    0.76
   0  -2  -4   39.10    0.79
   0  -2   4   38.03    0.78
   0  -2  -4   37.79    0.81
   0  -2   4   38.29    0.74
   0   2   4   38.23    0.80
   0   2   4   38.49    0.81
   0   2   4   38.30    0.78
   0   2  -4   38.67    0.75
   0   2  -4   36.83    0.77
   1  -2   4   12.70    0.29
  -1  -2  -4   12.26    0.32
  -1  -2  -4   12.52    0.33
   1  -2   4   12.32    0.30
  -1   2  -4   12.17    0.30
  -1   2  -4   12.11    0.29
   1   2   4   12.15    0.31
   1   2   4   12.66    0.33
  -2  -2  -4   35.68    0.80
  -2  -2  -4   37.36    0.83
   2  -2   4   37.62    0.81
  -2   2  -4   36.98    0.78
  -2   2  -4   37.33    0.81
  -2   2  -4   37.65    0.80
  -3  -2  -4    1.20    0.14
  -3  -2  -4    1.05    0.12
  -3   2  -4    0.93    0.13
  -3   2  -4    1.24    0.13
  -3   2  -4    1.06    0.13
  -4  -2  -4    1.14    0.15
  -4  -2  -4    1.41    0.18
  -4   2  -4    1.44    0.17
  -4   2  -4    1.19    0.14
  -5  -2  -4    9.98    0.41
  -5  -2  -4   10.82    0.44
  -5   2  -4   11.19    0.44
  -5   2  -4    9.55    0.39
  -6  -2  -4    2.96    0.31
  -6  -2  -4    2.97    0.28
  -6   2  -4    3.61    0.29
  -6   2  -4    3.12    0.27
  -7  -2  -4    0.74    0.25
  -7  -2  -4    0.77    0.21
  -7   2  -4    0.69    0.19
  -7   2  -4    0.59    0.19
   8  -3  -4    0.62    0.21
  -8   3   4    0.48    0.21
  -8   3   4    0.32    0.25
  -7  -3   4   -0.02    0.18
   7  -3  -4    0.14    0.16
  -7  -3   4    0.10    0.19
  -7   3   4    0.29    0.22
  -7   3   4    0.10    0.17
  -6  -3   4    0.90    0.16
  -6  -3   4    0.94    0.20
   6  -3  -4    0.76    0.21
   6   3  -4    0.85    0.17
  -6   3   4    0.87    0.22
  -6   3   4    0.67    0.18
  -5  -3   4    9.93    0.41
  -5  -3   4    9.86    0.38
   5  -3  -4   10.27    0.40
  -5   3   4   10.29    0.39
   5   3  -4   10.17    0.41
  -5   3   4   11.07    0.44
  -4  -3   4    0.75    0.12
   4  -3  -4    0.93    0.15
  -4  -3   4    0.79    0.11
   4   3  -4    0.64    0.13
  -4   3   4    0.93    0.14
  -4   3   4    0.73    0.14
  -3  -3   4    3.63    0.19
  -3  -3   4    4.41    0.19
   3  -3  -4    4.40    0.20
  -3   3   4    4.26    0.20
   3   3  -4    4.18    0.19
  -3   3   4    4.37    0.23
   3   3  -4    4.35    0.18
  -2  -3   4    6.67    0.21
  -2  -3   4    6.46    0.21
   2  -3  -4    6.82    0.25
   2  -3  -4    6.64    0.23
   2  -3  -4    6.58    0.25
  -2  -3   4    6.67    0.19
  -2  -3   4    6.73    0.20
   2  -3  -4    6.44    0.22
  -2   3   4    6.75    0.23
  -2   3   4    6.73    0.22
   2   3  -4    6.58    0.20
  -2   3   4    6.27    0.25
   2   3  -4    6.47    0.20
   2   3  -4    6.46    0.21
  -2   3   4    6.31    0.23
  -1  -3   4    1.03    0.07
   1  -3  -4    0.98    0.10
  -1  -3   4    1.11    0.06
  -1  -3   4    0.98    0.06
   1  -3  -4    1.08    0.10
   1  -3  -4    1.01    0.10
   1  -3  -4    1.00    0.09
  -1  -3   4    1.04    0.06
  -1   3   4    0.95    0.08
  -1   3   4    0.89    0.10
   1   3  -4    1.33    0.07
  -1   3   4    1.06    0.08
  -1   3   4    0.99    0.09
   1   3  -4    0.94    0.06
   0  -3   4   93.67    1.75
   0  -3  -4   94.35    1.81
   0  -3  -4   92.70    1.88
   0  -3   4   93.08    1.83
   0  -3   4   95.56    1.76
   0   3  -4   93.27    1.76
   0   3   4   94.61    1.88
   0   3   4   94.13    1.83
   0   3   4   95.45    1.81
   1  -3   4    6.73    0.18
   1  -3   4    6.53    0.19
  -1  -3  -4    6.42    0.21
  -1  -3  -4    6.60    0.21
   1   3   4    6.77    0.21
  -1   3  -4    6.40    0.18
  -1   3  -4    6.55    0.18
   1   3   4    6.30    0.20
  -2  -3  -4    8.96    0.29
   2  -3   4    8.97    0.27
  -2  -3  -4    8.99    0.29
  -2   3  -4    8.73    0.26
  -2   3  -4    8.77    0.26
  -2   3  -4    8.83    0.26
   2   3   4    9.30    0.26
  -3  -3  -4    0.76    0.13
   3  -3   4    0.85    0.12
  -3  -3  -4    0.78    0.13
  -3   3  -4    0.85    0.11
  -3   3  -4    0.91    0.11
  -3   3  -4    1.00    0.11
   3   3   4    1.10    0.10
  -4  -3  -4   36.21    0.89
  -4  -3  -4   36.55    0.86
  -4   3  -4   36.14    0.85
  -4   3  -4   33.10    0.85
  -5  -3  -4    2.27    0.22
  -5  -3  -4    2.61    0.23
  -5   3  -4    2.29    0.24
  -5   3  -4    2.15    0.21
  -6  -3  -4    2.27    0.25
  -6  -3  -4    2.25    0.25
  -6   3  -4    2.37    0.27
  -6   3  -4    1.90    0.25
  -7  -3  -4   -0.01    0.16
  -7  -3  -4    0.17    0.22
  -7   3  -4    0.15    0.19
  -7   3  -4    0.32    0.22
   8  -4  -4   -0.20    0.22
  -8   4   4   -0.01    0.17
   7  -4  -4   -0.12    0.20
  -7  -4   4    0.04    0.14
  -7   4   4   -0.06    0.15
  -7   4   4   -0.07    0.15
   6  -4  -4    1.15    0.20
  -6  -4   4    0.86    0.18
  -6  -4   4    1.27    0.22
  -6   4   4    1.18    0.24
  -6   4   4    0.94    0.19
   6   4  -4    1.02    0.19
  -5  -4   4    0.07    0.10
   5  -4  -4   -0.02    0.10
  -5  -4   4   -0.03    0.12
  -5   4   4    0.09    0.11
   5   4  -4    0.00    0.14
  -5   4   4    0.20    0.12
   4  -4  -4    8.08    0.33
  -4  -4   4    7.82    0.29
  -4  -4   4    7.36    0.29
  -4   4   4    8.04    0.34
   4   4  -4    7.40    0.28
  -4   4   4    7.97    0.33
   4   4  -4    7.92    0.29
  -3  -4   4    2.49    0.14
  -3  -4   4    2.39    0.15
   3  -4  -4    2.80    0.20
   3  -4  -4    2.36    0.16
   3   4  -4    2.65    0.15
  -3   4   4    2.57    0.17
  -3   4   4    2.58    0.17
   3   4  -4    2.63    0.15
   2  -4  -4    6.84    0.24
   2  -4  -4    6.23    0.24
  -2  -4   4    6.65    0.19
  -2  -4   4    6.25    0.19
  -2  -4   4    6.63    0.20
   2  -4  -4    6.46    0.26
  -2   4   4    6.20    0.23
   2   4  -4    6.42    0.19
  -2   4   4    6.33    0.26
   2   4  -4    6.40    0.19
   2   4  -4    6.60    0.20
  -2   4   4    6.41    0.23
  -1  -4   4    0.72    0.05
  -1  -4   4    0.71    0.05
   1  -4  -4    0.62    0.09
   1  -4  -4    0.75    0.10
  -1  -4   4    0.62    0.05
   1  -4  -4    0.80    0.09
  -1  -4   4    0.65    0.06
   1  -4  -4    0.66    0.08
   1   4  -4    0.69    0.05
  -1   4   4    0.70    0.08
  -1   4   4    0.77    0.08
  -1   4   4    0.70    0.09
  -1   4   4    0.63    0.09
   1   4  -4    0.73    0.08
   0  -4  -4    0.76    0.09
   0  -4   4    0.85    0.05
   0  -4   4    0.80    0.04
   0  -4   4    0.80    0.04
   0  -4  -4    0.64    0.08
   0   4   4    0.76    0.08
   0   4   4    0.73    0.08
   0   4  -4    0.87    0.05
   0   4   4    0.76    0.09
   0   4   4    0.75    0.07
  -1  -4  -4   35.37    0.77
  -1  -4  -4   35.79    0.80
   1  -4   4   35.90    0.75
   1  -4   4   36.20    0.72
   1   4   4   37.11    0.79
   1   4   4   36.15    0.77
  -1   4  -4   35.78    0.73
  -1   4  -4   36.32    0.72
   2  -4   4    2.92    0.14
  -2  -4  -4    2.87    0.18
  -2  -4  -4    2.59    0.17
  -2   4  -4    2.67    0.14
  -2   4  -4    2.75    0.14
  -2   4  -4    2.75    0.13
   2   4   4    2.84    0.14
  -3  -4  -4    0.37    0.09
   3  -4   4    0.48    0.10
  -3  -4  -4    0.38    0.11
  -3   4  -4    0.46    0.10
   3   4   4    0.42    0.09
  -3   4  -4    0.34    0.09
  -3   4  -4    0.42    0.10
  -4  -4  -4   10.31    0.39
  -4  -4  -4    9.97    0.37
  -4   4  -4   10.77    0.38
  -4   4  -4   10.74    0.38
  -5  -4  -4    4.46    0.32
  -5  -4  -4    5.11    0.30
  -5   4  -4    4.93    0.31
  -5   4  -4    4.79    0.30
  -6  -4  -4    0.18    0.19
  -6  -4  -4    0.05    0.14
  -6   4  -4    0.01    0.16
  -6   4  -4    0.00    0.17
  -7  -4  -4    0.94    0.27
  -7  -4  -4    1.18    0.27
  -7   4  -4    1.00    0.21
  -8   5   4    0.48    0.26
  -7  -5   4    1.23    0.22
   7  -5  -4    0.99    0.21
  -7   5   4    0.71    0.25
  -7   5   4    1.39    0.27
  -6  -5   4    2.73    0.24
  -6  -5   4    2.90    0.27
   6  -5  -4    2.74    0.29
  -6   5   4    2.25    0.25
  -6   5   4    2.45    0.28
   5  -5  -4    0.43    0.17
  -5  -5   4    0.30    0.10
  -5  -5   4    0.41    0.15
  -5   5   4    0.32    0.17
  -5   5   4    0.09    0.12
   5   5  -4    0.28    0.15
   4  -5  -4    0.57    0.12
  -4  -5   4    0.59    0.12
  -4  -5   4    0.55    0.11
   4   5  -4    0.44    0.11
  -4   5   4    0.60    0.13
   4   5  -4    0.57    0.11
  -4   5   4    0.53    0.15
   3  -5  -4    1.91    0.17
  -3  -5   4    1.84    0.15
   3  -5  -4    1.96    0.19
  -3  -5   4    1.57    0.13
  -3   5   4    1.76    0.15
  -3   5   4    2.02    0.18
   3   5  -4    1.77    0.14
   3   5  -4    1.79    0.12
   2  -5  -4   76.02    1.61
  -2  -5   4   77.05    1.54
  -2  -5   4   76.43    1.46
   2  -5  -4   76.23    1.54
  -2  -5   4   77.20    1.46
  -2   5   4   76.41    1.54
   2   5  -4   73.99    1.47
  -2   5   4   76.53    1.62
   2   5  -4   75.70    1.52
   2   5  -4   78.03    1.62
  -2   5   4   77.23    1.56
   2   5  -4   77.16    1.48
  -1  -5   4   12.46    0.28
  -1  -5   4   12.70    0.28
   1  -5  -4   12.57    0.34
   1  -5  -4   12.81    0.36
  -1  -5   4   12.83    0.25
  -1  -5   4   12.64    0.25
   1   5  -4   12.52    0.27
  -1   5   4   12.64    0.36
   1   5  -4   12.43    0.26
  -1   5   4   12.62    0.38
   1   5  -4   13.23    0.34
  -1   5   4   12.83    0.36
  -1   5   4   13.05    0.34
   0  -5  -4   58.70    1.19
   0  -5  -4   57.54    1.23
   0  -5   4   57.61    1.14
   0   5   4   59.78    1.18
   0   5  -4   58.53    1.10
   0   5   4   61.04    1.25
   0   5  -4   58.73    1.09
   0   5   4   56.32    1.25
   0   5   4   57.47    1.21
   0   5  -4   60.50    1.22
  -1  -5  -4    0.26    0.08
   1  -5   4    0.19    0.05
   1  -5   4    0.02    0.04
  -1  -5  -4    0.21    0.06
   1   5   4    0.17    0.08
  -1   5  -4    0.00    0.04
  -1   5  -4    0.10    0.03
   1   5   4    0.15    0.06
  -1   5  -4    0.11    0.05
  -2  -5  -4    0.05    0.07
  -2  -5  -4   -0.04    0.08
   2  -5   4   -0.02    0.05
  -2   5  -4   -0.02    0.06
   2   5   4    0.09    0.07
  -2   5  -4    0.10    0.07
  -2   5  -4    0.12    0.06
  -3  -5  -4    0.33    0.10
  -3  -5  -4    0.30    0.09
   3  -5   4    0.35    0.10
  -3   5  -4    0.07    0.09
  -3   5  -4    0.19    0.10
   3   5   4    0.47    0.10
  -3   5  -4    0.14    0.08
  -4  -5  -4    0.08    0.10
  -4  -5  -4    0.00    0.10
  -4   5  -4   -0.16    0.10
  -4   5  -4    0.04    0.09
  -5  -5  -4    0.12    0.16
  -5  -5  -4    0.32    0.13
  -5   5  -4    0.46    0.13
  -5   5  -4    0.29    0.14
  -6  -5  -4    0.31    0.16
  -6  -5  -4    0.58    0.21
  -6   5  -4    0.50    0.15
  -6   5  -4    0.53    0.17
  -7  -5  -4    0.08    0.23
  -7  -5  -4   -0.01    0.16
  -7   5  -4    0.09    0.20
  -8   6   4    1.11    0.29
  -7  -6   4    1.28    0.25
   7  -6  -4    1.60    0.28
  -7   6   4    1.10    0.26
  -7   6   4    1.11    0.23
  -6  -6   4    0.81    0.19
   6  -6  -4    0.54    0.16
  -6   6   4    0.55    0.16
  -6   6   4    0.25    0.19
   5  -6  -4    0.86    0.16
  -5  -6   4    0.91    0.15
  -5  -6   4    0.81    0.16
  -5   6   4    0.70    0.19
  -5   6   4    1.10    0.20
   4  -6  -4    0.53    0.14
  -4  -6   4    0.48    0.11
  -4  -6   4    0.31    0.12
   4   6  -4    0.35    0.10
  -4   6   4    0.54    0.12
  -4   6   4    0.68    0.13
  -3  -6   4    1.19    0.12
   3  -6  -4    1.04    0.15
  -3  -6   4    1.14    0.11
   3  -6  -4    1.14    0.13
   3   6  -4    1.22    0.12
   3   6  -4    1.18    0.11
  -3   6   4    1.15    0.15
  -3   6   4    1.38    0.16
  -2  -6   4   46.07    0.91
  -2  -6   4   47.10    0.91
  -2  -6   4   46.21    0.96
   2  -6  -4   47.72    1.05
   2  -6  -4   45.27    0.99
   2   6  -4   46.40    0.93
   2   6  -4   46.59    1.05
  -2   6   4   46.56    1.02
  -2   6   4   45.99    1.05
   1  -6  -4    1.05    0.12
   1  -6  -4    0.96    0.12
  -1  -6   4    1.14    0.05
  -1   6   4    1.08    0.10
   1   6  -4    1.04    0.04
   1   6  -4    1.18    0.10
  -1   6   4    0.99    0.13
  -1   6   4    1.25    0.13
  -1   6   4    1.10    0.10
   0  -6  -4   16.08    0.42
   0  -6   4   15.23    0.32
   0  -6  -4   15.15    0.40
   0   6   4   15.61    0.42
   0   6  -4   16.45    0.40
   0   6   4   15.22    0.42
   0   6   4   16.38    0.41
   0   6   4   15.19    0.43
   1  -6   4    3.93    0.14
  -1  -6  -4    4.27    0.19
   1  -6   4    4.10    0.13
  -1  -6  -4    4.23    0.18
   1   6   4    4.25    0.19
  -1   6  -4    3.98    0.11
  -1   6  -4    4.02    0.13
  -1   6  -4    4.30    0.16
  -1   6  -4    3.96    0.11
   1   6   4    4.37    0.19
   2  -6   4   17.57    0.44
  -2  -6  -4   18.39    0.50
  -2  -6  -4   17.96    0.48
   2   6   4   17.15    0.48
  -2   6  -4   18.56    0.44
  -2   6  -4   17.60    0.42
  -2   6  -4   17.49    0.42
  -2   6  -4   17.10    0.42
  -3  -6  -4   10.68    0.39
  -3  -6  -4   10.71    0.36
   3  -6   4   11.09    0.35
  -3   6  -4   11.11    0.34
   3   6   4   10.63    0.36
  -3   6  -4   10.88    0.31
  -3   6  -4   10.43    0.34
  -3   6  -4   10.96    0.33
  -4  -6  -4    0.30    0.16
  -4  -6  -4    0.15    0.15
  -4   6  -4    0.16    0.13
   4   6   4    0.58    0.13
  -4   6  -4    0.21    0.12
  -5  -6  -4    0.40    0.18
  -5  -6  -4    0.31    0.17
  -5   6  -4    0.49    0.15
  -5   6  -4    0.70    0.17
  -6  -6  -4    0.08    0.14
  -6  -6  -4    0.03    0.15
  -6   6  -4    0.05    0.17
  -7  -6  -4   -0.24    0.22
  -7  -6  -4    0.06    0.17
   7  -7  -4    0.44    0.19
  -7  -7   4    0.56    0.18
  -7   7   4    0.81    0.24
  -7   7   4    0.79    0.25
  -6  -7   4   -0.09    0.14
   6  -7  -4   -0.07    0.17
  -6   7   4    0.17    0.14
  -6   7   4    0.06    0.14
  -5  -7   4    0.05    0.13
   5  -7  -4    0.22    0.12
  -5   7   4    0.13    0.15
  -5   7   4    0.08    0.13
   4  -7  -4   15.03    0.49
  -4  -7   4   14.24    0.41
  -4  -7   4   14.10    0.45
  -4   7   4   14.88    0.49
  -4   7   4   14.92    0.50
  -3  -7   4    0.97    0.11
   3  -7  -4    0.88    0.14
   3  -7  -4    0.94    0.13
  -3  -7   4    1.07    0.10
  -3   7   4    1.00    0.13
   3   7  -4    1.04    0.14
   3   7  -4    1.06    0.10
  -3   7   4    0.98    0.15
  -2  -7   4    8.96    0.21
  -2  -7   4    8.72    0.24
   2  -7  -4    8.85    0.30
  -2  -7   4    8.80    0.21
   2  -7  -4    8.43    0.31
  -2   7   4    8.79    0.33
  -2   7   4    8.66    0.32
  -2   7   4    9.10    0.33
   2   7  -4    8.86    0.32
   1  -7  -4    4.20    0.21
  -1  -7   4    4.40    0.11
   1  -7  -4    4.14    0.18
  -1   7   4    4.23    0.22
   1   7  -4    4.34    0.20
  -1   7   4    4.27    0.20
  -1   7   4    4.51    0.21
  -1   7   4    4.54    0.22
   0  -7  -4   21.26    0.54
   0  -7  -4   21.00    0.52
   0  -7   4   20.05    0.42
   0   7  -4   22.89    0.54
   0   7   4   21.01    0.56
   0   7   4   21.46    0.54
   0   7   4   22.65    0.53
   0   7   4   21.01    0.56
   1  -7   4    2.49    0.11
  -1  -7  -4    2.21    0.15
  -1  -7  -4    2.38    0.17
   1  -7   4    2.60    0.09
   1   7   4    2.66    0.19
  -1   7  -4    2.53    0.10
  -1   7  -4    2.63    0.14
  -1   7  -4    2.33    0.10
   1   7   4    2.50    0.16
   1   7   4    2.61    0.17
  -2  -7  -4    6.07    0.25
   2  -7   4    6.32    0.22
  -2  -7  -4    6.25    0.26
  -2   7  -4    6.31    0.21
  -2   7  -4    6.42    0.21
   2   7   4    6.32    0.27
  -2   7  -4    6.42    0.22
  -3  -7  -4   21.35    0.58
  -3  -7  -4   21.16    0.60
   3  -7   4   21.71    0.57
  -3   7  -4   22.25    0.54
  -3   7  -4   22.59    0.55
  -3   7  -4   21.74    0.54
   3   7   4   21.57    0.61
  -3   7  -4   22.74    0.55
  -4  -7  -4    0.08    0.12
  -4  -7  -4   -0.02    0.15
   4   7   4    0.13    0.12
  -4   7  -4   -0.10    0.11
  -4   7  -4    0.02    0.10
  -4   7  -4    0.26    0.09
  -5  -7  -4    0.08    0.17
  -5  -7  -4    0.11    0.12
  -5   7  -4    0.21    0.11
  -6  -7  -4   -0.08    0.19
  -6  -7  -4   -0.15    0.18
  -6   7  -4   -0.11    0.16
   7  -8  -4    2.27    0.29
  -7  -8   4    2.29    0.30
  -7   8   4    2.10    0.32
  -7   8   4    2.82    0.34
  -6  -8   4    0.83    0.19
   6  -8  -4    0.77    0.22
  -6   8   4    0.78    0.19
  -6   8   4    1.02    0.22
  -5  -8   4    0.14    0.13
   5  -8  -4   -0.01    0.14
  -5   8   4    0.26    0.14
  -5   8   4    0.29    0.16
  -4  -8   4    0.04    0.10
   4  -8  -4    0.17    0.10
  -4  -8   4   -0.09    0.08
  -4   8   4    0.01    0.10
  -4   8   4   -0.11    0.14
   3  -8  -4   -0.04    0.08
  -3  -8   4   -0.01    0.07
   3  -8  -4   -0.04    0.12
  -3  -8   4    0.00    0.06
  -3   8   4   -0.04    0.08
   3   8  -4    0.04    0.08
  -3   8   4    0.09    0.09
   3   8  -4    0.03    0.06
  -2  -8   4   13.03    0.32
   2  -8  -4   13.10    0.40
  -2  -8   4   12.76    0.28
   2  -8  -4   11.97    0.40
   2   8  -4   12.84    0.41
  -2   8   4   12.79    0.41
  -2   8   4   12.83    0.41
   2   8  -4   12.84    0.30
  -2   8   4   12.36    0.41
   1  -8  -4    2.59    0.17
  -1  -8   4    2.71    0.08
   1  -8  -4    2.73    0.19
  -1   8   4    2.95    0.19
  -1   8   4    2.51    0.20
  -1   8   4    3.03    0.18
   1   8  -4    2.54    0.15
  -1   8   4    2.70    0.18
   0  -8  -4   12.67    0.39
   0  -8  -4   12.87    0.37
   0   8   4   13.15    0.36
   0   8  -4   12.90    0.38
   0   8   4   12.36    0.39
   0   8   4   12.73    0.41
   0   8   4   12.84    0.40
   1  -8   4    1.40    0.07
  -1  -8  -4    1.48    0.15
  -1  -8  -4    1.21    0.14
   1  -8   4    1.31    0.08
   1   8   4    1.33    0.13
  -1   8  -4    1.29    0.08
  -1   8  -4    1.27    0.11
  -1   8  -4    1.33    0.08
   1   8   4    1.19    0.15
   1   8   4    1.45    0.14
  -2  -8  -4   18.77    0.53
   2  -8   4   18.52    0.47
  -2  -8  -4   18.09    0.50
  -2   8  -4   19.20    0.44
   2   8   4   18.03    0.54
  -2   8  -4   19.39    0.49
  -2   8  -4   18.76    0.44
  -3  -8  -4    1.64    0.19
  -3  -8  -4    1.67    0.17
  -3   8  -4    1.79    0.14
  -3   8  -4    1.54    0.15
  -3   8  -4    1.93    0.17
   3   8   4    1.55    0.19
  -3   8  -4    1.58    0.15
  -4  -8  -4   -0.09    0.14
  -4  -8  -4   -0.26    0.13
   4   8   4   -0.12    0.12
  -4   8  -4    0.11    0.11
  -4   8  -4   -0.04    0.07
  -5  -8  -4    0.02    0.12
  -5  -8  -4   -0.07    0.16
  -5   8  -4    0.09    0.10
  -5   8  -4   -0.09    0.13
  -6  -8  -4   -0.13    0.14
  -6  -8  -4    0.17    0.22
  -6   8  -4    0.17    0.13
  -6  -9   4    0.66    0.19
   6  -9  -4    0.63    0.21
  -6   9   4    0.85    0.21
  -6   9   4    0.35    0.21
  -5  -9   4    2.98    0.27
   5  -9  -4    3.51    0.31
  -5   9   4    4.02    0.31
  -5   9   4    3.95    0.32
   4  -9  -4    3.10    0.26
  -4  -9   4    3.32    0.21
  -4   9   4    3.88    0.28
  -4   9   4    3.69    0.28
   3  -9  -4    0.41    0.15
   3  -9  -4    0.39    0.11
  -3  -9   4    0.42    0.09
  -3   9   4    0.51    0.12
   3   9  -4    0.61    0.09
  -3   9   4    0.47    0.12
  -3   9   4    0.29    0.14
   3   9  -4    0.62    0.15
  -2  -9   4    0.64    0.05
  -2  -9   4    0.68    0.08
   2  -9  -4    0.54    0.11
   2  -9  -4    0.70    0.11
  -2  -9   4    0.60    0.05
  -2   9   4    0.49    0.14
   2   9  -4    0.54    0.13
   2   9  -4    0.65    0.06
  -2   9   4    0.50    0.13
  -2   9   4    0.85    0.15
  -1  -9   4    4.12    0.11
   1  -9  -4    4.58    0.22
   1  -9  -4    4.52    0.24
  -1   9   4    4.35    0.23
  -1   9   4    4.44    0.24
   1   9  -4    4.51    0.23
  -1   9   4    4.16    0.20
  -1   9   4    4.22    0.22
   0  -9  -4    2.15    0.16
   0  -9  -4    2.10    0.17
   0   9   4    2.12    0.14
   0   9   4    2.06    0.19
   0   9   4    1.98    0.16
   0   9  -4    1.81    0.13
   0   9   4    1.98    0.15
   1  -9   4    1.45    0.05
  -1  -9  -4    1.34    0.14
   1  -9   4    1.47    0.09
  -1  -9  -4    1.56    0.15
  -1   9  -4    1.53    0.08
  -1   9  -4    1.17    0.12
   1   9   4    1.27    0.16
   1   9   4    1.28    0.15
  -1   9  -4    1.45    0.08
   1   9   4    1.51    0.13
   2  -9   4    0.02    0.07
  -2  -9  -4    0.23    0.12
  -2  -9  -4    0.10    0.11
  -2   9  -4    0.15    0.08
  -2   9  -4    0.10    0.06
   2   9   4   -0.14    0.11
  -2   9  -4    0.03    0.04
  -2   9  -4    0.04    0.07
  -3  -9  -4    1.85    0.18
  -3  -9  -4    1.92    0.21
  -3   9  -4    2.26    0.17
   3   9   4    1.60    0.17
  -3   9  -4    2.13    0.15
  -4  -9  -4   -0.18    0.09
  -4  -9  -4    0.00    0.15
  -4   9  -4    0.11    0.11
   4   9   4   -0.09    0.13
  -4   9  -4   -0.04    0.09
  -5  -9  -4   -0.36    0.16
  -5  -9  -4   -0.31    0.15
   5   9   4   -0.21    0.14
  -5   9  -4   -0.16    0.09
  -5   9  -4   -0.05    0.13
  -6  -9  -4    0.14    0.21
  -6   9  -4   -0.07    0.12
  -6 -10   4   -0.39    0.16
  -6  10   4   -0.01    0.19
   5 -10  -4    0.01    0.15
  -5 -10   4   -0.04    0.13
  -5  10   4   -0.15    0.16
  -5  10   4    0.08    0.11
   4 -10  -4    0.69    0.16
  -4 -10   4    0.49    0.13
   4  10  -4    0.88    0.20
  -4  10   4    0.77    0.18
  -4  10   4    0.83    0.19
  -4  10   4    0.70    0.16
  -3 -10   4    0.61    0.10
   3 -10  -4    0.66    0.15
   3 -10  -4    0.57    0.17
   3  10  -4    0.76    0.14
  -3  10   4    0.73    0.15
  -3  10   4    0.57    0.14
  -3  10   4    0.63    0.15
  -2 -10   4   10.86    0.28
   2 -10  -4   10.99    0.39
   2 -10  -4   10.39    0.37
  -2  10   4   10.47    0.37
  -2  10   4   11.10    0.42
   2  10  -4   10.46    0.25
   2  10  -4   10.33    0.40
  -2  10   4   11.35    0.40
  -1 -10   4    1.66    0.07
   1 -10  -4    1.94    0.19
   1 -10  -4    2.10    0.18
  -1  10   4    1.72    0.16
  -1  10   4    1.56    0.17
  -1  10   4    1.88    0.17
  -1  10   4    1.47    0.16
   1  10  -4    1.73    0.15
   0 -10  -4    3.97    0.22
   0 -10  -4    3.88    0.23
   0  10   4    3.93    0.23
   0  10   4    3.94    0.23
   0  10  -4    3.53    0.20
   0  10   4    3.81    0.24
   0  10   4    3.98    0.21
  -1 -10  -4    2.10    0.20
  -1 -10  -4    2.22    0.19
   1 -10   4    2.36    0.12
  -1  10  -4    2.46    0.17
  -1  10  -4    2.29    0.09
   1  10   4    1.93    0.19
  -1  10  -4    2.23    0.09
   1  10   4    1.90    0.17
   1  10   4    2.25    0.22
  -2 -10  -4    0.33    0.13
  -2 -10  -4    0.26    0.11
   2  10   4    0.06    0.14
  -2  10  -4    0.23    0.08
   2  10   4    0.54    0.13
  -2  10  -4    0.27    0.07
  -2  10  -4    0.50    0.11
  -3 -10  -4    1.51    0.17
  -3 -10  -4    1.39    0.16
   3  10   4    1.30    0.20
  -3  10  -4    1.62    0.15
  -3  10  -4    1.81    0.16
  -4 -10  -4   -0.11    0.09
  -4 -10  -4   -0.10    0.14
   4  10   4    0.04    0.14
  -4  10  -4    0.01    0.09
  -4  10  -4   -0.13    0.11
  -5 -10  -4   -0.47    0.16
   5  10   4   -0.05    0.16
  -5  10  -4   -0.09    0.14
  -6 -10  -4   -0.28    0.14
  -6  10  -4   -0.07    0.15
  -6 -11   4    0.35    0.17
  -6  11   4    0.22    0.15
  -6  11   4    0.42    0.21
  -5 -11   4   -0.04    0.14
  -5  11   4    0.01    0.12
  -5  11   4    0.16    0.18
  -4 -11   4    0.16    0.12
   4 -11  -4    0.08    0.13
  -4  11   4    0.03    0.15
   4  11  -4    0.24    0.13
  -4  11   4    0.20    0.14
  -4  11   4    0.01    0.15
   3 -11  -4    5.14    0.28
  -3 -11   4    5.17    0.22
   3 -11  -4    5.38    0.34
  -3  11   4    5.07    0.29
   3  11  -4    4.80    0.29
  -3  11   4    4.82    0.29
  -3  11   4    5.59    0.32
   2 -11  -4    4.55    0.25
  -2 -11   4    4.84    0.17
   2 -11  -4    5.20    0.30
   2  11  -4    4.20    0.25
  -2  11   4    4.96    0.27
  -2  11   4    4.77    0.27
   2  11  -4    4.65    0.13
   2  11  -4    4.65    0.14
  -2  11   4    5.15    0.29
  -1 -11   4    0.55    0.05
   1 -11  -4    0.64    0.14
   1 -11  -4    0.47    0.12
  -1  11   4    0.55    0.13
  -1  11   4    0.54    0.13
  -1  11   4    0.68    0.13
   1  11  -4    0.69    0.14
   0 -11  -4    0.46    0.12
   0 -11  -4    0.54    0.13
   0  11   4    0.49    0.11
   0  11  -4    0.22    0.11
   0  11   4    0.35    0.11
   0  11   4    0.40    0.12
   0  11   4    0.14    0.11
  -1 -11  -4    2.33    0.19
  -1 -11  -4    2.39    0.21
   1  11   4    2.15    0.20
   1  11   4    1.89    0.21
  -1  11  -4    2.18    0.08
   1  11   4    1.60    0.21
  -1  11  -4    2.16    0.08
  -1  11  -4    2.03    0.18
  -2 -11  -4    0.10    0.12
  -2 -11  -4    0.13    0.13
  -2  11  -4    0.09    0.09
   2  11   4    0.19    0.15
   2  11   4    0.03    0.10
  -2  11  -4    0.06    0.07
  -3 -11  -4    0.26    0.15
  -3 -11  -4    0.38    0.14
  -3  11  -4    0.36    0.10
   3  11   4    0.37    0.13
  -3  11  -4    0.35    0.11
  -4 -11  -4    0.06    0.16
  -4  11  -4    0.12    0.11
   4  11   4   -0.06    0.16
  -4  11  -4    0.14    0.12
  -5 -11  -4    0.24    0.20
  -5  11  -4    0.33    0.16
   5  11   4    0.36    0.17
  -7  12   4   -0.39    0.18
  -6 -12   4    0.15    0.16
  -6  12   4    0.29    0.20
  -5 -12   4    0.30    0.16
  -5  12   4    0.54    0.20
  -5  12   4    0.50    0.17
  -4 -12   4    1.31    0.16
  -4  12   4    1.66    0.23
   4  12  -4    1.25    0.24
  -4  12   4    1.19    0.23
  -3 -12   4    0.28    0.10
   3 -12  -4    0.08    0.13
   3 -12  -4    0.19    0.16
  -3  12   4    0.33    0.17
   3  12  -4    0.32    0.17
  -3  12   4    0.45    0.16
   2 -12  -4    0.20    0.09
   2 -12  -4    0.39    0.15
  -2 -12   4    0.27    0.07
  -2  12   4    0.50    0.15
  -2  12   4    0.47    0.13
   2  12  -4    0.28    0.03
  -2  12   4    0.32    0.13
   2  12  -4    0.28    0.12
  -1 -12   4    0.41    0.05
   1 -12  -4    0.32    0.14
   1 -12  -4    0.29    0.11
  -1  12   4    0.27    0.11
  -1  12   4    0.27    0.15
   1  12  -4    0.31    0.13
  -1  12   4    0.22    0.13
   0 -12  -4    3.46    0.24
   0 -12  -4    3.00    0.21
   0  12   4    2.92    0.21
   0  12   4    2.73    0.22
   0  12  -4    2.54    0.22
   0  12   4    2.97    0.24
  -1 -12  -4    0.04    0.12
  -1 -12  -4    0.08    0.10
  -1  12  -4    0.23    0.12
  -1  12  -4    0.09    0.03
   1  12   4   -0.06    0.10
   1  12   4    0.06    0.12
  -1  12  -4    0.06    0.02
   1  12   4   -0.12    0.12
  -2 -12  -4    0.02    0.12
  -2 -12  -4   -0.11    0.11
   2  12   4    0.15    0.15
  -2  12  -4   -0.02    0.10
  -2  12  -4    0.19    0.07
   2  12   4   -0.08    0.10
  -3 -12  -4    0.61    0.18
  -3  12  -4    0.80    0.12
   3  12   4    0.61    0.16
  -3  12  -4    0.78    0.15
  -4 -12  -4    5.28    0.35
  -4  12  -4    3.89    0.26
  -4  12  -4    4.84    0.27
   4  12   4    3.70    0.28
  -5 -12  -4    0.86    0.23
  -5  12  -4    0.72    0.19
   5  12   4    1.05    0.25
  -6  13   4    0.14    0.22
  -5 -13   4   -0.18    0.13
  -5  13   4   -0.16    0.18
  -5  13   4    0.02    0.19
  -4 -13   4   -0.10    0.11
  -4  13   4   -0.06    0.12
   4  13  -4   -0.11    0.13
  -4  13   4   -0.08    0.15
   3 -13  -4    3.72    0.31
  -3 -13   4    3.21    0.19
  -3  13   4    3.65    0.29
  -3  13   4    3.36    0.30
   3  13  -4    3.27    0.29
   3  13  -4    3.36    0.16
   2 -13  -4   16.88    0.56
  -2 -13   4   15.42    0.38
   2  13  -4   15.69    0.57
  -2  13   4   15.76    0.59
  -2  13   4   16.17    0.52
   1 -13  -4    3.12    0.26
  -1 -13   4    2.81    0.10
  -1  13   4    2.82    0.24
   1  13  -4    2.62    0.21
  -1  13   4    2.57    0.25
   0 -13  -4    0.73    0.15
   0  13   4    0.58    0.15
   0  13   4    0.54    0.15
   0  13  -4    0.75    0.14
  -1 -13  -4    0.33    0.14
  -1  13  -4    0.44    0.13
   1  13   4    0.22    0.16
   1  13   4    0.54    0.15
  -2 -13  -4    0.25    0.14
   2  13   4    0.12    0.17
   2  13   4    0.29    0.16
  -2  13  -4    0.18    0.12
  -2  13  -4    0.23    0.07
  -3 -13  -4    0.67    0.18
   3  13   4    0.84    0.21
  -3  13  -4    0.83    0.12
  -3  13  -4    0.72    0.15
   3  13   4    0.56    0.17
  -4 -13  -4    0.76    0.20
  -4  13  -4    1.01    0.18
  -4  13  -4    1.11    0.16
   4  13   4    0.99    0.23
   5  13   4   -0.07    0.20
  -5  13  -4   -0.07    0.13
  -6  14   4    0.09    0.23
  -5 -14   4    0.16    0.15
  -5  14   4    0.36    0.22
  -4 -14   4   -0.20    0.11
  -4  14   4   -0.15    0.16
   4  14  -4   -0.05    0.19
  -4  14   4   -0.07    0.13
   3 -14  -4    0.23    0.18
  -3 -14   4    0.12    0.09
  -3  14   4    0.24    0.15
  -3  14   4    0.20    0.14
   3  14  -4    0.37    0.20
   2 -14  -4    0.91    0.19
  -2  14   4    0.82    0.18
   2  14  -4    0.64    0.20
  -2  14   4    0.74    0.19
   1 -14  -4    0.42    0.16
  -1  14   4    0.64    0.19
   1  14  -4    0.62    0.15
  -1  14   4    0.69    0.17
   0 -14  -4    0.38    0.15
   0  14  -4    0.34    0.16
   0  14   4    0.44    0.15
   0  14   4    0.56    0.16
  -1 -14  -4    1.24    0.19
   1  14   4    1.28    0.22
   1  14   4    1.16    0.19
  -1  14  -4    1.47    0.20
  -2 -14  -4    0.07    0.14
  -2  14  -4    0.22    0.13
   2  14   4   -0.02    0.15
   2  14   4    0.00    0.17
  -3 -14  -4   -0.05    0.16
   3  14   4    0.15    0.18
  -3  14  -4   -0.12    0.11
   3  14   4   -0.17    0.17
  -3  14  -4   -0.06    0.09
  -4 -14  -4    0.52    0.20
   4  14   4    0.50    0.21
  -4  14  -4    0.62    0.16
  -4  14  -4    0.61    0.14
   4  14   4    0.44    0.23
   5  14   4    0.68    0.21
  -5  14  -4    0.61    0.18
  -5  15   4    0.27    0.17
  -4  15   4   -0.02    0.17
   4  15  -4   -0.29    0.19
  -4  15   4   -0.23    0.19
   3 -15  -4   -0.06    0.16
   3  15  -4   -0.29    0.17
  -3  15   4    0.03    0.19
  -3  15   4    0.14    0.15
   2 -15  -4    2.39    0.26
   2  15  -4    2.04    0.25
  -2  15   4    1.85    0.27
  -2  15   4    2.21    0.25
   1 -15  -4    0.32    0.16
   1  15  -4    0.32    0.18
  -1  15   4    0.45    0.16
  -1  15   4    0.35    0.19
   0 -15  -4    0.55    0.17
   0  15  -4    0.43    0.14
   0  15   4    0.53    0.16
   0  15   4    0.59    0.18
  -1 -15  -4   -0.13    0.13
   1  15   4    0.07    0.14
  -1  15  -4    0.08    0.13
   1  15   4    0.00    0.12
  -2 -15  -4    1.53    0.22
   2  15   4    1.69    0.23
   2  15   4    1.31    0.23
  -2  15  -4    1.60    0.22
  -3 -15  -4    0.13    0.17
   3  15   4    0.14    0.18
  -3  15  -4    0.33    0.15
   3  15   4    0.22    0.21
   4  15   4    0.51    0.25
   4  15   4    0.68    0.23
  -4  15  -4    0.41    0.16
   5  15   4    0.49    0.25
  -5  16   4   -0.04    0.21
  -4  16   4    0.86    0.25
   4  16  -4    0.76    0.27
   3 -16  -4    0.26    0.18
  -3  16   4    0.18    0.16
  -3  16   4    0.35    0.21
   3  16  -4    0.22    0.21
   2 -16  -4    0.10    0.17
  -2  16   4    0.34    0.21
  -2  16   4    0.47    0.19
   2  16  -4    0.23    0.16
   1 -16  -4    0.16    0.16
  -1  16   4    0.11    0.19
   1  16  -4    0.24    0.18
  -1  16   4    0.29    0.17
   0 -16  -4   -0.09    0.16
   0  16   4   -0.06    0.13
   0  16  -4    0.11    0.16
   0  16   4    0.12    0.14
  -1 -16  -4    0.09    0.15
   1  16   4    0.25    0.15
   1  16   4   -0.04    0.13
  -1  16  -4    0.14    0.16
  -2 -16  -4    0.20    0.16
  -2  16  -4    0.08    0.14
   2  16   4   -0.07    0.15
   2  16   4   -0.32    0.18
  -3 -16  -4   -0.02    0.16
  -3  16  -4   -0.03    0.13
   3  16   4   -0.31    0.19
   3  16   4    0.02    0.17
   4  16   4    0.36    0.25
  -4  16  -4   -0.04    0.14
   4  17  -4    0.33    0.25
  -4  17   4   -0.17    0.21
   3  17  -4   -0.14    0.20
  -3  17   4    0.07    0.21
  -3  17   4   -0.04    0.15
   2 -17  -4    0.49    0.19
   2  17  -4    0.46    0.23
  -2  17   4    0.55    0.18
  -2  17   4    0.32    0.18
   1 -17  -4    0.14    0.16
  -1  17   4    0.17    0.15
  -1  17   4    0.02    0.14
   1  17  -4   -0.03    0.17
   0 -17  -4    0.03    0.15
   0  17  -4    0.07    0.17
   0  17   4    0.32    0.16
   0  17   4    0.16    0.16
  -1 -17  -4   -0.02    0.14
  -1  17  -4   -0.01    0.16
   1  17   4   -0.13    0.19
   1  17   4    0.14    0.15
  -2 -17  -4    0.23    0.19
   2  17   4    0.18    0.16
  -2  17  -4    0.24    0.16
   2  17   4   -0.07    0.20
   3  17   4    0.08    0.18
  -3  17  -4    0.52    0.17
   4  17   4    0.25    0.19
   3  18  -4   -0.24    0.21
  -3  18   4    0.13    0.17
  -2  18   4    0.01    0.22
   2  18  -4   -0.08    0.20
  -2  18   4    0.02    0.15
   1 -18  -4    0.57    0.21
  -1  18   4    0.34    0.18
  -1  18   4    0.22    0.18
   1  18  -4    0.33    0.21
   0 -18  -4    0.98    0.22
   0  18   4    1.28    0.22
   0  18   4    0.70    0.21
   0  18  -4    0.83    0.20
  -1 -18  -4    0.00    0.18
   1  18   4    0.00    0.21
   1  18   4   -0.09    0.16
  -1  18  -4   -0.19    0.16
   2  18   4    0.24    0.19
  -2  18  -4    0.18    0.15
   3  18   4   -0.02    0.24
  -3  18  -4    0.06    0.17
  -2  19   4   -0.12    0.21
   2  19  -4    0.03    0.21
   1  19  -4   -0.11    0.20
  -1  19   4    0.01    0.22
   0  19  -4    0.42    0.22
   0  19   4    0.79    0.22
   1  19   4   -0.04    0.17
  -1  19  -4   -0.27    0.16
   2  19   4   -0.12    0.23
  -2  19  -4    0.24    0.17
  -8   0   5   -0.02    0.17
  -7   0   5   -0.36    0.11
  -7   0   5   -0.32    0.17
   7   0  -5    0.05    0.14
  -6   0   5   -0.20    0.10
  -6   0   5   -0.04    0.11
   6   0  -5   -0.12    0.16
  -5   0   5    0.05    0.16
   5   0  -5   -0.13    0.10
  -5   0   5   -0.15    0.14
  -4   0   5    0.05    0.08
  -4   0   5    0.22    0.12
   4   0  -5    0.06    0.11
  -3   0   5   -0.10    0.05
  -3   0   5   -0.02    0.05
   3   0  -5    0.09    0.08
   3   0  -5    0.00    0.06
  -3   0   5    0.06    0.06
   2   0  -5   -0.06    0.06
  -2   0   5   -0.01    0.05
   2   0  -5    0.09    0.05
  -2   0   5   -0.04    0.04
  -2   0   5   -0.06    0.06
   2   0  -5    0.05    0.05
  -1   0   5    0.01    0.05
  -1   0   5    0.02    0.04
   1   0  -5    0.04    0.05
  -1   0   5    0.04    0.04
  -1   0   5    0.06    0.06
   1   0  -5    0.06    0.05
   1   0  -5    0.00    0.04
   0   0   5    0.00    0.04
   0   0  -5    0.00    0.03
   0   0  -5    0.09    0.04
   0   0   5    0.05    0.06
   0   0   5   -0.04    0.04
  -1   0  -5    0.13    0.07
   1   0   5    0.12    0.04
   1   0   5    0.15    0.05
  -2   0  -5    0.13    0.07
  -2   0  -5    0.06    0.08
   2   0   5    0.17    0.07
  -3   0  -5    0.12    0.10
  -3   0  -5    0.08    0.10
  -4   0  -5   -0.17    0.11
  -4   0  -5    0.00    0.09
  -5   0  -5    0.09    0.12
  -5   0  -5    0.02    0.17
  -6   0  -5   -0.06    0.18
  -6   0  -5    0.29    0.20
  -7   0  -5   -0.04    0.22
  -7   0  -5   -0.21    0.14
  -8  -1   5    0.18    0.18
  -8   1   5   -0.27    0.16
   7  -1  -5   -0.08    0.13
  -7  -1   5   -0.24    0.17
  -7  -1   5   -0.14    0.18
  -7   1   5   -0.16    0.19
   7   1  -5    0.18    0.14
  -7   1   5    0.12    0.15
   6  -1  -5   -0.28    0.16
  -6  -1   5   -0.07    0.11
  -6  -1   5    0.02    0.15
  -6   1   5   -0.25    0.11
  -6   1   5   -0.27    0.16
   6   1  -5   -0.14    0.10
   5  -1  -5    0.18    0.11
  -5  -1   5    0.27    0.12
  -5  -1   5    0.13    0.17
  -5   1   5    0.29    0.16
  -5   1   5    0.40    0.13
   5   1  -5   -0.16    0.15
  -4  -1   5   57.52    1.33
   4  -1  -5   61.98    1.31
  -4  -1   5   58.50    1.27
   4   1  -5   61.21    1.29
  -4   1   5   61.19    1.36
  -4   1   5   59.66    1.29
  -3  -1   5   21.27    0.51
  -3  -1   5   20.60    0.54
   3  -1  -5   20.93    0.53
  -3  -1   5   20.58    0.53
  -3   1   5   20.31    0.55
   3   1  -5   20.68    0.52
   3   1  -5   20.76    0.51
  -3   1   5   20.34    0.52
  -2  -1   5    7.41    0.24
  -2  -1   5    7.33    0.23
   2  -1  -5    7.14    0.24
   2  -1  -5    7.21    0.25
   2  -1  -5    7.68    0.26
  -2  -1   5    7.56    0.24
   2   1  -5    7.78    0.24
  -2   1   5    7.19    0.26
   2   1  -5    7.55    0.23
   2   1  -5    7.39    0.25
  -2   1   5    7.59    0.25
  -2   1   5    7.67    0.24
  -1  -1   5   38.89    0.84
  -1  -1   5   38.69    0.78
   1  -1  -5   37.89    0.83
   1  -1  -5   38.35    0.80
  -1  -1   5   39.24    0.79
  -1  -1   5   38.62    0.81
   1  -1  -5   38.56    0.82
  -1   1   5   38.25    0.80
  -1   1   5   39.45    0.82
   1   1  -5   38.48    0.79
  -1   1   5   38.81    0.83
   1   1  -5   38.20    0.79
  -1   1   5   38.50    0.86
   1   1  -5   38.04    0.81
   0  -1   5    7.13    0.20
   0  -1  -5    7.24    0.22
   0  -1  -5    7.50    0.23
   0  -1   5    7.42    0.22
   0  -1   5    7.45    0.21
   0   1  -5    7.38    0.21
   0   1   5    7.49    0.24
   0   1   5    7.68    0.22
   0   1   5    7.39    0.21
   0   1  -5    7.41    0.21
   1  -1   5  100.14    1.91
  -1  -1  -5   99.79    1.94
   1  -1   5  101.18    1.99
  -1  -1  -5   99.27    2.01
   1   1   5  100.04    1.93
   1   1   5  102.43    2.01
  -1   1  -5   99.44    1.99
  -1   1  -5   98.97    1.92
   2  -1   5    0.19    0.08
  -2  -1  -5    0.26    0.07
  -2  -1  -5    0.52    0.10
  -2   1  -5    0.09    0.07
  -2   1  -5    0.18    0.07
  -3  -1  -5    4.43    0.21
  -3  -1  -5    4.50    0.24
  -3   1  -5    5.14    0.23
  -3   1  -5    4.57    0.21
  -4  -1  -5    5.92    0.28
  -4  -1  -5    6.53    0.31
  -4   1  -5    5.51    0.27
  -4   1  -5    5.84    0.30
  -5  -1  -5    3.52    0.31
  -5  -1  -5    4.12    0.31
  -5   1  -5    3.18    0.29
  -5   1  -5    3.64    0.30
  -6  -1  -5    0.90    0.23
  -6  -1  -5    0.67    0.18
  -6   1  -5    0.58    0.17
  -6   1  -5    1.04    0.22
  -7  -1  -5   -0.35    0.20
  -7  -1  -5   -0.01    0.22
  -7   1  -5   -0.41    0.18
  -7   1  -5   -0.41    0.20
  -8   2   5   -0.04    0.23
  -8   2   5   -0.14    0.24
   7  -2  -5    0.05    0.15
  -7  -2   5    0.21    0.19
  -7  -2   5    0.25    0.20
  -7   2   5    0.09    0.21
   7   2  -5    0.26    0.14
  -7   2   5   -0.16    0.19
  -6  -2   5    6.22    0.32
   6  -2  -5    6.07    0.39
  -6  -2   5    6.41    0.35
  -6   2   5    6.19    0.34
   6   2  -5    5.96    0.33
  -6   2   5    7.08    0.41
   5  -2  -5    0.61    0.14
  -5  -2   5    0.35    0.12
  -5  -2   5    0.22    0.15
  -5   2   5    0.59    0.14
  -5   2   5    0.55    0.14
   5   2  -5    0.49    0.14
  -4  -2   5    4.77    0.24
   4  -2  -5    5.09    0.25
  -4  -2   5    5.45    0.27
  -4   2   5    5.26    0.26
   4   2  -5    4.80    0.23
  -4   2   5    4.96    0.27
  -3  -2   5    8.04    0.28
  -3  -2   5    8.53    0.29
   3  -2  -5    8.21    0.30
  -3  -2   5    8.54    0.28
  -3   2   5    8.25    0.29
  -3   2   5    8.74    0.31
   3   2  -5    8.48    0.28
   3   2  -5    8.45    0.27
  -2  -2   5    4.50    0.17
   2  -2  -5    4.43    0.19
  -2  -2   5    4.24    0.18
   2  -2  -5    4.33    0.19
  -2  -2   5    4.55    0.17
   2  -2  -5    4.57    0.19
   2   2  -5    4.24    0.17
   2   2  -5    4.51    0.17
  -2   2   5    4.55    0.21
  -2   2   5    4.59    0.18
  -2   2   5    4.60    0.19
   2   2  -5    4.47    0.17
   1  -2  -5  133.21    2.56
  -1  -2   5  135.60    2.64
   1  -2  -5  131.45    2.66
   1  -2  -5  135.46    2.58
  -1  -2   5  134.02    2.62
  -1  -2   5  135.40    2.53
  -1  -2   5  137.69    2.52
  -1   2   5  135.70    2.66
   1   2  -5  135.18    2.52
  -1   2   5  135.67    2.56
  -1   2   5  132.07    2.69
   1   2  -5  131.61    2.62
   1   2  -5  132.30    2.53
  -1   2   5  135.13    2.58
   0  -2  -5   37.61    0.84
   0  -2   5   38.72    0.77
   0  -2   5   39.25    0.80
   0  -2  -5   38.58    0.81
   0  -2   5   39.30    0.79
   0   2   5   38.85    0.83
   0   2  -5   39.08    0.78
   0   2   5   38.86    0.81
   0   2   5   39.11    0.84
   0   2  -5   38.00    0.80
   1  -2   5   56.04    1.09
  -1  -2  -5   55.30    1.17
  -1  -2  -5   54.18    1.13
   1  -2   5   56.30    1.14
   1   2   5   55.80    1.13
  -1   2  -5   55.22    1.10
   1   2   5   56.77    1.17
  -1   2  -5   54.43    1.13
   2  -2   5   13.69    0.37
  -2  -2  -5   13.46    0.39
  -2  -2  -5   13.71    0.38
  -2   2  -5   13.73    0.37
  -2   2  -5   13.85    0.36
  -3  -2  -5    1.63    0.15
  -3  -2  -5    1.50    0.15
  -3   2  -5    1.82    0.16
  -3   2  -5    1.65    0.15
  -4  -2  -5    1.42    0.19
  -4  -2  -5    1.56    0.19
  -4   2  -5    1.26    0.18
  -4   2  -5    1.14    0.18
  -5  -2  -5    2.15    0.25
  -5  -2  -5    2.46    0.26
  -5   2  -5    2.23    0.24
  -5   2  -5    2.50    0.22
  -6  -2  -5    2.91    0.32
  -6  -2  -5    2.92    0.31
  -6   2  -5    2.67    0.27
  -6   2  -5    3.33    0.32
  -7  -2  -5    0.51    0.24
  -7  -2  -5    0.52    0.20
  -7   2  -5    0.56    0.19
  -7   2  -5    0.23    0.16
  -8   3   5   -0.36    0.23
  -8   3   5   -0.06    0.17
  -7  -3   5    0.10    0.14
  -7  -3   5   -0.06    0.18
   7  -3  -5    0.06    0.20
   7   3  -5    0.26    0.18
  -7   3   5   -0.15    0.20
  -7   3   5   -0.14    0.20
   6  -3  -5    1.23    0.20
  -6  -3   5    1.45    0.23
  -6  -3   5    1.56    0.21
  -6   3   5    1.52    0.24
   6   3  -5    1.56    0.22
  -6   3   5    1.26    0.20
  -5  -3   5   -0.16    0.09
  -5  -3   5   -0.14    0.12
   5  -3  -5    0.09    0.11
  -5   3   5    0.18    0.15
   5   3  -5   -0.29    0.13
  -5   3   5   -0.04    0.10
   4  -3  -5    5.74    0.27
  -4  -3   5    5.70    0.25
  -4  -3   5    5.61    0.27
  -4   3   5    5.97    0.29
  -4   3   5    5.89    0.30
   4   3  -5    5.44    0.26
   4   3  -5    6.13    0.28
  -3  -3   5    4.76    0.20
   3  -3  -5    4.71    0.23
  -3  -3   5    4.73    0.21
   3  -3  -5    5.00    0.24
  -3  -3   5    4.81    0.21
  -3   3   5    4.74    0.25
   3   3  -5    4.70    0.19
   3   3  -5    4.99    0.21
  -3   3   5    4.85    0.24
   2  -3  -5    5.81    0.24
  -2  -3   5    5.67    0.20
  -2  -3   5    5.69    0.19
  -2  -3   5    5.70    0.19
   2  -3  -5    5.66    0.22
  -2   3   5    5.82    0.23
  -2   3   5    5.82    0.24
   2   3  -5    5.77    0.19
   2   3  -5    5.97    0.19
   2   3  -5    5.74    0.19
  -1  -3   5    5.57    0.16
  -1  -3   5    5.52    0.16
   1  -3  -5    5.55    0.21
   1  -3  -5    5.45    0.20
  -1  -3   5    5.60    0.18
  -1  -3   5    5.66    0.17
   1  -3  -5    5.85    0.22
  -1   3   5    5.78    0.21
  -1   3   5    5.67    0.23
   1   3  -5    5.61    0.16
  -1   3   5    5.45    0.21
  -1   3   5    5.84    0.20
   1   3  -5    5.59    0.17
   0  -3   5    2.69    0.10
   0  -3   5    2.62    0.10
   0  -3  -5    2.59    0.13
   0  -3  -5    2.71    0.15
   0  -3   5    2.86    0.11
   0   3   5    2.43    0.16
   0   3   5    2.79    0.13
   0   3   5    2.84    0.14
   0   3   5    2.71    0.12
   0   3  -5    2.69    0.10
   1  -3   5  117.28    2.31
  -1  -3  -5  117.96    2.36
  -1  -3  -5  113.05    2.26
   1  -3   5  117.09    2.22
  -1   3  -5  116.59    2.22
  -1   3  -5  116.34    2.30
   1   3   5  121.39    2.27
   1   3   5  120.18    2.36
  -2  -3  -5    7.03    0.26
  -2  -3  -5    7.31    0.27
   2  -3   5    7.06    0.24
  -2   3  -5    6.92    0.24
  -2   3  -5    6.94    0.23
  -2   3  -5    6.82    0.23
   2   3   5    7.22    0.22
  -3  -3  -5    6.63    0.27
  -3  -3  -5    6.80    0.28
  -3   3  -5    6.36    0.26
  -3   3  -5    6.82    0.26
  -3   3  -5    6.57    0.25
   3   3   5    6.75    0.23
  -4  -3  -5    0.85    0.15
  -4  -3  -5    0.85    0.15
  -4   3  -5    0.77    0.13
  -4   3  -5    0.91    0.17
  -5  -3  -5    0.36    0.18
  -5  -3  -5    0.30    0.14
  -5   3  -5    0.57    0.17
  -5   3  -5    0.32    0.15
  -6  -3  -5   -0.09    0.19
  -6  -3  -5    0.17    0.15
  -6   3  -5    0.16    0.19
  -6   3  -5    0.19    0.13
  -7  -3  -5    0.31    0.23
  -7  -3  -5    0.06    0.23
  -7   3  -5    0.34    0.23
  -8   4   5    0.04    0.25
   7  -4  -5   -0.09    0.15
  -7  -4   5    0.12    0.19
  -7   4   5   -0.14    0.19
  -7   4   5    0.00    0.21
   6  -4  -5    1.82    0.23
  -6  -4   5    1.76    0.22
  -6  -4   5    1.81    0.24
  -6   4   5    1.69    0.23
  -6   4   5    1.49    0.21
   6   4  -5    1.79    0.23
  -5  -4   5   14.83    0.50
  -5  -4   5   14.43    0.46
   5  -4  -5   13.93    0.49
  -5   4   5   13.80    0.49
  -5   4   5   14.61    0.52
   5   4  -5   14.82    0.49
  -4  -4   5    1.86    0.16
  -4  -4   5    1.68    0.17
  -4  -4   5    1.67    0.16
   4  -4  -5    1.82    0.19
  -4   4   5    2.05    0.21
   4   4  -5    1.86    0.18
  -4   4   5    1.76    0.18
   4   4  -5    1.88    0.14
  -3  -4   5   29.36    0.71
   3  -4  -5   29.55    0.76
  -3  -4   5   30.03    0.71
   3  -4  -5   30.40    0.72
  -3  -4   5   31.01    0.67
  -3   4   5   31.34    0.78
   3   4  -5   30.22    0.68
   3   4  -5   29.38    0.68
  -3   4   5   31.65    0.75
  -2  -4   5   21.66    0.51
   2  -4  -5   22.02    0.55
  -2  -4   5   22.17    0.48
  -2  -4   5   22.34    0.51
   2  -4  -5   22.47    0.57
  -2  -4   5   22.13    0.48
   2   4  -5   21.70    0.50
  -2   4   5   21.33    0.57
  -2   4   5   21.26    0.55
   2   4  -5   22.59    0.49
   2   4  -5   22.14    0.49
  -1  -4   5   12.12    0.30
   1  -4  -5   12.36    0.35
  -1  -4   5   12.62    0.27
  -1  -4   5   12.10    0.29
  -1  -4   5   12.02    0.27
   1  -4  -5   12.42    0.34
  -1   4   5   12.38    0.34
  -1   4   5   12.15    0.37
  -1   4   5   12.16    0.35
   1   4  -5   12.28    0.28
   0  -4   5    0.98    0.06
   0  -4   5    0.96    0.06
   0  -4  -5    0.94    0.11
   0  -4  -5    1.03    0.10
   0  -4   5    1.09    0.06
   0   4   5    0.99    0.09
   0   4  -5    1.08    0.05
   0   4   5    0.95    0.09
   0   4   5    1.11    0.12
   0   4  -5    1.02    0.06
   1  -4   5   45.18    0.89
  -1  -4  -5   44.62    0.96
  -1  -4  -5   45.69    0.99
   1  -4   5   44.88    0.93
   1   4   5   45.51    0.97
  -1   4  -5   45.30    0.90
  -1   4  -5   44.73    0.92
  -2  -4  -5    4.97    0.22
  -2  -4  -5    5.22    0.23
   2  -4   5    5.25    0.20
  -2   4  -5    5.37    0.19
  -2   4  -5    5.03    0.20
  -2   4  -5    4.89    0.18
   2   4   5    5.42    0.20
  -3  -4  -5    0.42    0.13
   3  -4   5    0.30    0.09
  -3  -4  -5    0.40    0.13
  -3   4  -5    0.28    0.09
  -3   4  -5    0.29    0.10
   3   4   5    0.39    0.09
  -3   4  -5    0.27    0.10
  -4  -4  -5    5.38    0.29
  -4  -4  -5    5.33    0.31
  -4   4  -5    5.38    0.28
  -4   4  -5    5.50    0.26
  -5  -4  -5    0.26    0.14
  -5  -4  -5    0.58    0.19
  -5   4  -5    0.44    0.13
  -5   4  -5    0.74    0.17
  -6  -4  -5    0.12    0.15
  -6  -4  -5    0.18    0.15
  -6   4  -5   -0.13    0.14
  -6   4  -5   -0.04    0.12
  -7  -4  -5    0.09    0.23
  -7  -4  -5    0.30    0.25
  -7   4  -5    0.11    0.16
   7  -5  -5    0.40    0.24
  -7  -5   5    0.09    0.19
  -7   5   5    0.20    0.17
  -7   5   5    0.50    0.18
  -6  -5   5    4.47    0.32
   6  -5  -5    3.76    0.30
  -6   5   5    4.70    0.37
  -6   5   5    4.75    0.37
   6   5  -5    4.22    0.28
   5  -5  -5   -0.08    0.15
  -5  -5   5    0.06    0.11
  -5  -5   5    0.04    0.12
  -5   5   5   -0.23    0.14
  -5   5   5   -0.16    0.15
   5   5  -5    0.10    0.13
  -4  -5   5   -0.04    0.08
   4  -5  -5    0.06    0.09
  -4  -5   5   -0.06    0.09
   4   5  -5   -0.01    0.08
   4   5  -5   -0.08    0.09
  -4   5   5    0.09    0.10
  -4   5   5    0.05    0.09
  -3  -5   5   22.94    0.53
   3  -5  -5   23.75    0.61
  -3  -5   5   22.58    0.57
   3  -5  -5   23.46    0.64
  -3  -5   5   22.97    0.57
  -3   5   5   23.26    0.64
  -3   5   5   22.92    0.61
   3   5  -5   23.80    0.55
   3   5  -5   23.38    0.54
  -2  -5   5   -0.05    0.05
   2  -5  -5    0.04    0.09
  -2  -5   5   -0.02    0.04
  -2  -5   5   -0.03    0.04
   2  -5  -5    0.04    0.07
  -2  -5   5    0.06    0.05
  -2   5   5    0.08    0.07
   2   5  -5   -0.04    0.05
  -2   5   5    0.01    0.09
   2   5  -5   -0.05    0.04
   2   5  -5   -0.01    0.05
   1  -5  -5    1.75    0.13
  -1  -5   5    1.84    0.09
  -1  -5   5    1.92    0.07
  -1  -5   5    1.89    0.08
  -1  -5   5    1.98    0.06
   1  -5  -5    1.56    0.14
  -1   5   5    1.76    0.14
   1   5  -5    1.84    0.11
   1   5  -5    1.80    0.08
   1   5  -5    2.00    0.08
  -1   5   5    1.79    0.12
  -1   5   5    1.81    0.14
  -1   5   5    1.74    0.13
   0  -5  -5    0.52    0.10
   0  -5   5    0.59    0.04
   0  -5   5    0.57    0.05
   0  -5   5    0.57    0.04
   0  -5  -5    0.53    0.10
   0   5   5    0.48    0.09
   0   5  -5    0.59    0.05
   0   5   5    0.39    0.07
   0   5  -5    0.57    0.07
   0   5   5    0.49    0.08
  -1  -5  -5   55.01    1.19
   1  -5   5   54.01    1.12
  -1  -5  -5   53.02    1.14
   1  -5   5   57.33    1.07
   1   5   5   55.04    1.18
  -1   5  -5   55.55    1.07
  -1   5  -5   55.27    1.08
  -2  -5  -5    0.30    0.11
  -2  -5  -5    0.42    0.09
   2  -5   5    0.36    0.07
   2   5   5    0.45    0.08
  -2   5  -5    0.35    0.08
  -2   5  -5    0.38    0.08
  -2   5  -5    0.43    0.07
  -3  -5  -5    0.24    0.13
  -3  -5  -5    0.32    0.11
   3  -5   5    0.07    0.09
   3   5   5    0.30    0.09
  -3   5  -5    0.43    0.07
  -3   5  -5    0.16    0.09
  -3   5  -5    0.14    0.10
  -3   5  -5    0.10    0.10
  -4  -5  -5   11.36    0.42
  -4  -5  -5   12.61    0.47
  -4   5  -5   12.38    0.41
  -4   5  -5   12.28    0.40
  -5  -5  -5    0.06    0.16
  -5  -5  -5   -0.04    0.16
  -5   5  -5    0.13    0.13
  -5   5  -5    0.50    0.17
  -6  -5  -5    0.18    0.15
  -6  -5  -5    0.26    0.16
  -6   5  -5    0.51    0.19
  -7  -5  -5    1.52    0.30
  -7  -5  -5    1.29    0.30
   7  -6  -5    0.02    0.16
  -7  -6   5    0.30    0.16
  -7   6   5    0.42    0.23
  -7   6   5    0.77    0.20
   6  -6  -5    1.53    0.26
  -6  -6   5    2.02    0.25
  -6   6   5    1.82    0.24
  -6   6   5    1.81    0.27
  -5  -6   5    0.12    0.11
   5  -6  -5   -0.05    0.15
  -5  -6   5    0.15    0.13
  -5   6   5   -0.10    0.11
   5   6  -5    0.06    0.11
  -5   6   5   -0.09    0.16
  -4  -6   5    1.66    0.15
   4  -6  -5    1.86    0.20
  -4  -6   5    1.49    0.17
  -4   6   5    1.61    0.20
   4   6  -5    1.72    0.16
  -4   6   5    1.78    0.19
   4   6  -5    1.68    0.16
  -3  -6   5   -0.08    0.05
   3  -6  -5    0.05    0.08
  -3  -6   5   -0.03    0.06
   3  -6  -5   -0.05    0.08
  -3   6   5   -0.14    0.10
   3   6  -5   -0.02    0.06
  -3   6   5    0.04    0.12
   3   6  -5    0.02    0.06
   2  -6  -5    2.70    0.17
  -2  -6   5    2.75    0.13
  -2  -6   5    2.87    0.11
   2  -6  -5    2.65    0.17
  -2  -6   5    2.74    0.11
  -2  -6   5    2.87    0.13
   2   6  -5    2.61    0.17
  -2   6   5    2.91    0.21
   2   6  -5    2.74    0.12
  -2   6   5    2.98    0.21
  -1  -6   5    0.04    0.03
   1  -6  -5   -0.15    0.05
  -1  -6   5    0.03    0.03
   1  -6  -5    0.00    0.06
   1   6  -5    0.08    0.02
   1   6  -5   -0.02    0.04
  -1   6   5   -0.11    0.05
  -1   6   5   -0.23    0.08
  -1   6   5   -0.31    0.08
   0  -6  -5   17.03    0.45
   0  -6   5   16.38    0.35
   0  -6  -5   16.53    0.45
   0   6  -5   16.24    0.32
   0   6   5   16.91    0.46
   0   6   5   16.33    0.48
   0   6  -5   17.37    0.42
   0   6   5   16.96    0.46
   0   6   5   17.48    0.45
   0   6  -5   16.73    0.33
  -1  -6  -5    8.13    0.30
   1  -6   5    8.06    0.20
   1  -6   5    7.64    0.22
  -1  -6  -5    7.80    0.27
  -1   6  -5    8.01    0.19
   1   6   5    8.22    0.30
  -1   6  -5    7.97    0.21
  -1   6  -5    8.24    0.23
   1   6   5    8.09    0.28
  -1   6  -5    7.57    0.18
   2  -6   5    4.44    0.19
  -2  -6  -5    4.47    0.24
  -2  -6  -5    4.20    0.21
  -2   6  -5    4.58    0.18
  -2   6  -5    4.56    0.18
  -2   6  -5    4.41    0.16
   2   6   5    4.60    0.21
  -2   6  -5    4.69    0.16
  -3  -6  -5    0.77    0.13
   3  -6   5    0.76    0.12
  -3  -6  -5    0.78    0.13
  -3   6  -5    1.01    0.12
  -3   6  -5    0.90    0.13
  -3   6  -5    0.68    0.12
  -3   6  -5    1.01    0.09
   3   6   5    0.94    0.14
  -4  -6  -5    0.03    0.16
  -4  -6  -5    0.23    0.16
  -4   6  -5    0.17    0.13
   4   6   5    0.37    0.12
  -4   6  -5    0.35    0.08
  -4   6  -5    0.44    0.12
  -5  -6  -5    0.20    0.18
  -5  -6  -5    0.39    0.14
  -5   6  -5    0.19    0.12
  -5   6  -5    0.49    0.15
  -6  -6  -5   -0.07    0.19
  -6  -6  -5   -0.17    0.14
  -6   6  -5   -0.04    0.12
  -7  -6  -5    0.51    0.25
   7  -7  -5    1.76    0.31
  -7  -7   5    2.65    0.31
  -7   7   5    2.21    0.28
  -7   7   5    2.31    0.32
   6  -7  -5   -0.06    0.13
  -6  -7   5   -0.08    0.14
  -6   7   5   -0.05    0.19
  -6   7   5    0.00    0.17
   5  -7  -5    3.76    0.27
  -5  -7   5    3.93    0.27
  -5   7   5    4.56    0.34
  -5   7   5    4.12    0.33
  -4  -7   5    5.79    0.27
   4  -7  -5    6.34    0.32
  -4  -7   5    5.84    0.23
  -4   7   5    5.56    0.30
  -4   7   5    5.52    0.29
  -3  -7   5    1.89    0.14
  -3  -7   5    1.97    0.12
   3  -7  -5    1.86    0.20
   3  -7  -5    2.41    0.18
  -3   7   5    2.16    0.21
  -3   7   5    1.88    0.20
   3   7  -5    1.91    0.13
   2  -7  -5    3.96    0.22
  -2  -7   5    4.00    0.12
  -2  -7   5    4.22    0.15
   2  -7  -5    4.25    0.24
  -2  -7   5    3.97    0.12
  -2   7   5    4.30    0.24
   2   7  -5    3.82    0.14
  -2   7   5    3.86    0.21
   2   7  -5    4.21    0.20
  -2   7   5    4.03    0.22
  -1  -7   5    2.73    0.08
  -1  -7   5    2.70    0.08
   1  -7  -5    2.73    0.17
   1  -7  -5    2.62    0.18
  -1   7   5    2.81    0.17
   1   7  -5    2.89    0.15
  -1   7   5    2.64    0.18
  -1   7   5    2.94    0.20
   0  -7   5    0.24    0.03
   0  -7  -5    0.37    0.10
   0  -7  -5    0.20    0.08
   0   7   5    0.16    0.10
   0   7   5    0.29    0.09
   0   7   5    0.27    0.08
   0   7  -5    0.28    0.07
  -1  -7  -5   24.74    0.63
   1  -7   5   24.10    0.53
   1  -7   5   24.39    0.49
  -1  -7  -5   24.47    0.61
   1   7   5   24.85    0.64
   1   7   5   23.69    0.62
  -1   7  -5   24.64    0.50
  -1   7  -5   24.58    0.57
  -1   7  -5   24.72    0.51
   2  -7   5   -0.04    0.05
  -2  -7  -5   -0.07    0.07
  -2  -7  -5    0.04    0.10
   2   7   5   -0.15    0.08
  -2   7  -5   -0.10    0.06
  -2   7  -5   -0.01    0.06
  -2   7  -5   -0.05    0.01
  -2   7  -5    0.02    0.05
  -3  -7  -5    0.31    0.11
  -3  -7  -5    0.07    0.13
  -3   7  -5    0.17    0.10
  -3   7  -5    0.38    0.08
  -3   7  -5    0.30    0.10
   3   7   5    0.24    0.12
  -3   7  -5    0.20    0.09
  -4  -7  -5    0.19    0.16
  -4  -7  -5    0.54    0.14
   4   7   5    0.53    0.14
  -4   7  -5    0.30    0.09
  -4   7  -5    0.44    0.13
  -4   7  -5    0.31    0.11
  -5  -7  -5   -0.05    0.17
  -5  -7  -5   -0.20    0.16
  -5   7  -5   -0.10    0.14
  -6  -7  -5    0.06    0.15
  -6  -7  -5    0.19    0.16
  -6   7  -5    0.27    0.18
  -7  -7  -5   -0.03    0.18
   7  -8  -5    0.39    0.25
  -7  -8   5    0.42    0.20
  -7   8   5    0.21    0.18
  -7   8   5    0.30    0.17
   6  -8  -5   -0.20    0.12
  -6  -8   5    0.02    0.14
  -6   8   5   -0.14    0.17
  -6   8   5   -0.08    0.19
  -5  -8   5    0.51    0.14
   5  -8  -5    0.66    0.16
  -5   8   5    0.58    0.19
  -5   8   5    0.33    0.19
  -4  -8   5    4.64    0.24
   4  -8  -5    4.51    0.30
  -4   8   5    4.93    0.32
  -4   8   5    4.64    0.28
   3  -8  -5    1.79    0.21
   3  -8  -5    2.08    0.18
  -3  -8   5    2.09    0.12
  -3  -8   5    2.24    0.15
  -3   8   5    2.16    0.19
   3   8  -5    2.36    0.20
  -3   8   5    1.91    0.21
   3   8  -5    2.25    0.13
  -2  -8   5    8.18    0.18
   2  -8  -5    8.15    0.32
  -2  -8   5    8.15    0.18
  -2  -8   5    8.40    0.23
   2  -8  -5    7.97    0.34
  -2   8   5    7.74    0.31
   2   8  -5    8.23    0.21
   2   8  -5    8.63    0.32
  -2   8   5    8.25    0.34
  -2   8   5    8.83    0.33
   1  -8  -5   34.11    0.79
   1  -8  -5   33.84    0.82
  -1  -8   5   31.73    0.66
  -1  -8   5   34.38    0.66
  -1   8   5   34.14    0.84
  -1   8   5   33.77    0.84
  -1   8   5   34.87    0.82
   1   8  -5   35.05    0.82
   0  -8  -5    9.98    0.33
   0  -8   5    9.79    0.21
   0  -8  -5   10.66    0.36
   0   8   5   10.95    0.37
   0   8   5   10.95    0.36
   0   8  -5   11.47    0.33
   0   8   5   10.84    0.38
  -1  -8  -5   -0.06    0.09
   1  -8   5    0.15    0.03
  -1  -8  -5    0.14    0.08
   1  -8   5    0.23    0.05
   1   8   5    0.12    0.09
  -1   8  -5    0.21    0.07
   1   8   5    0.01    0.09
  -1   8  -5    0.11    0.04
  -1   8  -5    0.11    0.04
  -2  -8  -5    1.45    0.17
   2  -8   5    1.33    0.12
  -2  -8  -5    1.22    0.16
  -2   8  -5    1.34    0.09
  -2   8  -5    1.34    0.12
  -2   8  -5    1.55    0.12
   2   8   5    1.21    0.17
  -2   8  -5    1.46    0.11
  -3  -8  -5    0.68    0.17
  -3  -8  -5    0.86    0.17
  -3   8  -5    1.14    0.12
   3   8   5    0.88    0.16
  -3   8  -5    0.81    0.13
  -3   8  -5    0.95    0.11
  -4  -8  -5   -0.14    0.14
  -4  -8  -5    0.10    0.11
  -4   8  -5    0.07    0.11
  -4   8  -5   -0.07    0.07
   4   8   5    0.01    0.12
  -5  -8  -5    0.66    0.21
  -5  -8  -5    0.59    0.16
  -5   8  -5    0.81    0.18
  -6  -8  -5   -0.01    0.21
  -6  -8  -5    0.05    0.16
  -6   8  -5    0.14    0.18
   6  -9  -5   -0.03    0.14
  -6  -9   5    0.00    0.15
  -6   9   5   -0.09    0.17
  -6   9   5   -0.09    0.19
  -5  -9   5    0.03    0.12
   5  -9  -5    0.14    0.13
  -5   9   5    0.03    0.17
  -5   9   5    0.09    0.13
  -4  -9   5    2.66    0.19
   4  -9  -5    3.14    0.27
  -4   9   5    3.00    0.28
  -4   9   5    3.13    0.28
  -3  -9   5    6.56    0.24
   3  -9  -5    6.20    0.31
   3  -9  -5    6.52    0.31
  -3   9   5    6.37    0.33
   3   9  -5    6.64    0.32
  -3   9   5    6.39    0.33
  -3   9   5    6.30    0.33
   2  -9  -5    1.77    0.16
   2  -9  -5    1.62    0.19
  -2  -9   5    1.83    0.10
  -2   9   5    1.71    0.18
  -2   9   5    1.78    0.19
   2   9  -5    1.99    0.18
   2   9  -5    1.85    0.08
  -2   9   5    1.90    0.17
   1  -9  -5    8.03    0.31
   1  -9  -5    7.92    0.32
  -1   9   5    8.31    0.34
  -1   9   5    7.63    0.31
   1   9  -5    7.75    0.30
  -1   9   5    7.18    0.30
   0  -9  -5   -0.02    0.09
   0  -9  -5    0.06    0.10
   0   9   5   -0.01    0.10
   0   9  -5    0.14    0.08
   0   9   5    0.01    0.08
   0   9   5    0.05    0.10
   1  -9   5    0.09    0.04
  -1  -9  -5   -0.11    0.10
  -1  -9  -5    0.04    0.08
   1   9   5    0.03    0.13
   1   9   5   -0.01    0.08
  -1   9  -5    0.11    0.07
  -1   9  -5    0.09    0.04
  -1   9  -5    0.14    0.04
  -2  -9  -5    0.61    0.14
  -2  -9  -5    0.67    0.15
  -2   9  -5    0.39    0.04
  -2   9  -5    0.46    0.08
  -2   9  -5    0.33    0.07
   2   9   5    0.19    0.13
  -2   9  -5    0.58    0.10
  -3  -9  -5    5.01    0.26
  -3  -9  -5    4.87    0.27
   3   9   5    4.73    0.28
  -3   9  -5    5.81    0.25
  -3   9  -5    5.57    0.23
  -4  -9  -5   -0.06    0.15
  -4  -9  -5    0.10    0.16
   4   9   5    0.22    0.14
  -4   9  -5    0.14    0.11
  -5  -9  -5   -0.24    0.16
  -5  -9  -5   -0.07    0.13
   5   9   5   -0.03    0.15
  -5   9  -5    0.12    0.14
  -6  -9  -5    0.39    0.25
  -6   9  -5    0.46    0.19
   6 -10  -5    0.48    0.18
  -6 -10   5    0.64    0.19
  -6  10   5    0.88    0.21
  -5 -10   5    4.14    0.27
   5 -10  -5    3.66    0.28
  -5  10   5    3.96    0.29
  -5  10   5    3.85    0.30
  -4 -10   5   -0.29    0.09
   4 -10  -5   -0.06    0.13
  -4  10   5   -0.04    0.15
  -4  10   5    0.00    0.13
  -4  10   5    0.00    0.11
  -3 -10   5    1.00    0.11
   3 -10  -5    0.85    0.16
   3 -10  -5    0.76    0.16
   3  10  -5    0.82    0.17
  -3  10   5    0.83    0.17
  -3  10   5    0.84    0.15
  -3  10   5    0.94    0.19
  -2 -10   5    3.16    0.13
   2 -10  -5    3.04    0.23
   2 -10  -5    2.92    0.22
  -2  10   5    2.67    0.24
   2  10  -5    2.83    0.08
   2  10  -5    2.92    0.22
  -2  10   5    2.94    0.21
  -2  10   5    2.89    0.25
   1 -10  -5   18.63    0.55
   1 -10  -5   18.31    0.52
  -1  10   5   17.72    0.54
   1  10  -5   18.31    0.54
  -1  10   5   17.90    0.53
  -1  10   5   18.45    0.57
   0 -10  -5    0.09    0.11
   0 -10  -5    0.17    0.11
   0  10   5    0.01    0.11
   0  10  -5    0.01    0.09
   0  10   5   -0.11    0.12
   0  10   5   -0.14    0.11
   1 -10   5    2.39    0.11
  -1 -10  -5    2.06    0.20
  -1 -10  -5    2.15    0.20
   1  10   5    2.07    0.21
   1  10   5    1.80    0.21
  -1  10  -5    2.48    0.17
  -1  10  -5    2.19    0.07
  -1  10  -5    2.37    0.07
   1  10   5    2.09    0.20
  -2 -10  -5   -0.17    0.07
  -2 -10  -5   -0.21    0.08
  -2  10  -5   -0.06    0.07
   2  10   5   -0.08    0.14
   2  10   5   -0.27    0.11
  -2  10  -5   -0.08    0.07
  -3 -10  -5   -0.18    0.13
  -3 -10  -5    0.15    0.11
  -3  10  -5    0.18    0.10
  -3  10  -5    0.04    0.08
   3  10   5    0.02    0.10
  -4 -10  -5    0.00    0.15
  -4 -10  -5   -0.02    0.16
  -4  10  -5   -0.03    0.11
   4  10   5    0.33    0.16
  -5 -10  -5    0.70    0.22
   5  10   5    0.48    0.19
  -5  10  -5    0.32    0.16
  -6  10  -5    0.21    0.18
  -6 -11   5    0.50    0.19
  -6  11   5    0.45    0.23
  -5 -11   5   -0.09    0.11
  -5  11   5   -0.35    0.16
  -5  11   5    0.01    0.18
   4 -11  -5    0.26    0.12
  -4 -11   5    0.17    0.11
  -4  11   5    0.34    0.15
   4  11  -5    0.11    0.13
  -4  11   5    0.24    0.13
  -4  11   5    0.24    0.14
  -3 -11   5    0.10    0.08
   3 -11  -5    0.21    0.10
   3 -11  -5    0.20    0.16
  -3  11   5    0.16    0.13
   3  11  -5    0.31    0.16
  -3  11   5    0.19    0.12
  -3  11   5   -0.05    0.15
   2 -11  -5    3.66    0.25
   2 -11  -5    3.76    0.28
  -2 -11   5    3.38    0.13
  -2  11   5    3.61    0.26
  -2  11   5    3.79    0.28
  -2  11   5    3.30    0.24
   2  11  -5    3.33    0.23
   1 -11  -5    0.31    0.11
   1 -11  -5    0.32    0.13
  -1  11   5    0.25    0.13
  -1  11   5    0.08    0.10
  -1  11   5    0.44    0.13
   1  11  -5    0.07    0.11
   0 -11  -5    0.00    0.08
   0 -11  -5    0.03    0.12
   0  11   5   -0.34    0.12
   0  11  -5   -0.04    0.10
   0  11   5    0.07    0.11
  -1 -11  -5   -0.07    0.07
  -1 -11  -5    0.01    0.12
   1  11   5   -0.07    0.13
  -1  11  -5   -0.06    0.08
   1  11   5   -0.06    0.11
   1  11   5   -0.07    0.09
  -2 -11  -5   -0.04    0.12
  -2 -11  -5    0.03    0.13
  -2  11  -5   -0.13    0.08
   2  11   5   -0.09    0.15
   2  11   5   -0.30    0.12
  -2  11  -5    0.03    0.06
  -3 -11  -5    0.89    0.17
  -3 -11  -5    0.74    0.18
  -3  11  -5    0.85    0.14
   3  11   5    0.60    0.15
  -3  11  -5    0.79    0.12
  -4 -11  -5    1.04    0.22
  -4  11  -5    1.14    0.17
   4  11   5    0.97    0.20
  -5 -11  -5    0.39    0.22
  -5  11  -5    0.15    0.15
   5  11   5    0.08    0.14
  -7  12   5   -0.06    0.19
  -6 -12   5    3.20    0.32
  -6  12   5    3.88    0.37
  -5 -12   5    0.19    0.13
  -5  12   5    0.47    0.21
  -5  12   5    0.46    0.21
  -4 -12   5   -0.13    0.10
  -4  12   5   -0.05    0.12
   4  12  -5    0.03    0.18
  -4  12   5   -0.02    0.15
  -3 -12   5    1.93    0.16
   3 -12  -5    2.04    0.21
   3 -12  -5    1.69    0.24
  -3  12   5    1.91    0.23
  -3  12   5    2.35    0.24
   3  12  -5    2.06    0.21
  -3  12   5    1.76    0.24
   2 -12  -5    1.67    0.19
   2 -12  -5    1.69    0.22
  -2 -12   5    1.60    0.09
  -2  12   5    1.74    0.21
   2  12  -5    1.71    0.22
  -2  12   5    1.80    0.20
  -2  12   5    1.82    0.24
   1 -12  -5    0.18    0.12
   1 -12  -5    0.15    0.14
  -1  12   5    0.09    0.11
  -1  12   5    0.00    0.14
   1  12  -5    0.10    0.13
  -1  12   5    0.30    0.12
   0 -12  -5    0.27    0.12
   0 -12  -5    0.11    0.13
   0  12   5    0.07    0.12
   0  12  -5    0.09    0.12
   0  12   5   -0.06    0.14
   0  12   5    0.30    0.14
  -1 -12  -5   -0.08    0.11
  -1 -12  -5    0.07    0.11
   1  12   5    0.06    0.14
  -1  12  -5    0.08    0.10
   1  12   5   -0.06    0.11
   1  12   5   -0.01    0.14
  -2 -12  -5    0.44    0.13
  -2 -12  -5    0.41    0.14
   2  12   5    0.40    0.17
   2  12   5    0.37    0.14
  -2  12  -5    0.42    0.07
  -2  12  -5    0.30    0.11
   2  12   5    0.25    0.17
  -3 -12  -5    0.49    0.18
  -3  12  -5    0.48    0.12
   3  12   5    0.55    0.19
   3  12   5    0.44    0.19
  -3  12  -5    0.60    0.11
  -4 -12  -5    0.76    0.21
   4  12   5    0.72    0.21
  -4  12  -5    0.47    0.13
  -5 -12  -5    0.13    0.19
  -5  12  -5    0.12    0.17
   5  12   5    0.37    0.22
  -6  13   5    1.14    0.28
  -5 -13   5    0.74    0.17
  -5  13   5    0.74    0.23
  -5  13   5    0.75    0.24
  -4 -13   5   -0.02    0.11
   4  13  -5    0.15    0.15
  -4  13   5    0.11    0.17
  -4  13   5   -0.04    0.13
   3 -13  -5   -0.06    0.16
  -3 -13   5   -0.26    0.07
   3  13  -5    0.02    0.16
  -3  13   5   -0.18    0.10
  -3  13   5    0.03    0.15
   2 -13  -5    1.06    0.20
  -2  13   5    0.89    0.18
  -2  13   5    0.79    0.17
   2  13  -5    0.77    0.19
   1 -13  -5    0.37    0.17
  -1  13   5    0.61    0.14
  -1  13   5    0.49    0.18
   1  13  -5    0.45    0.16
   0 -13  -5    2.02    0.22
   0  13   5    2.18    0.23
   0  13   5    1.82    0.24
   0  13  -5    2.17    0.21
  -1 -13  -5   -0.16    0.13
  -1  13  -5   -0.08    0.10
   1  13   5   -0.16    0.14
   1  13   5    0.22    0.16
  -2 -13  -5   -0.02    0.14
  -2  13  -5   -0.10    0.10
  -2  13  -5   -0.06    0.05
   2  13   5   -0.03    0.11
   2  13   5   -0.18    0.10
  -3 -13  -5    0.97    0.18
  -3  13  -5    0.66    0.15
  -3  13  -5    0.88    0.12
   3  13   5    0.95    0.19
   3  13   5    1.26    0.23
  -4 -13  -5   -0.17    0.17
  -4  13  -5    0.21    0.13
   4  13   5   -0.06    0.18
  -5  13  -5    0.14    0.14
   5  13   5    0.05    0.20
  -6  14   5    0.08    0.17
  -5 -14   5    0.53    0.16
  -5  14   5    0.62    0.20
  -4 -14   5    0.72    0.15
  -4  14   5    0.74    0.24
  -4  14   5    0.90    0.21
   4  14  -5    0.84    0.20
   3 -14  -5    2.59    0.29
  -3  14   5    2.98    0.29
   3  14  -5    2.85    0.30
  -3  14   5    2.40    0.30
   2 -14  -5    0.40    0.17
   2  14  -5    0.18    0.16
  -2  14   5    0.34    0.19
  -2  14   5    0.36    0.17
   1 -14  -5    1.03    0.20
  -1  14   5    0.87    0.18
  -1  14   5    0.77    0.18
   1  14  -5    0.57    0.18
   0 -14  -5   -0.05    0.14
   0  14  -5    0.22    0.14
   0  14   5   -0.01    0.15
   0  14   5   -0.10    0.14
  -1 -14  -5   -0.03    0.14
   1  14   5   -0.04    0.11
  -1  14  -5   -0.08    0.11
   1  14   5    0.09    0.15
  -2 -14  -5    1.07    0.20
   2  14   5    1.15    0.22
  -2  14  -5    1.26    0.18
   2  14   5    0.95    0.23
  -3 -14  -5    0.24    0.18
   3  14   5   -0.03    0.14
   3  14   5    0.50    0.20
  -3  14  -5    0.27    0.14
  -4 -14  -5   -0.07    0.18
   4  14   5    0.00    0.18
   4  14   5    0.04    0.20
  -4  14  -5    0.14    0.12
  -5  14  -5    0.70    0.18
   5  14   5    0.25    0.18
  -5  15   5    0.25    0.22
  -4  15   5    0.00    0.20
   4  15  -5   -0.19    0.21
  -4  15   5    0.40    0.20
   3 -15  -5    0.00    0.17
  -3  15   5    0.17    0.20
   3  15  -5   -0.05    0.18
  -3  15   5    0.35    0.18
   2 -15  -5   -0.07    0.15
  -2  15   5    0.32    0.16
  -2  15   5    0.28    0.16
   2  15  -5    0.06    0.17
   1 -15  -5    0.77    0.20
  -1  15   5    0.92    0.19
   1  15  -5    0.71    0.17
  -1  15   5    0.84    0.20
   0 -15  -5    0.08    0.15
   0  15  -5    0.07    0.14
   0  15   5    0.19    0.15
   0  15   5    0.37    0.19
  -1 -15  -5    3.48    0.29
  -1  15  -5    2.78    0.26
   1  15   5    3.49    0.32
   1  15   5    2.94    0.30
  -2 -15  -5    0.34    0.17
   2  15   5    0.17    0.16
  -2  15  -5    0.43    0.15
   2  15   5    0.18    0.17
  -3 -15  -5    0.12    0.18
  -3  15  -5    0.26    0.14
   3  15   5    0.48    0.21
   3  15   5   -0.30    0.18
   4  15   5    0.00    0.22
   5  15   5    0.02    0.23
  -5  16   5    1.12    0.30
   4  16  -5    0.01    0.23
  -4  16   5    0.00    0.15
   3 -16  -5   -0.06    0.19
   3  16  -5    0.18    0.20
  -3  16   5   -0.04    0.17
  -3  16   5   -0.03    0.14
   2 -16  -5    0.11    0.18
   2  16  -5    0.19    0.19
  -2  16   5    0.08    0.20
  -2  16   5    0.18    0.17
   1 -16  -5    3.33    0.31
  -1  16   5    3.41    0.31
   1  16  -5    2.89    0.29
  -1  16   5    3.12    0.32
   0 -16  -5    1.87    0.25
   0  16   5    1.45    0.26
   0  16  -5    1.36    0.23
   0  16   5    1.98    0.24
  -1 -16  -5   -0.03    0.15
  -1  16  -5    0.02    0.14
   1  16   5   -0.05    0.19
   1  16   5    0.13    0.16
  -2 -16  -5    0.11    0.17
  -2  16  -5   -0.24    0.12
   2  16   5   -0.06    0.20
   2  16   5   -0.05    0.16
   3  16   5   -0.43    0.19
   3  16   5    0.24    0.19
  -3  16  -5   -0.01    0.13
   4  16   5   -0.11    0.23
   4  17  -5    0.15    0.24
  -4  17   5    0.30    0.25
  -3  17   5    0.08    0.22
   3  17  -5   -0.04    0.20
   2 -17  -5   -0.02    0.18
  -2  17   5    0.04    0.17
  -2  17   5    0.03    0.21
   2  17  -5    0.03    0.19
   1 -17  -5    0.04    0.17
   1  17  -5    0.17    0.18
  -1  17   5   -0.06    0.20
  -1  17   5    0.63    0.20
   0 -17  -5   -0.35    0.15
   0  17   5    0.37    0.17
   0  17  -5   -0.08    0.16
   0  17   5    0.01    0.20
  -1 -17  -5    0.60    0.19
   1  17   5    0.60    0.19
   1  17   5    0.21    0.21
  -1  17  -5    0.25    0.16
  -2  17  -5    0.15    0.15
   2  17   5    0.36    0.19
   2  17   5    0.20    0.18
  -3  17  -5    0.52    0.19
   3  17   5    0.61    0.21
  -3  18   5   -0.25    0.21
   3  18  -5   -0.02    0.21
   2  18  -5    0.44    0.17
  -2  18   5    0.22    0.18
   1  18  -5    1.46    0.26
  -1  18   5    2.50    0.27
  -1  18   5    2.02    0.32
   0  18   5    0.24    0.19
   0  18  -5    0.04    0.17
   0  18   5   -0.19    0.19
   1  18   5    0.21    0.18
  -1  18  -5    0.21    0.17
  -2  18  -5    0.06    0.16
   2  18   5   -0.11    0.22
   3  18   5   -0.24    0.23
   2  19  -5    0.39    0.24
  -2  19   5    0.24    0.24
   1  19  -5    0.01    0.20
  -1  19   5    0.03    0.17
   0  19  -5    0.23    0.19
   0  19   5   -0.08    0.22
  -1  19  -5    0.00    0.17
   1  19   5    0.19    0.19
  -8   0   6   -0.22    0.15
  -7   0   6   -0.13    0.13
  -7   0   6   -0.06    0.13
   7   0  -6    0.02    0.19
   6   0  -6   -0.09    0.11
  -6   0   6   -0.36    0.15
  -6   0   6   -0.42    0.14
  -5   0   6   64.00    1.41
  -5   0   6   66.31    1.50
   5   0  -6   62.52    1.42
  -4   0   6   22.39    0.61
   4   0  -6   22.48    0.61
  -4   0   6   23.52    0.65
  -3   0   6   17.58    0.46
   3   0  -6   16.65    0.46
  -3   0   6   16.95    0.49
   3   0  -6   16.43    0.45
  -2   0   6   52.22    1.08
   2   0  -6   50.91    1.07
   2   0  -6   51.48    1.08
  -2   0   6   50.66    1.13
   2   0  -6   51.93    1.12
  -2   0   6   52.64    1.11
   1   0  -6   93.44    1.82
   1   0  -6   92.11    1.89
  -1   0   6   94.16    1.83
  -1   0   6   95.18    1.89
   1   0  -6   94.56    1.83
  -1   0   6   92.81    1.92
   0   0   6   13.85    0.34
   0   0  -6   13.13    0.35
   0   0  -6   13.50    0.34
   0   0   6   13.80    0.35
   0   0   6   13.38    0.36
   1   0   6   34.89    0.78
  -1   0  -6   35.71    0.78
  -1   0  -6   34.67    0.75
  -2   0  -6  142.05    2.83
  -2   0  -6  140.24    2.72
  -3   0  -6    1.80    0.15
  -3   0  -6    1.89    0.18
  -4   0  -6    2.05    0.22
  -4   0  -6    2.26    0.22
  -5   0  -6    0.25    0.18
  -5   0  -6   -0.16    0.15
  -6   0  -6    0.32    0.21
  -6   0  -6    0.11    0.19
  -7   0  -6   -0.47    0.20
  -7   0  -6    0.06    0.16
  -8   1   6   -0.12    0.16
  -7  -1   6    0.21    0.20
  -7  -1   6    0.09    0.14
   7  -1  -6   -0.03    0.19
   7   1  -6    0.21    0.19
  -7   1   6    0.08    0.15
  -7   1   6   -0.17    0.19
   6  -1  -6   -0.07    0.12
  -6  -1   6   -0.02    0.16
  -6  -1   6   -0.01    0.11
   6   1  -6   -0.04    0.11
  -6   1   6   -0.20    0.16
  -6   1   6    0.05    0.17
  -5  -1   6    1.27    0.21
   5  -1  -6    1.09    0.17
  -5  -1   6    1.00    0.19
  -5   1   6    1.29    0.21
   5   1  -6    0.87    0.19
  -5   1   6    1.13    0.20
  -4  -1   6   19.75    0.54
   4  -1  -6   20.85    0.58
  -4  -1   6   20.17    0.58
  -4   1   6   19.99    0.59
  -4   1   6   20.29    0.56
   4   1  -6   20.28    0.55
   3  -1  -6    0.08    0.09
  -3  -1   6    0.16    0.09
  -3  -1   6    0.32    0.08
  -3  -1   6    0.20    0.09
  -3   1   6    0.21    0.08
   3   1  -6    0.21    0.07
  -3   1   6    0.20    0.10
   3   1  -6    0.29    0.09
  -2  -1   6   93.38    1.83
   2  -1  -6   92.94    1.93
  -2  -1   6   94.47    1.90
   2  -1  -6   93.93    1.86
   2  -1  -6   94.24    1.85
  -2  -1   6   93.73    1.93
   2   1  -6   93.57    1.84
   2   1  -6   92.27    1.91
  -2   1   6   93.82    1.92
  -2   1   6   95.22    1.95
   2   1  -6   93.71    1.83
  -2   1   6   94.55    1.86
  -1  -1   6   14.70    0.39
  -1  -1   6   14.29    0.36
   1  -1  -6   14.68    0.39
   1  -1  -6   15.03    0.39
  -1  -1   6   14.84    0.35
  -1  -1   6   14.44    0.36
   1  -1  -6   14.13    0.37
  -1   1   6   14.69    0.41
   1   1  -6   14.23    0.37
   1   1  -6   14.33    0.36
  -1   1   6   14.80    0.39
  -1   1   6   14.46    0.38
   1   1  -6   14.20    0.37
   0  -1   6    1.43    0.11
   0  -1  -6    1.26    0.11
   0  -1   6    1.31    0.09
   0  -1   6    1.43    0.09
   0  -1  -6    1.25    0.12
   0   1  -6    1.44    0.10
   0   1   6    1.38    0.11
   0   1  -6    1.31    0.09
   0   1   6    1.35    0.13
   1  -1   6    5.04    0.19
  -1  -1  -6    5.19    0.21
  -1  -1  -6    4.95    0.19
   1   1   6    5.44    0.21
  -1   1  -6    5.00    0.19
  -1   1  -6    5.12    0.18
  -2  -1  -6   53.03    1.14
  -2  -1  -6   54.02    1.18
   2  -1   6   54.78    1.17
  -2   1  -6   54.82    1.17
  -2   1  -6   55.68    1.14
  -3  -1  -6    0.75    0.12
  -3  -1  -6    0.56    0.13
  -3   1  -6    0.65    0.11
  -3   1  -6    0.70    0.11
  -4  -1  -6    0.57    0.13
  -4  -1  -6    0.25    0.15
  -4   1  -6    0.32    0.15
  -4   1  -6    0.49    0.13
  -5  -1  -6    5.55    0.32
  -5  -1  -6    6.00    0.37
  -5   1  -6    5.65    0.31
  -5   1  -6    6.24    0.36
  -6  -1  -6    0.30    0.21
  -6  -1  -6    0.38    0.17
  -6   1  -6    0.26    0.15
  -6   1  -6    0.30    0.16
  -7  -1  -6    0.04    0.22
  -7  -1  -6   -0.12    0.16
  -7   1  -6   -0.55    0.18
  -7   1  -6   -0.24    0.20
  -8   2   6   -0.17    0.17
  -7  -2   6    0.38    0.21
   7  -2  -6    0.02    0.20
  -7  -2   6    0.21    0.19
  -7   2   6    0.32    0.17
  -7   2   6    0.16    0.21
   7   2  -6    0.62    0.21
  -6  -2   6    0.25    0.16
  -6  -2   6    0.30    0.18
   6  -2  -6    0.30    0.15
   6   2  -6    0.15    0.16
  -6   2   6   -0.08    0.17
  -6   2   6    0.27    0.15
  -5  -2   6    0.24    0.16
  -5  -2   6    0.49    0.13
   5  -2  -6    0.51    0.14
  -5   2   6    0.70    0.15
  -5   2   6    0.45    0.17
   5   2  -6    0.46    0.14
   4  -2  -6    0.46    0.14
  -4  -2   6    0.56    0.11
  -4  -2   6    0.63    0.13
  -4   2   6    0.56    0.14
   4   2  -6    0.54    0.11
  -4   2   6    0.55    0.12
  -3  -2   6   10.70    0.32
  -3  -2   6   10.33    0.35
  -3  -2   6   11.12    0.34
   3  -2  -6   10.96    0.36
   3  -2  -6   10.64    0.36
   3   2  -6   10.84    0.33
  -3   2   6   10.40    0.35
  -3   2   6   10.66    0.37
   3   2  -6   11.07    0.33
  -2  -2   6   24.81    0.60
  -2  -2   6   25.36    0.58
  -2  -2   6   25.52    0.57
   2  -2  -6   24.92    0.62
   2  -2  -6   24.27    0.60
   2  -2  -6   25.17    0.61
  -2   2   6   24.73    0.60
   2   2  -6   24.65    0.57
   2   2  -6   25.05    0.56
  -2   2   6   25.19    0.64
  -2   2   6   25.11    0.64
  -1  -2   6   38.67    0.79
  -1  -2   6   38.38    0.84
  -1  -2   6   39.00    0.78
   1  -2  -6   39.01    0.84
   1  -2  -6   36.96    0.82
  -1  -2   6   38.62    0.82
   1  -2  -6   37.73    0.85
  -1   2   6   38.40    0.89
   1   2  -6   38.27    0.81
  -1   2   6   38.24    0.84
   1   2  -6   38.81    0.79
   1   2  -6   38.38    0.80
  -1   2   6   38.48    0.85
   0  -2  -6    7.32    0.24
   0  -2   6    7.77    0.22
   0  -2   6    7.92    0.23
   0  -2  -6    7.77    0.25
   0  -2   6    7.46    0.21
   0   2   6    7.96    0.27
   0   2  -6    7.72    0.22
   0   2   6    8.05    0.25
   0   2  -6    7.68    0.22
   1  -2   6    4.90    0.18
  -1  -2  -6    4.80    0.21
  -1  -2  -6    4.77    0.20
  -1   2  -6    4.95    0.18
   1   2   6    5.03    0.20
  -1   2  -6    5.00    0.18
  -2  -2  -6    3.31    0.20
  -2  -2  -6    2.90    0.19
   2  -2   6    2.92    0.16
  -2   2  -6    3.23    0.17
  -2   2  -6    3.12    0.17
  -3  -2  -6    5.14    0.25
  -3  -2  -6    5.35    0.27
  -3   2  -6    4.85    0.22
  -3   2  -6    5.29    0.24
  -4  -2  -6    0.12    0.15
  -4  -2  -6    0.24    0.15
  -4   2  -6   -0.05    0.13
  -4   2  -6    0.21    0.14
  -5  -2  -6    0.46    0.19
  -5  -2  -6    0.46    0.19
  -5   2  -6    0.72    0.18
  -5   2  -6    0.70    0.16
  -6  -2  -6    1.24    0.26
  -6  -2  -6    0.83    0.23
  -6   2  -6    0.65    0.21
  -6   2  -6    1.00    0.19
  -7  -2  -6   -0.40    0.14
  -7  -2  -6   -0.08    0.16
  -8   3   6   -0.25    0.23
  -7  -3   6   -0.28    0.17
   7  -3  -6   -0.04    0.15
   7   3  -6    0.04    0.13
  -7   3   6   -0.09    0.14
  -7   3   6    0.12    0.20
   6  -3  -6    9.56    0.47
  -6  -3   6    8.86    0.43
  -6  -3   6    7.68    0.36
  -6   3   6    9.05    0.45
  -6   3   6    9.31    0.47
   6   3  -6    8.14    0.38
  -5  -3   6    1.86    0.18
   5  -3  -6    2.39    0.25
  -5  -3   6    1.76    0.19
  -5   3   6    2.12    0.24
   5   3  -6    1.78    0.21
  -5   3   6    2.29    0.26
  -4  -3   6    0.31    0.11
   4  -3  -6    0.30    0.13
  -4  -3   6    0.31    0.12
   4   3  -6    0.39    0.12
   4   3  -6    0.31    0.09
  -4   3   6    0.32    0.14
  -4   3   6    0.30    0.14
  -3  -3   6   66.87    1.42
   3  -3  -6   66.29    1.41
  -3  -3   6   68.14    1.36
   3  -3  -6   69.21    1.49
  -3  -3   6   66.11    1.43
   3   3  -6   67.30    1.37
   3   3  -6   66.78    1.37
  -3   3   6   67.17    1.49
  -3   3   6   66.19    1.42
   2  -3  -6   24.87    0.62
   2  -3  -6   24.65    0.60
  -2  -3   6   24.89    0.57
  -2  -3   6   24.95    0.55
  -2  -3   6   24.18    0.59
   2   3  -6   24.61    0.56
  -2   3   6   24.86    0.62
  -2   3   6   24.67    0.64
   2   3  -6   24.79    0.55
   1  -3  -6    0.48    0.08
   1  -3  -6    0.36    0.08
  -1  -3   6    0.38    0.05
  -1  -3   6    0.37    0.07
  -1  -3   6    0.41    0.06
  -1  -3   6    0.39    0.06
   1  -3  -6    0.34    0.08
  -1   3   6    0.35    0.08
   1   3  -6    0.36    0.06
   1   3  -6    0.44    0.06
  -1   3   6    0.48    0.11
   1   3  -6    0.39    0.06
   0  -3   6   10.58    0.27
   0  -3   6   10.82    0.27
   0  -3  -6   10.72    0.32
   0  -3   6   10.93    0.26
   0  -3  -6   10.52    0.31
   0   3  -6   10.66    0.27
   0   3   6   11.02    0.29
   0   3   6   10.50    0.33
   0   3  -6   10.86    0.27
  -1  -3  -6    2.42    0.16
   1  -3   6    2.43    0.13
  -1  -3  -6    2.48    0.16
   1   3   6    2.52    0.11
  -1   3  -6    2.35    0.12
  -1   3  -6    2.27    0.11
   2  -3   6    8.26    0.27
  -2  -3  -6    7.57    0.30
  -2  -3  -6    7.64    0.28
  -2   3  -6    7.63    0.25
  -2   3  -6    7.81    0.26
   2   3   6    8.42    0.24
  -2   3  -6    8.02    0.26
  -3  -3  -6    2.14    0.18
  -3  -3  -6    2.38    0.21
   3   3   6    2.40    0.14
  -3   3  -6    2.19    0.17
  -3   3  -6    2.23    0.16
  -4  -3  -6   -0.36    0.13
  -4  -3  -6   -0.04    0.11
  -4   3  -6   -0.22    0.13
  -4   3  -6   -0.25    0.11
  -5  -3  -6    0.98    0.18
  -5  -3  -6    1.08    0.23
  -5   3  -6    1.45    0.21
  -5   3  -6    1.17    0.19
  -6  -3  -6    0.18    0.21
  -6  -3  -6    0.48    0.18
  -6   3  -6    0.24    0.19
  -6   3  -6    0.23    0.17
  -7  -3  -6    0.00    0.17
  -7  -3  -6    0.08    0.24
   7  -4  -6   -0.31    0.20
  -7  -4   6   -0.09    0.13
  -7   4   6    0.12    0.16
  -7   4   6    0.06    0.21
   7   4  -6   -0.17    0.17
   6  -4  -6    7.29    0.39
  -6  -4   6    6.94    0.36
  -6  -4   6    7.61    0.37
  -6   4   6    7.31    0.40
   6   4  -6    7.94    0.40
  -6   4   6    7.25    0.38
   5  -4  -6    0.42    0.18
  -5  -4   6    0.54    0.14
  -5  -4   6    0.49    0.15
  -5   4   6    0.50    0.15
   5   4  -6    0.57    0.16
  -5   4   6    0.62    0.19
  -4  -4   6    0.21    0.10
  -4  -4   6    0.10    0.11
  -4  -4   6    0.08    0.07
   4  -4  -6    0.20    0.11
   4   4  -6    0.15    0.10
  -4   4   6    0.19    0.11
  -4   4   6    0.19    0.11
   4   4  -6    0.18    0.10
   3  -4  -6    6.15    0.30
   3  -4  -6    6.12    0.26
  -3  -4   6    6.00    0.24
  -3  -4   6    6.19    0.22
  -3  -4   6    6.28    0.24
  -3   4   6    6.48    0.31
   3   4  -6    6.18    0.23
  -3   4   6    5.79    0.27
   3   4  -6    6.39    0.24
  -2  -4   6   10.53    0.29
   2  -4  -6   10.16    0.33
  -2  -4   6   10.41    0.30
   2  -4  -6   11.22    0.36
  -2  -4   6   11.05    0.28
   2   4  -6   10.43    0.28
   2   4  -6   10.70    0.29
  -2   4   6   10.42    0.34
  -2   4   6   10.49    0.36
  -1  -4   6   16.19    0.35
   1  -4  -6   16.25    0.44
  -1  -4   6   15.81    0.37
   1  -4  -6   15.79    0.43
  -1  -4   6   16.48    0.39
  -1  -4   6   16.01    0.35
  -1   4   6   15.45    0.45
  -1   4   6   16.01    0.46
   1   4  -6   14.30    0.36
   1   4  -6   15.95    0.36
   0  -4   6   21.95    0.48
   0  -4   6   22.02    0.45
   0  -4  -6   22.37    0.55
   0  -4   6   22.06    0.47
   0  -4  -6   22.30    0.54
   0   4  -6   22.75    0.47
   0   4  -6   19.32    0.46
   0   4   6   22.00    0.57
   0   4   6   22.44    0.53
   1  -4   6   -0.06    0.04
  -1  -4  -6    0.08    0.07
  -1  -4  -6   -0.04    0.06
  -1   4  -6   -0.07    0.05
   1   4   6   -0.02    0.05
  -1   4  -6   -0.04    0.04
  -2  -4  -6    0.46    0.10
   2  -4   6    0.34    0.07
  -2  -4  -6    0.21    0.11
  -2   4  -6    0.45    0.08
   2   4   6    0.58    0.09
  -2   4  -6    0.34    0.08
  -2   4  -6    0.38    0.08
  -3  -4  -6   11.65    0.41
  -3  -4  -6   12.08    0.41
  -3   4  -6   11.42    0.35
  -3   4  -6   11.42    0.36
   3   4   6   11.20    0.34
  -3   4  -6   10.99    0.36
  -4  -4  -6    1.51    0.22
  -4  -4  -6    1.63    0.19
  -4   4  -6    1.64    0.17
  -4   4  -6    1.73    0.20
  -5  -4  -6    0.03    0.17
  -5  -4  -6   -0.06    0.12
  -5   4  -6   -0.02    0.14
  -5   4  -6   -0.08    0.12
  -6  -4  -6   -0.20    0.19
  -6  -4  -6   -0.22    0.14
  -6   4  -6   -0.10    0.12
  -7  -4  -6    0.39    0.20
  -7  -4  -6    0.56    0.21
   7  -5  -6    1.48    0.25
  -7  -5   6    1.76    0.26
  -7   5   6    1.37    0.24
  -7   5   6    2.21    0.31
  -6  -5   6    0.28    0.17
   6  -5  -6    0.29    0.19
  -6   5   6    0.07    0.14
  -6   5   6    0.12    0.14
   6   5  -6    0.21    0.15
  -5  -5   6    0.90    0.17
   5  -5  -6    0.83    0.17
  -5  -5   6    1.09    0.16
  -5   5   6    0.70    0.17
   5   5  -6    0.91    0.16
  -5   5   6    0.83    0.18
  -4  -5   6    0.26    0.11
   4  -5  -6    0.28    0.14
  -4  -5   6    0.01    0.11
  -4  -5   6    0.11    0.10
  -4   5   6    0.42    0.13
   4   5  -6    0.07    0.10
  -4   5   6    0.37    0.12
   4   5  -6    0.24    0.10
  -3  -5   6    6.48    0.26
   3  -5  -6    7.03    0.30
  -3  -5   6    6.75    0.25
   3  -5  -6    7.22    0.33
  -3  -5   6    6.78    0.23
  -3   5   6    7.08    0.32
   3   5  -6    6.48    0.23
   3   5  -6    6.83    0.24
  -3   5   6    6.99    0.31
  -2  -5   6   30.90    0.69
  -2  -5   6   30.99    0.65
   2  -5  -6   31.90    0.75
   2  -5  -6   32.49    0.79
  -2  -5   6   31.30    0.70
   2   5  -6   31.17    0.67
  -2   5   6   31.55    0.80
  -2   5   6   31.53    0.76
   2   5  -6   31.70    0.66
  -1  -5   6    7.58    0.20
   1  -5  -6    7.46    0.29
   1  -5  -6    7.05    0.26
  -1  -5   6    7.58    0.18
  -1  -5   6    7.56    0.18
  -1  -5   6    7.72    0.22
  -1   5   6    7.27    0.30
  -1   5   6    7.19    0.30
  -1   5   6    7.45    0.27
   1   5  -6    7.54    0.19
   0  -5  -6   70.37    1.51
   0  -5   6   71.21    1.35
   0  -5  -6   71.76    1.46
   0  -5   6   72.16    1.34
   0  -5   6   70.32    1.41
   0   5   6   71.62    1.50
   0   5  -6   72.81    1.35
   0   5   6   69.05    1.48
  -1  -5  -6    0.60    0.12
   1  -5   6    0.69    0.07
  -1  -5  -6    0.68    0.10
  -1   5  -6    0.61    0.07
   1   5   6    0.53    0.11
  -1   5  -6    0.56    0.07
   1   5   6    0.75    0.08
   2  -5   6    2.07    0.13
  -2  -5  -6    2.18    0.19
  -2  -5  -6    1.99    0.16
  -2   5  -6    1.94    0.13
   2   5   6    2.12    0.14
  -2   5  -6    2.04    0.13
  -2   5  -6    2.07    0.13
  -3  -5  -6   -0.06    0.09
  -3  -5  -6   -0.23    0.11
   3  -5   6   -0.14    0.08
  -3   5  -6   -0.01    0.08
   3   5   6    0.18    0.09
  -3   5  -6   -0.05    0.09
  -3   5  -6   -0.06    0.08
  -4  -5  -6    0.66    0.18
  -4  -5  -6    0.52    0.18
  -4   5  -6    0.54    0.13
  -4   5  -6    0.62    0.15
  -5  -5  -6    1.08    0.19
  -5  -5  -6    1.53    0.24
  -5   5  -6    1.34    0.19
  -5   5  -6    1.18    0.17
  -6  -5  -6   -0.05    0.15
  -6  -5  -6    0.10    0.21
  -6   5  -6    0.13    0.19
  -7  -5  -6   -0.01    0.17
  -7  -6   6    0.89    0.23
   7  -6  -6    0.55    0.23
  -7   6   6    1.04    0.26
  -7   6   6    1.18    0.28
   6  -6  -6    2.64    0.28
  -6  -6   6    2.32    0.25
  -6   6   6    2.29    0.29
  -6   6   6    2.03    0.29
  -5  -6   6    4.81    0.29
   5  -6  -6    4.68    0.30
  -5   6   6    4.89    0.35
   5   6  -6    4.83    0.28
  -5   6   6    4.68    0.35
  -4  -6   6    4.96    0.22
   4  -6  -6    5.06    0.27
  -4  -6   6    5.21    0.26
   4   6  -6    5.19    0.25
  -4   6   6    5.28    0.29
  -4   6   6    5.36    0.30
   3  -6  -6    0.11    0.12
  -3  -6   6    0.20    0.07
  -3  -6   6    0.00    0.08
  -3  -6   6    0.11    0.06
   3  -6  -6    0.11    0.09
   3   6  -6    0.04    0.07
  -3   6   6    0.12    0.13
  -3   6   6    0.17    0.10
   3   6  -6    0.11    0.08
   2  -6  -6   12.01    0.38
  -2  -6   6   11.74    0.32
  -2  -6   6   11.79    0.31
   2  -6  -6   11.93    0.40
  -2  -6   6   12.11    0.28
  -2   6   6   12.47    0.41
  -2   6   6   12.11    0.41
   2   6  -6   12.15    0.30
  -1  -6   6    1.83    0.05
  -1  -6   6    1.79    0.05
  -1  -6   6    1.78    0.08
  -1  -6   6    1.83    0.09
   1  -6  -6    1.76    0.14
   1  -6  -6    1.72    0.17
   1   6  -6    1.78    0.12
  -1   6   6    1.55    0.17
   1   6  -6    1.83    0.07
  -1   6   6    1.72    0.13
  -1   6   6    1.78    0.16
   0  -6  -6   16.88    0.48
   0  -6   6   16.31    0.33
   0  -6   6   16.61    0.32
   0  -6   6   16.75    0.36
   0  -6  -6   17.04    0.46
   0   6   6   16.55    0.46
   0   6   6   15.88    0.47
   0   6  -6   16.74    0.34
   0   6  -6   17.26    0.42
   0   6   6   16.43    0.50
  -1  -6  -6   15.75    0.45
  -1  -6  -6   14.74    0.44
   1  -6   6   15.26    0.37
  -1   6  -6   14.81    0.33
   1   6   6   15.26    0.43
   1   6   6   15.71    0.47
  -1   6  -6   15.85    0.36
   2  -6   6    1.24    0.12
  -2  -6  -6    1.46    0.16
  -2  -6  -6    1.39    0.17
  -2   6  -6    1.34    0.12
   2   6   6    1.51    0.14
  -2   6  -6    1.45    0.12
  -2   6  -6    1.22    0.10
  -3  -6  -6    4.58    0.28
  -3  -6  -6    4.42    0.25
  -3   6  -6    4.66    0.23
   3   6   6    4.84    0.23
  -3   6  -6    4.76    0.22
  -3   6  -6    4.21    0.21
  -4  -6  -6    7.12    0.37
  -4  -6  -6    6.48    0.32
  -4   6  -6    7.01    0.31
  -4   6  -6    6.16    0.28
   4   6   6    6.05    0.28
  -5  -6  -6    0.60    0.17
  -5  -6  -6    0.58    0.21
  -5   6  -6    0.39    0.16
  -6  -6  -6   -0.03    0.20
  -6  -6  -6   -0.05    0.15
  -6   6  -6   -0.08    0.16
  -7  -6  -6   -0.12    0.18
  -7  -7   6    0.03    0.18
   7  -7  -6   -0.08    0.21
  -7   7   6   -0.04    0.16
  -7   7   6    0.37    0.23
   6  -7  -6    1.12    0.24
  -6  -7   6    1.33    0.21
  -6   7   6    1.40    0.27
  -6   7   6    1.21    0.25
  -5  -7   6    0.09    0.12
   5  -7  -6    0.00    0.16
  -5   7   6    0.10    0.17
  -5   7   6   -0.04    0.13
   4  -7  -6   -0.17    0.09
   4  -7  -6   -0.27    0.10
  -4  -7   6   -0.23    0.10
   4   7  -6   -0.14    0.09
  -4   7   6   -0.06    0.10
  -4   7   6   -0.32    0.13
   3  -7  -6    3.57    0.27
   3  -7  -6    3.55    0.25
  -3  -7   6    3.66    0.18
  -3  -7   6    3.51    0.18
  -3  -7   6    3.61    0.16
  -3   7   6    3.45    0.26
   3   7  -6    3.75    0.18
   3   7  -6    3.78    0.17
  -3   7   6    3.65    0.23
  -2  -7   6    0.01    0.04
   2  -7  -6    0.12    0.08
  -2  -7   6    0.04    0.05
  -2  -7   6    0.08    0.05
   2  -7  -6    0.05    0.08
   2   7  -6    0.03    0.04
  -2   7   6   -0.01    0.07
   2   7  -6    0.14    0.09
  -2   7   6    0.06    0.11
   2   7  -6    0.04    0.05
  -2   7   6   -0.19    0.11
   1  -7  -6    0.59    0.10
   1  -7  -6    0.57    0.12
  -1  -7   6    0.49    0.05
  -1  -7   6    0.45    0.04
  -1   7   6    0.49    0.13
  -1   7   6    0.61    0.13
   1   7  -6    0.46    0.09
  -1   7   6    0.50    0.10
   0  -7  -6    1.11    0.14
   0  -7   6    1.29    0.06
   0  -7  -6    1.29    0.15
   0   7  -6    1.22    0.03
   0   7   6    1.35    0.14
   0   7   6    1.19    0.14
   0   7  -6    1.24    0.03
   0   7  -6    1.35    0.11
   0   7   6    1.08    0.16
   1  -7   6    0.33    0.06
  -1  -7  -6    0.25    0.09
  -1  -7  -6    0.31    0.11
  -1   7  -6    0.18    0.05
   1   7   6    0.13    0.09
  -1   7  -6    0.30    0.07
   1   7   6    0.40    0.13
  -1   7  -6    0.25    0.05
  -2  -7  -6    4.80    0.24
  -2  -7  -6    5.00    0.27
   2  -7   6    5.26    0.20
  -2   7  -6    5.35    0.20
  -2   7  -6    5.14    0.18
  -2   7  -6    5.28    0.20
   2   7   6    5.49    0.25
  -3  -7  -6    0.44    0.13
  -3  -7  -6    0.77    0.14
   3   7   6    0.62    0.11
  -3   7  -6    0.39    0.11
  -3   7  -6    0.48    0.09
  -4  -7  -6    0.37    0.17
  -4  -7  -6    0.35    0.17
   4   7   6    0.55    0.14
  -4   7  -6    0.47    0.14
  -5  -7  -6    0.71    0.22
  -5  -7  -6    0.56    0.17
  -5   7  -6    0.59    0.17
  -6  -7  -6   -0.46    0.19
  -6  -7  -6   -0.16    0.20
  -6   7  -6   -0.06    0.13
   7  -8  -6    0.83    0.26
  -7   8   6    1.09    0.27
   6  -8  -6    0.07    0.19
  -6  -8   6    0.03    0.15
  -6   8   6    0.18    0.19
  -6   8   6    0.27    0.17
   5  -8  -6    1.35    0.22
  -5  -8   6    1.15    0.17
  -5   8   6    1.38    0.24
  -5   8   6    1.15    0.20
  -4  -8   6    2.62    0.21
   4  -8  -6    2.85    0.23
   4  -8  -6    2.53    0.27
  -4   8   6    2.79    0.28
  -4   8   6    2.45    0.23
  -3  -8   6    0.98    0.11
   3  -8  -6    1.01    0.16
   3  -8  -6    0.85    0.17
   3   8  -6    1.08    0.10
  -3   8   6    1.21    0.17
  -3   8   6    1.01    0.16
   2  -8  -6    6.74    0.30
  -2  -8   6    6.17    0.13
  -2  -8   6    6.48    0.19
   2  -8  -6    6.18    0.29
  -2  -8   6    6.83    0.20
  -2  -8   6    6.37    0.13
   2   8  -6    6.71    0.28
  -2   8   6    6.93    0.31
  -2   8   6    7.04    0.32
  -2   8   6    6.48    0.29
   2   8  -6    6.48    0.17
  -1  -8   6   13.88    0.30
  -1  -8   6   14.91    0.30
   1  -8  -6   14.89    0.45
   1  -8  -6   14.26    0.45
  -1   8   6   14.94    0.46
  -1   8   6   13.86    0.45
  -1   8   6   15.04    0.48
   1   8  -6   14.83    0.43
   0  -8  -6   -0.01    0.07
   0  -8  -6    0.07    0.08
   0  -8   6    0.03    0.02
   0   8   6    0.08    0.09
   0   8   6    0.03    0.07
   0   8  -6    0.01    0.06
   0   8   6    0.09    0.12
  -1  -8  -6    3.00    0.22
   1  -8   6    3.07    0.13
  -1  -8  -6    3.06    0.22
   1  -8   6    2.94    0.09
  -1   8  -6    3.03    0.11
  -1   8  -6    2.97    0.11
  -1   8  -6    3.09    0.16
   1   8   6    2.65    0.24
   1   8   6    3.01    0.18
  -2  -8  -6   10.25    0.38
  -2  -8  -6   10.03    0.39
   2   8   6    9.69    0.36
  -2   8  -6    9.14    0.29
  -2   8  -6    9.74    0.28
  -2   8  -6    9.93    0.29
  -3  -8  -6   -0.09    0.10
  -3  -8  -6   -0.09    0.13
   3   8   6   -0.12    0.10
  -3   8  -6    0.08    0.09
  -4  -8  -6   -0.08    0.11
  -4  -8  -6    0.06    0.12
   4   8   6    0.10    0.12
  -4   8  -6    0.04    0.11
  -5  -8  -6    0.02    0.19
  -5  -8  -6   -0.09    0.17
  -5   8  -6    0.05    0.14
  -6  -8  -6    0.43    0.22
  -6  -8  -6    0.44    0.25
  -6   8  -6    0.17    0.17
   7  -9  -6    0.31    0.19
  -6  -9   6    0.71    0.18
   6  -9  -6    0.98    0.25
  -6   9   6    0.45    0.18
  -6   9   6    0.81    0.19
  -5  -9   6    0.02    0.12
   5  -9  -6    0.04    0.17
  -5   9   6   -0.05    0.13
  -5   9   6    0.14    0.13
  -4  -9   6    3.92    0.23
   4  -9  -6    4.03    0.34
   4  -9  -6    4.10    0.26
  -4   9   6    3.79    0.27
  -4   9   6    4.01    0.31
  -3  -9   6    4.32    0.19
   3  -9  -6    3.70    0.26
   3  -9  -6    3.90    0.27
  -3   9   6    4.03    0.26
  -3   9   6    4.08    0.28
  -3   9   6    3.82    0.29
   3   9  -6    3.94    0.24
   2  -9  -6    0.31    0.11
  -2  -9   6    0.43    0.06
  -2  -9   6    0.43    0.06
   2  -9  -6    0.46    0.12
  -2   9   6    0.34    0.12
   2   9  -6    0.95    0.15
  -2   9   6    0.40    0.12
  -2   9   6    0.42    0.13
   2   9  -6    0.35    0.04
   1  -9  -6    0.18    0.12
   1  -9  -6    0.06    0.12
   1   9  -6    0.13    0.09
  -1   9   6    0.01    0.13
  -1   9   6    0.10    0.12
  -1   9   6    0.22    0.13
   0  -9  -6   -0.03    0.08
   0  -9  -6   -0.02    0.11
   0   9   6   -0.15    0.11
   0   9  -6   -0.05    0.07
   0   9   6    0.02    0.09
   0   9   6   -0.15    0.07
  -1  -9  -6   -0.17    0.11
  -1  -9  -6    0.01    0.08
   1  -9   6   -0.01    0.04
   1   9   6   -0.13    0.10
  -1   9  -6   -0.04    0.03
   1   9   6   -0.11    0.09
  -1   9  -6    0.07    0.07
  -1   9  -6    0.03    0.03
  -2  -9  -6   11.05    0.39
  -2  -9  -6   10.73    0.40
   2   9   6   10.19    0.41
  -2   9  -6   11.23    0.34
   2   9   6   10.38    0.39
  -2   9  -6   11.31    0.30
  -3  -9  -6    0.75    0.18
  -3  -9  -6    0.66    0.17
   3   9   6    0.67    0.16
  -3   9  -6    0.81    0.12
  -4  -9  -6    0.97    0.18
  -4  -9  -6    0.80    0.20
   4   9   6    1.23    0.19
  -4   9  -6    0.85    0.16
  -5  -9  -6    0.31    0.21
  -5  -9  -6    0.46    0.16
  -5   9  -6    0.24    0.15
   5   9   6    0.46    0.18
  -6   9  -6   -0.01    0.16
  -6 -10   6   -0.23    0.16
   6 -10  -6   -0.10    0.20
  -6  10   6    0.02    0.17
  -5 -10   6   -0.06    0.13
   5 -10  -6    0.10    0.18
  -5  10   6    0.01    0.16
  -5  10   6   -0.04    0.13
   4 -10  -6   -0.17    0.16
   4 -10  -6    0.12    0.11
  -4 -10   6    0.06    0.10
  -4  10   6   -0.02    0.16
  -4  10   6    0.15    0.13
  -4  10   6    0.04    0.11
   3 -10  -6    1.12    0.16
  -3 -10   6    1.05    0.11
   3 -10  -6    0.93    0.17
  -3  10   6    0.99    0.19
  -3  10   6    1.15    0.19
  -3  10   6    0.99    0.17
   3  10  -6    1.21    0.17
   2 -10  -6    3.02    0.23
   2 -10  -6    3.05    0.25
  -2 -10   6    3.24    0.12
  -2  10   6    3.17    0.26
   2  10  -6    3.49    0.23
  -2  10   6    3.13    0.28
  -2  10   6    3.14    0.23
   1 -10  -6   10.22    0.39
   1 -10  -6   11.57    0.40
  -1  10   6   11.52    0.43
  -1  10   6   10.23    0.41
  -1  10   6   11.14    0.43
   1  10  -6   11.27    0.39
   0 -10  -6    0.05    0.12
   0 -10  -6    0.07    0.12
   0  10   6   -0.09    0.12
   0  10  -6    0.08    0.09
   0  10   6   -0.03    0.12
   0  10   6   -0.06    0.10
  -1 -10  -6    0.12    0.13
  -1 -10  -6    0.08    0.10
   1  10   6    0.06    0.10
   1  10   6    0.23    0.16
   1  10   6    0.12    0.10
  -1  10  -6    0.10    0.08
  -2 -10  -6    1.40    0.20
  -2 -10  -6    1.37    0.19
  -2  10  -6    1.77    0.15
   2  10   6    1.46    0.18
  -2  10  -6    1.55    0.12
   2  10   6    1.18    0.21
  -3 -10  -6    0.81    0.15
  -3 -10  -6    1.01    0.20
  -3  10  -6    1.07    0.12
   3  10   6    0.87    0.15
  -4 -10  -6    2.12    0.26
  -4 -10  -6    1.98    0.25
  -4  10  -6    2.22    0.20
   4  10   6    1.83    0.23
  -5 -10  -6    0.27    0.21
  -5  10  -6    0.52    0.16
   5  10   6    0.15    0.17
  -6 -11   6   -0.02    0.15
   5 -11  -6    0.63    0.21
  -5 -11   6    0.65    0.16
  -5  11   6    0.88    0.23
  -5  11   6    0.63    0.17
  -4 -11   6   -0.15    0.09
   4 -11  -6   -0.01    0.18
   4 -11  -6   -0.01    0.15
  -4  11   6   -0.03    0.14
  -4  11   6    0.00    0.12
  -4  11   6   -0.03    0.17
  -3 -11   6    1.05    0.11
   3 -11  -6    1.03    0.18
   3 -11  -6    1.34    0.19
  -3  11   6    1.29    0.21
  -3  11   6    1.18    0.22
  -3  11   6    1.15    0.17
   3  11  -6    1.20    0.21
  -2 -11   6    4.13    0.13
   2 -11  -6    4.71    0.32
   2 -11  -6    4.43    0.25
  -2  11   6    4.37    0.30
   2  11  -6    4.22    0.27
  -2  11   6    4.65    0.30
  -2  11   6    4.68    0.28
   1 -11  -6    0.76    0.15
   1 -11  -6    0.42    0.15
   1  11  -6    0.39    0.11
  -1  11   6    0.55    0.15
  -1  11   6    0.74    0.18
  -1  11   6    0.22    0.15
   0 -11  -6    4.11    0.26
   0 -11  -6    4.28    0.28
   0  11  -6    3.59    0.22
   0  11   6    4.25    0.30
   0  11   6    4.37    0.28
   0  11   6    4.04    0.28
  -1 -11  -6    4.07    0.28
  -1 -11  -6    3.83    0.23
   1  11   6    4.61    0.31
   1  11   6    3.78    0.26
  -1  11  -6    3.76    0.23
   1  11   6    4.13    0.29
  -2 -11  -6    0.16    0.14
  -2 -11  -6   -0.05    0.14
   2  11   6    0.17    0.15
  -2  11  -6    0.11    0.06
  -2  11  -6    0.26    0.10
   2  11   6    0.02    0.17
  -3 -11  -6    0.82    0.16
  -3 -11  -6    1.09    0.19
  -3  11  -6    1.03    0.13
   3  11   6    1.06    0.20
  -4 -11  -6    0.16    0.19
   4  11   6    0.68    0.19
  -4  11  -6    0.64    0.13
  -5 -11  -6    0.09    0.15
   5  11   6    0.30    0.19
  -5  11  -6   -0.05    0.13
  -6 -12   6    0.39    0.19
  -6  12   6    0.22    0.22
  -5 -12   6   -0.02    0.13
  -5  12   6    0.09    0.19
  -5  12   6    0.02    0.14
  -4 -12   6    0.21    0.11
   4 -12  -6    0.00    0.20
  -4  12   6    0.15    0.14
  -4  12   6    0.25    0.18
   3 -12  -6   -0.06    0.16
   3 -12  -6    0.03    0.13
  -3 -12   6   -0.04    0.07
  -3  12   6    0.05    0.13
   3  12  -6   -0.19    0.15
  -3  12   6    0.29    0.14
  -3  12   6    0.12    0.12
   2 -12  -6    0.09    0.10
   2 -12  -6   -0.02    0.11
   2  12  -6    0.20    0.14
  -2  12   6    0.21    0.13
  -2  12   6    0.02    0.15
  -2  12   6   -0.34    0.13
   1 -12  -6    3.36    0.26
   1 -12  -6    3.40    0.29
  -1  12   6    3.61    0.29
  -1  12   6    3.79    0.27
   1  12  -6    3.53    0.25
  -1  12   6    3.26    0.25
   0 -12  -6    1.26    0.17
   0 -12  -6    1.18    0.19
   0  12  -6    1.44    0.18
   0  12   6    1.50    0.22
   0  12   6    1.28    0.21
   0  12   6    1.30    0.18
  -1 -12  -6    0.24    0.14
  -1 -12  -6    0.23    0.15
  -1  12  -6    0.28    0.11
   1  12   6    0.21    0.15
   1  12   6    0.35    0.17
   1  12   6    0.45    0.15
  -2 -12  -6    2.40    0.21
  -2 -12  -6    2.53    0.23
  -2  12  -6    2.42    0.12
   2  12   6    2.65    0.28
   2  12   6    2.66    0.26
  -2  12  -6    2.64    0.19
   2  12   6    2.29    0.26
  -3 -12  -6   -0.15    0.16
   3  12   6    0.11    0.18
   3  12   6   -0.11    0.16
  -3  12  -6    0.07    0.09
  -4 -12  -6    1.89    0.24
   4  12   6    1.64    0.25
  -4  12  -6    2.54    0.22
  -5  12  -6   -0.02    0.16
   5  12   6    0.07    0.20
  -6  13   6    0.15    0.22
  -5 -13   6   -0.37    0.11
  -5  13   6   -0.09    0.20
  -5  13   6   -0.08    0.14
   4 -13  -6   -0.12    0.20
  -4 -13   6   -0.27    0.10
  -4  13   6   -0.16    0.17
  -4  13   6    0.07    0.19
   3 -13  -6    1.10    0.23
   3  13  -6    0.77    0.21
  -3  13   6    0.64    0.18
  -3  13   6    1.21    0.22
   2 -13  -6    0.90    0.20
   2  13  -6    1.07    0.18
  -2  13   6    1.23    0.22
  -2  13   6    0.98    0.19
   1 -13  -6    0.16    0.15
   1  13  -6   -0.07    0.13
  -1  13   6    0.34    0.18
  -1  13   6    0.19    0.16
   0 -13  -6    2.79    0.27
   0  13  -6    2.41    0.21
   0  13   6    2.69    0.26
   0  13   6    2.66    0.27
  -1 -13  -6    0.43    0.17
  -1  13  -6    0.68    0.15
   1  13   6    0.59    0.19
   1  13   6    0.58    0.15
  -2 -13  -6   -0.12    0.15
  -2  13  -6   -0.11    0.09
   2  13   6   -0.01    0.12
   2  13   6   -0.07    0.17
  -3 -13  -6    0.13    0.13
   3  13   6    0.05    0.20
   3  13   6    0.08    0.18
  -3  13  -6   -0.05    0.08
  -4 -13  -6   -0.08    0.19
  -4  13  -6    0.09    0.12
   4  13   6    0.49    0.22
   4  13   6    0.22    0.21
   5  13   6   -0.01    0.20
  -5  13  -6   -0.19    0.14
  -6  14   6    1.07    0.25
  -5  14   6    0.18    0.17
   4 -14  -6    0.36    0.16
  -4  14   6    0.18    0.21
  -4  14   6    0.04    0.19
   4  14  -6   -0.14    0.13
   3 -14  -6    0.13    0.17
   3  14  -6   -0.23    0.10
  -3  14   6    0.30    0.18
  -3  14   6    0.16    0.19
   2 -14  -6    0.90    0.21
  -2  14   6    0.73    0.19
   2  14  -6    0.31    0.17
  -2  14   6    0.22    0.19
   1 -14  -6    0.11    0.12
  -1  14   6    0.12    0.18
  -1  14   6    0.23    0.16
   1  14  -6    0.06    0.14
   0 -14  -6    1.93    0.23
   0  14  -6    1.81    0.21
   0  14   6    2.10    0.25
   0  14   6    1.45    0.24
  -1 -14  -6    0.00    0.11
  -1  14  -6   -0.08    0.10
   1  14   6   -0.19    0.15
   1  14   6    0.49    0.19
  -2 -14  -6    0.01    0.16
  -2  14  -6    0.05    0.13
   2  14   6    0.04    0.12
   2  14   6    0.05    0.18
  -3 -14  -6   -0.03    0.17
   3  14   6    0.15    0.16
   3  14   6   -0.08    0.19
   4  14   6    0.78    0.25
   5  14   6   -0.06    0.16
  -5  15   6    0.41    0.24
  -4  15   6    0.32    0.18
   4  15  -6    0.58    0.20
   3 -15  -6    0.15    0.19
  -3  15   6    0.14    0.16
   3  15  -6    0.09    0.18
  -3  15   6    0.25    0.14
   2 -15  -6   -0.06    0.12
  -2  15   6    0.30    0.21
  -2  15   6    0.14    0.16
   2  15  -6    0.20    0.18
   1 -15  -6    0.00    0.15
  -1  15   6    0.14    0.17
   1  15  -6    0.16    0.16
  -1  15   6    0.32    0.16
   0 -15  -6    0.08    0.15
   0  15   6   -0.14    0.17
   0  15   6    0.18    0.17
   0  15  -6    0.07    0.14
  -1 -15  -6   -0.02    0.15
  -1  15  -6    0.21    0.14
   1  15   6    0.09    0.20
   1  15   6   -0.08    0.16
  -2 -15  -6   -0.02    0.16
  -2  15  -6    0.03    0.13
   2  15   6    0.08    0.20
   2  15   6    0.02    0.17
  -3 -15  -6    0.02    0.18
   3  15   6   -0.02    0.15
   3  15   6    0.14    0.20
   4  15   6    0.00    0.23
  -5  16   6    0.24    0.24
  -4  16   6    0.19    0.23
   4  16  -6    0.07    0.22
  -3  16   6   -0.03    0.21
  -3  16   6    0.21    0.19
   3  16  -6   -0.12    0.18
   2 -16  -6    0.78    0.22
  -2  16   6    0.66    0.19
  -2  16   6    0.97    0.22
   2  16  -6    0.48    0.20
   1 -16  -6    0.67    0.19
   1  16  -6    0.53    0.19
  -1  16   6    0.36    0.17
  -1  16   6    0.48    0.18
   0 -16  -6    0.12    0.17
   0  16  -6    0.03    0.14
   0  16   6    0.32    0.21
   0  16   6    0.21    0.17
  -1 -16  -6    0.17    0.17
   1  16   6    0.04    0.17
  -1  16  -6    0.01    0.13
   1  16   6   -0.30    0.18
  -2 -16  -6    0.22    0.19
   2  16   6    0.35    0.20
   2  16   6   -0.19    0.20
  -2  16  -6    0.13    0.14
   3  16   6   -0.09    0.22
   4  16   6   -0.12    0.22
   4  17  -6    0.82    0.27
  -4  17   6    0.62    0.26
   3  17  -6    0.03    0.19
  -3  17   6   -0.06    0.16
  -2  17   6    0.31    0.24
   2  17  -6    0.06    0.14
   1 -17  -6    0.20    0.17
   1  17  -6   -0.07    0.16
  -1  17   6    0.42    0.23
  -1  17   6    0.45    0.21
   0 -17  -6    0.03    0.17
   0  17  -6   -0.29    0.14
   0  17   6    0.44    0.19
   0  17   6    0.02    0.21
   1  17   6    0.24    0.17
   1  17   6    0.08    0.16
  -1  17  -6    0.05    0.16
   2  17   6    0.14    0.18
  -2  17  -6    0.15    0.16
   3  17   6   -0.25    0.21
  -3  18   6   -0.03    0.23
   3  18  -6   -0.15    0.14
  -2  18   6   -0.06    0.21
   2  18  -6    0.08    0.19
  -1  18   6    0.08    0.22
   1  18  -6    0.52    0.22
   0  18   6   -0.05    0.22
   0  18  -6   -0.01    0.15
   1  18   6   -0.05    0.16
  -1  18  -6    0.12    0.16
   2  18   6    0.22    0.25
   1  19  -6   -0.01    0.18
  -1  19   6   -0.11    0.22
   0  19   6    0.19    0.24
   0  19  -6    0.40    0.20
  -7   0   7   -0.20    0.18
   7   0  -7   -0.13    0.13
  -7   0   7    0.03    0.18
  -6   0   7   -0.10    0.15
  -6   0   7   -0.10    0.12
   6   0  -7   -0.08    0.16
   5   0  -7    0.51    0.17
   4   0  -7    0.13    0.09
  -4   0   7    0.05    0.12
  -4   0   7    0.11    0.13
   3   0  -7   -0.04    0.06
  -3   0   7    0.00    0.06
  -3   0   7   -0.15    0.08
   2   0  -7   -0.11    0.06
   2   0  -7   -0.03    0.05
  -2   0   7   -0.05    0.08
   2   0  -7   -0.11    0.07
  -2   0   7   -0.04    0.04
  -2   0   7   -0.09    0.07
   1   0  -7    0.00    0.06
   1   0  -7    0.09    0.07
  -1   0   7    0.03    0.07
  -1   0   7    0.05    0.06
   1   0  -7    0.00    0.05
  -1   0   7    0.02    0.08
   0   0   7   -0.03    0.07
   0   0   7   -0.16    0.05
   0   0  -7   -0.02    0.04
   0   0  -7   -0.06    0.05
  -1   0  -7   -0.05    0.07
  -1   0  -7   -0.21    0.07
   1   0   7   -0.10    0.06
  -2   0  -7    0.01    0.09
  -2   0  -7   -0.02    0.08
  -3   0  -7   -0.13    0.10
  -3   0  -7   -0.23    0.10
  -4   0  -7   -0.24    0.13
  -4   0  -7    0.00    0.09
  -5   0  -7    0.32    0.17
  -5   0  -7    0.12    0.13
  -6   0  -7   -0.29    0.17
  -6   0  -7   -0.22    0.19
  -7   0  -7   -0.35    0.19
  -8   1   7   -0.15    0.16
  -7  -1   7   -0.11    0.18
  -7  -1   7   -0.11    0.12
   7  -1  -7   -0.15    0.18
   7   1  -7   -0.12    0.17
  -7   1   7    0.05    0.20
  -7   1   7    0.03    0.15
  -6  -1   7    0.02    0.16
  -6  -1   7    0.15    0.14
   6  -1  -7    0.28    0.18
   6   1  -7    0.12    0.13
  -6   1   7    0.23    0.15
  -6   1   7    0.12    0.13
  -5  -1   7   39.45    1.01
   5  -1  -7   39.08    0.98
  -5  -1   7   38.30    0.93
   5   1  -7   38.61    0.95
  -5   1   7   38.59    1.01
  -5   1   7   38.56    0.96
  -4  -1   7    0.42    0.13
   4  -1  -7    0.18    0.13
  -4  -1   7    0.48    0.14
  -4   1   7    0.29    0.11
  -4   1   7    0.68    0.15
   4   1  -7    0.52    0.14
   3  -1  -7   -0.17    0.08
  -3  -1   7   -0.03    0.07
   3  -1  -7   -0.05    0.06
  -3  -1   7   -0.01    0.09
  -3  -1   7   -0.04    0.08
   3   1  -7   -0.05    0.08
  -3   1   7    0.03    0.10
   3   1  -7    0.02    0.08
  -3   1   7   -0.18    0.09
  -2  -1   7    3.79    0.17
  -2  -1   7    3.85    0.20
   2  -1  -7    4.12    0.19
   2  -1  -7    3.91    0.19
   2  -1  -7    4.21    0.19
  -2  -1   7    4.04    0.18
  -2   1   7    4.16    0.18
   2   1  -7    4.15    0.19
   2   1  -7    3.86    0.18
   2   1  -7    3.93    0.19
  -2   1   7    3.94    0.20
  -2   1   7    4.11    0.19
   1  -1  -7   43.68    0.95
   1  -1  -7   44.96    0.97
  -1  -1   7   44.17    0.99
  -1  -1   7   44.96    0.96
   1  -1  -7   43.58    0.98
  -1  -1   7   45.10    0.94
   1   1  -7   44.86    0.95
  -1   1   7   45.06    1.02
  -1   1   7   45.06    0.98
  -1   1   7   45.04    0.96
   1   1  -7   44.92    0.96
   1   1  -7   44.94    0.93
   0  -1   7    0.52    0.09
   0  -1   7    0.70    0.08
   0  -1  -7    0.53    0.09
   0  -1  -7    0.36    0.09
   0   1  -7    0.50    0.07
   0   1   7    0.60    0.09
   0   1  -7    0.51    0.08
   0   1   7    0.56    0.09
   1  -1   7    1.28    0.12
  -1  -1  -7    1.20    0.12
  -1  -1  -7    1.20    0.11
  -1   1  -7    1.11    0.10
   1   1   7    1.32    0.11
  -1   1  -7    1.26    0.12
  -2  -1  -7    2.22    0.18
  -2  -1  -7    2.52    0.18
  -2   1  -7    2.43    0.18
  -2   1  -7    2.32    0.15
  -3  -1  -7    5.96    0.29
  -3  -1  -7    6.52    0.30
  -3   1  -7    6.25    0.28
  -3   1  -7    5.86    0.28
  -4  -1  -7   -0.05    0.13
  -4  -1  -7    0.12    0.15
  -4   1  -7   -0.01    0.13
  -4   1  -7    0.00    0.14
  -5  -1  -7    1.95    0.26
  -5  -1  -7    2.01    0.25
  -5   1  -7    2.23    0.25
  -5   1  -7    2.13    0.23
  -6  -1  -7    0.72    0.19
  -6  -1  -7    0.57    0.23
  -6   1  -7    0.62    0.18
  -6   1  -7    0.77    0.21
  -7  -1  -7   -0.04    0.22
  -8   2   7    1.78    0.28
  -7  -2   7    0.39    0.22
   7  -2  -7    0.33    0.22
  -7   2   7    0.32    0.17
   7   2  -7    0.35    0.20
  -7   2   7    0.51    0.23
  -6  -2   7    1.21    0.20
  -6  -2   7    1.06    0.17
   6  -2  -7    1.27    0.21
  -6   2   7    1.09    0.23
   6   2  -7    1.42    0.20
  -6   2   7    1.39    0.20
  -5  -2   7    2.42    0.22
  -5  -2   7    2.85    0.25
   5  -2  -7    3.04    0.29
  -5   2   7    2.42    0.23
  -5   2   7    2.95    0.30
   5   2  -7    2.66    0.26
   4  -2  -7   12.11    0.43
  -4  -2   7   11.54    0.41
  -4  -2   7   12.27    0.40
  -4   2   7   12.44    0.46
   4   2  -7   12.17    0.39
  -4   2   7   11.55    0.41
   3  -2  -7   13.03    0.43
  -3  -2   7   12.97    0.41
   3  -2  -7   12.88    0.41
  -3  -2   7   13.22    0.38
  -3  -2   7   12.75    0.38
  -3   2   7   12.68    0.40
   3   2  -7   12.88    0.38
  -3   2   7   12.42    0.42
   3   2  -7   13.13    0.38
  -2  -2   7   16.46    0.42
  -2  -2   7   16.45    0.42
  -2  -2   7   16.64    0.45
   2  -2  -7   16.21    0.45
   2  -2  -7   16.29    0.46
  -2   2   7   15.45    0.48
  -2   2   7   16.10    0.45
   2   2  -7   15.85    0.42
   2   2  -7   15.88    0.42
   2   2  -7   16.07    0.41
   1  -2  -7    6.88    0.25
   1  -2  -7    6.91    0.26
  -1  -2   7    6.35    0.22
  -1  -2   7    6.86    0.25
  -1  -2   7    7.01    0.22
   1  -2  -7    6.85    0.25
  -1   2   7    6.64    0.27
   1   2  -7    6.89    0.23
  -1   2   7    6.72    0.24
   1   2  -7    7.07    0.22
   1   2  -7    7.14    0.22
  -1   2   7    7.09    0.27
   0  -2   7    2.04    0.13
   0  -2  -7    2.47    0.14
   0  -2   7    2.35    0.12
   0  -2  -7    2.56    0.15
   0   2  -7    2.23    0.13
   0   2   7    2.18    0.17
   0   2   7    2.51    0.12
   0   2   7    2.46    0.15
   0   2  -7    2.45    0.12
  -1  -2  -7   26.67    0.64
  -1  -2  -7   27.65    0.67
   1  -2   7   28.05    0.64
  -1   2  -7   27.55    0.63
  -1   2  -7   27.75    0.62
   2  -2   7    4.11    0.20
  -2  -2  -7    3.74    0.22
  -2  -2  -7    3.92    0.20
  -2   2  -7    4.23    0.18
  -2   2  -7    4.02    0.20
  -3  -2  -7   -0.02    0.12
  -3  -2  -7   -0.08    0.09
  -3   2  -7   -0.12    0.10
  -3   2  -7   -0.02    0.10
  -4  -2  -7    6.35    0.31
  -4  -2  -7    6.23    0.31
  -4   2  -7    6.13    0.30
  -4   2  -7    6.13    0.31
  -5  -2  -7    0.44    0.16
  -5  -2  -7    0.44    0.20
  -5   2  -7    0.62    0.17
  -5   2  -7    0.79    0.19
  -6  -2  -7    0.02    0.20
  -6  -2  -7   -0.20    0.19
  -6   2  -7    0.00    0.18
  -6   2  -7    0.01    0.13
  -7  -2  -7   -0.43    0.21
  -7  -3   7    0.17    0.20
   7  -3  -7    0.02    0.15
   7   3  -7   -0.24    0.17
  -7   3   7   -0.09    0.14
  -7   3   7   -0.22    0.13
   6  -3  -7    1.99    0.24
  -6  -3   7    1.89    0.23
  -6  -3   7    2.19    0.24
  -6   3   7    2.23    0.26
   6   3  -7    2.39    0.26
  -6   3   7    2.06    0.27
   5  -3  -7    6.46    0.33
  -5  -3   7    6.49    0.35
  -5  -3   7    5.68    0.30
  -5   3   7    6.27    0.33
  -5   3   7    6.56    0.35
   5   3  -7    6.11    0.30
  -4  -3   7   14.11    0.42
  -4  -3   7   14.25    0.46
   4  -3  -7   13.43    0.45
  -4   3   7   14.09    0.49
   4   3  -7   13.81    0.42
  -4   3   7   13.38    0.45
   3  -3  -7    2.43    0.18
  -3  -3   7    2.60    0.18
  -3  -3   7    2.63    0.16
   3  -3  -7    2.49    0.22
  -3  -3   7    2.51    0.16
  -3   3   7    2.47    0.19
   3   3  -7    2.50    0.17
   3   3  -7    2.58    0.17
  -3   3   7    2.42    0.22
   2  -3  -7    2.12    0.15
  -2  -3   7    2.23    0.14
  -2  -3   7    2.22    0.13
   2  -3  -7    2.23    0.18
  -2  -3   7    2.21    0.16
  -2   3   7    1.91    0.16
  -2   3   7    2.10    0.19
   2   3  -7    2.44    0.14
   2   3  -7    2.11    0.13
   1  -3  -7    0.04    0.08
  -1  -3   7    0.27    0.06
  -1  -3   7    0.08    0.07
  -1  -3   7    0.20    0.05
   1  -3  -7    0.19    0.07
   1   3  -7    0.16    0.06
  -1   3   7    0.23    0.10
   1   3  -7    0.20    0.06
  -1   3   7    0.16    0.08
   1   3  -7    0.17    0.05
   0  -3  -7   12.25    0.37
   0  -3  -7   12.30    0.38
   0  -3   7   12.75    0.33
   0  -3   7   12.97    0.33
   0   3   7   12.30    0.39
   0   3  -7   12.72    0.32
   0   3  -7   12.32    0.31
   0   3   7   12.26    0.33
  -1  -3  -7    1.66    0.14
   1  -3   7    1.62    0.11
  -1  -3  -7    1.64    0.16
  -1   3  -7    1.68    0.12
   1   3   7    1.79    0.10
  -1   3  -7    1.84    0.11
  -2  -3  -7    4.28    0.22
  -2  -3  -7    4.27    0.22
   2  -3   7    4.18    0.19
  -2   3  -7    4.38    0.19
  -2   3  -7    4.64    0.21
   2   3   7    4.33    0.16
  -3  -3  -7   16.53    0.51
  -3  -3  -7   18.14    0.53
  -3   3  -7   17.43    0.49
  -3   3  -7   17.74    0.50
   3   3   7   18.18    0.45
  -4  -3  -7    6.17    0.35
  -4  -3  -7    5.93    0.31
  -4   3  -7    6.00    0.28
  -4   3  -7    5.83    0.31
  -5  -3  -7    1.49    0.24
  -5  -3  -7    1.18    0.23
  -5   3  -7    1.57    0.19
  -5   3  -7    1.40    0.21
  -6  -3  -7    0.49    0.22
  -6  -3  -7    0.46    0.18
  -6   3  -7    0.66    0.22
  -7  -3  -7   -0.50    0.20
   7  -4  -7    0.45    0.18
  -7  -4   7    0.31    0.21
   7   4  -7    0.37    0.16
  -7   4   7    0.03    0.21
  -7   4   7    0.63    0.24
  -6  -4   7    0.15    0.17
   6  -4  -7    0.01    0.18
  -6   4   7    0.05    0.19
   6   4  -7    0.23    0.16
  -6   4   7    0.02    0.19
   5  -4  -7    0.14    0.13
  -5  -4   7    0.04    0.12
  -5  -4   7    0.00    0.13
  -5   4   7   -0.08    0.16
  -5   4   7   -0.22    0.15
   5   4  -7    0.07    0.10
  -4  -4   7   14.51    0.42
  -4  -4   7   14.19    0.46
   4  -4  -7   14.75    0.50
  -4   4   7   14.70    0.50
  -4   4   7   14.39    0.53
   4   4  -7   14.91    0.45
   4   4  -7   14.44    0.44
  -3  -4   7    5.78    0.23
  -3  -4   7    5.93    0.25
  -3  -4   7    5.68    0.22
   3  -4  -7    5.60    0.28
   3  -4  -7    5.84    0.30
   3   4  -7    5.71    0.23
   3   4  -7    5.46    0.22
  -3   4   7    6.06    0.30
  -3   4   7    5.97    0.31
  -2  -4   7    6.44    0.21
  -2  -4   7    6.04    0.21
   2  -4  -7    6.15    0.28
   2  -4  -7    6.04    0.27
  -2  -4   7    6.47    0.24
   2   4  -7    6.32    0.21
  -2   4   7    6.36    0.28
  -2   4   7    5.71    0.26
   2   4  -7    6.14    0.21
  -1  -4   7   30.70    0.64
  -1  -4   7   30.61    0.67
   1  -4  -7   30.27    0.72
   1  -4  -7   31.41    0.75
  -1  -4   7   30.33    0.69
   1   4  -7   31.45    0.65
  -1   4   7   29.88    0.74
  -1   4   7   30.77    0.78
   0  -4  -7    0.02    0.06
   0  -4   7   -0.03    0.05
   0  -4   7    0.02    0.04
   0  -4  -7    0.01    0.06
   0   4  -7    0.04    0.05
   0   4  -7   -0.01    0.01
   0   4   7    0.02    0.05
   0   4   7    0.08    0.08
  -1  -4  -7    1.86    0.15
   1  -4   7    1.99    0.12
  -1  -4  -7    2.02    0.15
  -1   4  -7    1.99    0.11
   1   4   7    1.63    0.16
   1   4   7    1.98    0.12
  -1   4  -7    2.10    0.12
  -2  -4  -7    0.56    0.13
   2  -4   7    0.62    0.10
  -2  -4  -7    0.62    0.11
   2   4   7    0.62    0.09
  -2   4  -7    0.52    0.09
  -2   4  -7    0.36    0.09
  -2   4  -7    0.69    0.10
  -3  -4  -7    9.18    0.36
  -3  -4  -7    9.56    0.38
  -3   4  -7    9.16    0.33
  -3   4  -7    9.58    0.34
   3   4   7    9.50    0.30
  -3   4  -7    9.32    0.34
  -4  -4  -7    0.14    0.12
  -4  -4  -7    0.02    0.16
  -4   4  -7   -0.04    0.13
  -4   4  -7    0.07    0.11
  -5  -4  -7   -0.05    0.17
  -5  -4  -7    0.06    0.13
  -5   4  -7   -0.01    0.13
  -5   4  -7    0.17    0.12
  -6  -4  -7   -0.37    0.19
  -6  -4  -7   -0.23    0.20
  -6   4  -7    0.03    0.17
   7  -5  -7    0.18    0.16
  -7  -5   7   -0.04    0.18
  -7   5   7    0.14    0.21
   7   5  -7    0.25    0.19
  -7   5   7   -0.12    0.15
  -6  -5   7    3.25    0.30
   6  -5  -7    3.27    0.30
  -6   5   7    2.79    0.32
  -6   5   7    2.76    0.29
   6   5  -7    3.12    0.25
   5  -5  -7    0.51    0.19
  -5  -5   7    0.47    0.15
   5   5  -7    0.42    0.14
  -5   5   7    0.34    0.18
  -5   5   7    0.30    0.15
  -4  -5   7   -0.29    0.09
   4  -5  -7   -0.12    0.09
  -4  -5   7   -0.22    0.10
  -4   5   7    0.00    0.11
   4   5  -7   -0.11    0.09
  -4   5   7   -0.07    0.15
  -3  -5   7   12.19    0.33
  -3  -5   7   12.30    0.38
   3  -5  -7   12.38    0.45
  -3  -5   7   11.96    0.36
   3  -5  -7   11.54    0.40
  -3   5   7   12.42    0.45
  -3   5   7   11.66    0.41
   3   5  -7   11.93    0.35
   3   5  -7   12.15    0.35
   2  -5  -7   19.52    0.56
  -2  -5   7   20.59    0.46
  -2  -5   7   20.09    0.50
  -2  -5   7   20.23    0.48
   2  -5  -7   20.71    0.56
   2   5  -7   20.92    0.47
  -2   5   7   20.47    0.57
  -2   5   7   19.99    0.59
   2   5  -7   19.90    0.47
  -1  -5   7    2.49    0.11
   1  -5  -7    2.35    0.19
  -1  -5   7    2.45    0.11
  -1  -5   7    2.40    0.13
   1  -5  -7    2.51    0.17
  -1   5   7    2.37    0.18
  -1   5   7    2.41    0.15
  -1   5   7    2.78    0.19
   1   5  -7    2.45    0.11
   0  -5   7    5.59    0.18
   0  -5  -7    5.71    0.24
   0  -5   7    5.93    0.17
   0  -5  -7    5.67    0.24
   0   5  -7    5.74    0.15
   0   5   7    5.32    0.26
   0   5   7    5.78    0.22
   0   5  -7    5.82    0.18
  -1  -5  -7   14.56    0.44
   1  -5   7   14.18    0.37
  -1  -5  -7   14.63    0.44
   1   5   7   14.31    0.40
   1   5   7   14.30    0.45
  -1   5  -7   14.30    0.36
  -2  -5  -7    5.92    0.27
  -2  -5  -7    6.38    0.30
   2  -5   7    6.89    0.24
  -2   5  -7    6.85    0.24
  -2   5  -7    6.64    0.23
  -2   5  -7    6.81    0.24
   2   5   7    6.33    0.24
  -3  -5  -7    5.39    0.31
  -3  -5  -7    5.78    0.31
  -3   5  -7    5.48    0.25
   3   5   7    5.17    0.22
  -3   5  -7    5.33    0.26
  -3   5  -7    5.17    0.25
  -4  -5  -7    0.53    0.18
  -4  -5  -7    0.63    0.18
  -4   5  -7    0.51    0.12
  -4   5  -7    0.30    0.12
  -5  -5  -7   -0.36    0.11
  -5  -5  -7   -0.19    0.12
  -5   5  -7   -0.11    0.15
  -6  -5  -7   -0.55    0.19
  -6  -5  -7   -0.41    0.20
  -6   5  -7   -0.06    0.17
  -7  -6   7    4.10    0.36
   7  -6  -7    4.63    0.44
  -7   6   7    4.93    0.38
  -7   6   7    4.88    0.43
   6  -6  -7    0.00    0.20
  -6  -6   7    0.17    0.16
   6   6  -7    0.46    0.16
  -6   6   7    0.19    0.21
  -6   6   7    0.37    0.21
   5  -6  -7   -0.38    0.14
  -5  -6   7   -0.01    0.12
   5   6  -7   -0.07    0.11
  -5   6   7   -0.14    0.12
  -5   6   7    0.05    0.14
   4  -6  -7   -0.28    0.13
  -4  -6   7   -0.15    0.08
  -4  -6   7   -0.15    0.09
  -4   6   7   -0.26    0.14
   4   6  -7   -0.14    0.09
  -4   6   7   -0.23    0.14
  -3  -6   7    4.87    0.21
  -3  -6   7    5.10    0.23
   3  -6  -7    5.40    0.27
   3  -6  -7    5.12    0.28
  -3  -6   7    5.42    0.20
   3   6  -7    5.12    0.21
  -3   6   7    5.40    0.29
   3   6  -7    5.41    0.22
  -3   6   7    5.14    0.27
   2  -6  -7    2.49    0.21
   2  -6  -7    2.63    0.22
  -2  -6   7    2.83    0.15
  -2  -6   7    2.69    0.13
  -2  -6   7    2.71    0.12
  -2   6   7    2.91    0.24
  -2   6   7    2.94    0.23
   2   6  -7    2.81    0.13
  -1  -6   7    8.66    0.24
  -1  -6   7    8.61    0.23
  -1  -6   7    8.71    0.20
  -1  -6   7    8.36    0.19
   1  -6  -7    9.14    0.34
   1  -6  -7    8.53    0.31
   1   6  -7    8.81    0.21
  -1   6   7    8.75    0.31
  -1   6   7    8.44    0.35
  -1   6   7    8.53    0.36
   0  -6   7    6.64    0.17
   0  -6   7    6.79    0.17
   0  -6   7    6.74    0.19
   0  -6  -7    6.55    0.27
   0  -6  -7    6.94    0.30
   0   6  -7    7.08    0.22
   0   6   7    6.85    0.31
   0   6  -7    6.87    0.18
   0   6   7    6.88    0.26
   0   6   7    6.69    0.31
  -1  -6  -7   12.76    0.41
   1  -6   7   12.29    0.32
  -1  -6  -7   12.59    0.40
  -1   6  -7   12.68    0.31
  -1   6  -7   11.88    0.31
   1   6   7   12.03    0.42
   1   6   7   12.66    0.38
  -1   6  -7   12.07    0.28
  -2  -6  -7    1.02    0.16
   2  -6   7    0.99    0.11
  -2  -6  -7    0.80    0.13
  -2   6  -7    0.89    0.11
   2   6   7    0.89    0.12
  -2   6  -7    0.78    0.11
  -2   6  -7    0.95    0.09
  -3  -6  -7   -0.25    0.09
  -3  -6  -7   -0.14    0.14
  -3   6  -7    0.01    0.10
   3   6   7    0.01    0.09
  -3   6  -7   -0.04    0.07
  -4  -6  -7    0.42    0.18
  -4  -6  -7    0.56    0.18
   4   6   7    0.55    0.13
  -4   6  -7    0.47    0.14
  -5  -6  -7    0.03    0.14
  -5  -6  -7    0.12    0.14
  -5   6  -7    0.29    0.16
  -6  -6  -7   -0.47    0.21
  -6  -6  -7   -0.37    0.20
  -6   6  -7   -0.14    0.17
   7  -7  -7    0.94    0.23
  -7  -7   7    1.21    0.25
  -7   7   7    0.66    0.20
  -7   7   7    1.07    0.24
   6  -7  -7    1.55    0.27
  -6  -7   7    1.67    0.22
  -6   7   7    1.69    0.28
  -6   7   7    1.90    0.26
   5  -7  -7    1.48    0.21
  -5  -7   7    1.47    0.19
  -5   7   7    1.46    0.22
  -5   7   7    1.50    0.21
   5   7  -7    1.22    0.18
   4  -7  -7    1.34    0.20
  -4  -7   7    1.17    0.15
   4  -7  -7    1.34    0.21
   4   7  -7    1.60    0.17
  -4   7   7    1.27    0.22
  -4   7   7    1.20    0.19
  -3  -7   7    1.13    0.10
   3  -7  -7    0.69    0.19
   3  -7  -7    0.97    0.15
  -3  -7   7    1.13    0.12
   3   7  -7    1.24    0.12
  -3   7   7    1.13    0.17
  -3   7   7    1.09    0.19
   3   7  -7    1.04    0.12
   2  -7  -7    1.81    0.17
  -2  -7   7    2.31    0.13
  -2  -7   7    2.12    0.12
   2  -7  -7    2.34    0.22
  -2  -7   7    2.22    0.09
  -2   7   7    2.17    0.20
  -2   7   7    2.50    0.24
   2   7  -7    2.08    0.11
   2   7  -7    2.27    0.11
  -2   7   7    2.05    0.17
   1  -7  -7   12.98    0.43
   1  -7  -7   12.60    0.41
  -1  -7   7   12.41    0.29
  -1  -7   7   12.86    0.31
  -1   7   7   12.55    0.41
   1   7  -7   13.08    0.38
   1   7  -7   12.52    0.26
  -1   7   7   12.61    0.42
  -1   7   7   12.47    0.45
   0  -7   7   16.72    0.38
   0  -7  -7   16.47    0.50
   0  -7  -7   16.37    0.48
   0   7   7   17.18    0.54
   0   7   7   17.54    0.50
   0   7   7   17.48    0.53
   0   7  -7   17.51    0.44
   0   7  -7   17.08    0.35
   0   7  -7   17.03    0.35
  -1  -7  -7   10.38    0.37
   1  -7   7   10.83    0.29
   1  -7   7   10.54    0.27
  -1  -7  -7   10.68    0.37
   1   7   7   10.66    0.36
  -1   7  -7   11.06    0.27
  -1   7  -7   10.99    0.30
   1   7   7   10.68    0.42
  -2  -7  -7    0.82    0.14
  -2  -7  -7    0.80    0.14
  -2   7  -7    0.68    0.11
   2   7   7    0.76    0.13
  -2   7  -7    0.72    0.10
  -3  -7  -7    1.07    0.19
  -3  -7  -7    1.18    0.20
   3   7   7    1.06    0.15
  -3   7  -7    1.09    0.14
  -4  -7  -7    0.69    0.20
  -4  -7  -7    0.67    0.16
  -4   7  -7    0.78    0.15
   4   7   7    0.64    0.14
  -5  -7  -7    0.05    0.19
  -5  -7  -7    0.05    0.14
  -5   7  -7    0.50    0.16
  -6  -7  -7   -0.07    0.22
  -6  -7  -7    0.35    0.23
  -6   7  -7    0.25    0.19
   7  -8  -7    0.09    0.18
  -7   8   7    0.33    0.22
  -6  -8   7    0.03    0.14
   6  -8  -7    0.06    0.15
  -6   8   7    0.01    0.19
  -6   8   7   -0.03    0.16
  -5  -8   7   -0.06    0.13
   5  -8  -7   -0.11    0.12
  -5   8   7   -0.11    0.17
  -5   8   7   -0.07    0.17
   4  -8  -7    0.46    0.17
   4  -8  -7    0.16    0.17
  -4  -8   7    0.10    0.10
  -4   8   7    0.32    0.17
  -4   8   7    0.17    0.13
   3  -8  -7   -0.02    0.10
   3  -8  -7   -0.45    0.13
  -3  -8   7   -0.08    0.07
  -3   8   7   -0.47    0.13
  -3   8   7   -0.30    0.13
  -2  -8   7    0.02    0.06
  -2  -8   7   -0.01    0.05
   2  -8  -7    0.05    0.09
   2  -8  -7    0.01    0.12
   2   8  -7    0.04    0.07
  -2   8   7    0.00    0.10
   2   8  -7    0.05    0.04
  -2   8   7   -0.08    0.08
  -2   8   7   -0.05    0.09
   1  -8  -7    0.49    0.11
  -1  -8   7    0.31    0.04
  -1  -8   7    0.26    0.04
   1  -8  -7    0.27    0.10
  -1   8   7    0.22    0.09
  -1   8   7    0.21    0.14
   1   8  -7    0.44    0.10
  -1   8   7    0.48    0.14
   0  -8  -7    0.00    0.08
   0  -8  -7    0.17    0.12
   0  -8   7    0.05    0.03
   0   8   7    0.03    0.08
   0   8   7   -0.11    0.09
   0   8   7   -0.07    0.12
   0   8  -7    0.09    0.07
  -1  -8  -7    3.83    0.23
   1  -8   7    3.68    0.15
  -1  -8  -7    3.98    0.23
   1  -8   7    3.83    0.12
   1   8   7    3.62    0.20
  -1   8  -7    3.87    0.13
  -1   8  -7    3.95    0.17
  -1   8  -7    3.87    0.13
   1   8   7    4.23    0.29
  -2  -8  -7    0.17    0.11
  -2  -8  -7   -0.02    0.14
   2   8   7    0.19    0.13
  -2   8  -7   -0.10    0.08
   2   8   7    0.11    0.10
  -3  -8  -7   -0.12    0.10
  -3  -8  -7   -0.03    0.10
  -3   8  -7   -0.07    0.10
   3   8   7   -0.02    0.10
  -4  -8  -7    1.85    0.25
  -4  -8  -7    2.12    0.26
  -4   8  -7    2.30    0.21
   4   8   7    2.16    0.20
  -5  -8  -7    0.38    0.17
  -5  -8  -7    0.70    0.19
  -5   8  -7    0.44    0.16
  -6  -8  -7   -0.02    0.16
   7  -9  -7    1.27    0.26
  -6  -9   7   -0.05    0.14
   6  -9  -7   -0.03    0.15
  -6   9   7    0.16    0.20
  -6   9   7   -0.47    0.19
  -5  -9   7    0.04    0.12
   5  -9  -7   -0.03    0.12
  -5   9   7   -0.11    0.17
  -5   9   7   -0.21    0.17
   4  -9  -7    1.44    0.22
   4  -9  -7    1.04    0.23
  -4  -9   7    1.56    0.16
  -4   9   7    1.52    0.21
  -4   9   7    1.38    0.20
   3  -9  -7   -0.15    0.10
   3  -9  -7   -0.04    0.14
  -3  -9   7    0.04    0.08
  -3   9   7   -0.06    0.11
  -3   9   7    0.00    0.14
  -3   9   7   -0.06    0.11
  -2  -9   7   16.20    0.38
   2  -9  -7   16.95    0.56
   2  -9  -7   16.01    0.50
  -2   9   7   16.47    0.54
  -2   9   7   17.41    0.57
  -2   9   7   15.94    0.53
   2   9  -7   16.89    0.52
   1  -9  -7    0.16    0.10
   1  -9  -7    0.05    0.13
  -1   9   7    0.21    0.14
  -1   9   7    0.01    0.11
  -1   9   7   -0.16    0.12
   1   9  -7    0.18    0.09
   0  -9  -7    5.79    0.30
   0  -9   7    5.43    0.14
   0  -9  -7    5.36    0.26
   0  -9   7    5.11    0.13
   0   9   7    5.35    0.29
   0   9   7    5.30    0.26
   0   9   7    5.48    0.32
   0   9  -7    5.47    0.23
  -1  -9  -7   11.75    0.44
  -1  -9  -7   10.03    0.40
   1   9   7   11.73    0.46
  -1   9  -7   10.89    0.34
   1   9   7   11.13    0.41
  -1   9  -7   10.96    0.25
  -1   9  -7   10.93    0.25
  -2  -9  -7   12.15    0.46
  -2  -9  -7   11.44    0.41
   2   9   7   10.92    0.45
  -2   9  -7   11.88    0.32
   2   9   7   11.31    0.41
  -3  -9  -7    0.22    0.13
  -3  -9  -7    0.14    0.16
   3   9   7    0.37    0.15
  -3   9  -7    0.29    0.10
  -4  -9  -7    0.11    0.13
  -4  -9  -7    0.04    0.18
  -4   9  -7    0.03    0.11
   4   9   7    0.05    0.13
  -5  -9  -7    4.34    0.37
  -5  -9  -7    3.85    0.33
  -5   9  -7    4.83    0.33
   6 -10  -7    0.68    0.25
  -6 -10   7    0.65    0.18
  -6  10   7    0.21    0.24
  -6  10   7    0.54    0.19
   5 -10  -7   -0.04    0.17
  -5 -10   7    0.06    0.11
  -5  10   7   -0.01    0.13
  -5  10   7    0.19    0.21
   4 -10  -7    4.03    0.37
  -4 -10   7    3.99    0.22
   4 -10  -7    4.38    0.32
  -4  10   7    3.98    0.32
  -4  10   7    3.36    0.28
  -4  10   7    4.40    0.34
   3 -10  -7    1.70    0.22
   3 -10  -7    1.61    0.19
  -3 -10   7    1.39    0.13
  -3  10   7    1.51    0.22
  -3  10   7    1.55    0.22
  -3  10   7    1.64    0.21
  -2 -10   7    0.21    0.05
   2 -10  -7    0.31    0.17
   2 -10  -7    0.07    0.14
  -2  10   7    0.51    0.18
  -2  10   7    0.26    0.12
  -2  10   7    0.26    0.16
   2  10  -7    0.27    0.14
   1 -10  -7   18.31    0.55
   1 -10  -7   18.15    0.58
  -1  10   7   17.69    0.56
  -1  10   7   19.80    0.61
  -1  10   7   16.92    0.57
   1  10  -7   18.30    0.54
   0 -10  -7    0.57    0.13
   0 -10  -7    0.49    0.13
   0  10   7    0.34    0.15
   0  10   7    0.47    0.14
   0  10  -7    0.55    0.11
   0  10   7    0.37    0.13
  -1 -10  -7    5.07    0.27
  -1 -10  -7    5.26    0.32
   1  10   7    4.91    0.26
  -1  10  -7    4.86    0.23
   1  10   7    4.93    0.30
   1  10   7    5.28    0.31
  -2 -10  -7    0.31    0.16
  -2 -10  -7    0.37    0.16
   2  10   7    0.04    0.17
   2  10   7    0.40    0.12
  -2  10  -7    0.25    0.07
  -3 -10  -7    0.12    0.12
  -3 -10  -7    0.18    0.13
  -3  10  -7    0.06    0.09
   3  10   7    0.16    0.11
  -4 -10  -7    0.70    0.21
  -4 -10  -7    0.85    0.22
  -4  10  -7    0.96    0.16
   4  10   7    0.92    0.19
  -5 -10  -7    0.17    0.21
  -5 -10  -7    0.09    0.20
   5  10   7    0.38    0.18
  -5  10  -7    0.16    0.14
  -6 -11   7   -0.07    0.16
   5 -11  -7    0.65    0.22
  -5 -11   7    0.98    0.17
  -5  11   7    0.72    0.23
  -5  11   7    0.81    0.23
  -5  11   7    0.79    0.23
   4 -11  -7    0.25    0.13
  -4 -11   7    0.37    0.12
   4 -11  -7    0.37    0.21
  -4  11   7    0.41    0.18
  -4  11   7    0.44    0.16
  -4  11   7    0.61    0.21
  -3 -11   7    3.18    0.17
   3 -11  -7    3.43    0.29
   3 -11  -7    3.65    0.33
   3  11  -7    3.08    0.24
  -3  11   7    3.54    0.30
  -3  11   7    3.72    0.32
  -3  11   7    3.10    0.29
  -2 -11   7    0.11    0.04
   2 -11  -7    0.10    0.11
   2 -11  -7    0.17    0.11
  -2  11   7    0.31    0.16
  -2  11   7    0.47    0.17
   2  11  -7    0.26    0.14
  -2  11   7    0.19    0.15
   1 -11  -7    0.27    0.14
   1 -11  -7    0.27    0.15
  -1  11   7    0.34    0.12
   1  11  -7    0.02    0.11
  -1  11   7    0.41    0.17
  -1  11   7    0.22    0.15
   0 -11  -7    4.88    0.29
   0 -11  -7    4.55    0.27
   0  11   7    4.73    0.32
   0  11   7    4.72    0.33
   0  11  -7    4.32    0.24
   0  11   7    4.67    0.30
  -1 -11  -7    4.58    0.28
  -1 -11  -7    4.79    0.30
  -1  11  -7    4.81    0.24
   1  11   7    5.17    0.34
   1  11   7    4.88    0.33
   1  11   7    4.85    0.30
  -2 -11  -7    0.08    0.11
  -2 -11  -7   -0.01    0.15
   2  11   7    0.11    0.14
  -2  11  -7    0.03    0.06
   2  11   7    0.11    0.13
  -3 -11  -7    1.37    0.24
  -3 -11  -7    1.97    0.24
   3  11   7    2.23    0.25
  -3  11  -7    2.30    0.18
   3  11   7    2.03    0.29
  -4 -11  -7    0.15    0.15
  -4 -11  -7    0.05    0.14
  -4  11  -7    0.20    0.13
   4  11   7    0.23    0.17
  -5  11  -7    1.00    0.18
   5  11   7    1.58    0.26
  -6 -12   7    0.10    0.18
  -6  12   7   -0.05    0.21
  -5 -12   7    0.25    0.14
  -5  12   7    0.06    0.20
  -5  12   7    0.25    0.17
  -4 -12   7    1.27    0.14
   4 -12  -7    1.10    0.22
   4 -12  -7    1.61    0.28
  -4  12   7    0.93    0.20
  -4  12   7    1.45    0.24
   3 -12  -7    1.85    0.26
   3 -12  -7    1.97    0.21
  -3  12   7    2.79    0.28
  -3  12   7    1.83    0.22
  -3  12   7    1.67    0.23
   3  12  -7    2.21    0.26
   2 -12  -7    0.84    0.20
   2 -12  -7    0.49    0.13
  -2  12   7    0.48    0.15
   2  12  -7    0.55    0.16
  -2  12   7    1.00    0.19
  -2  12   7    0.84    0.17
   1 -12  -7    0.07    0.12
   1 -12  -7    0.17    0.14
   1  12  -7    0.17    0.12
  -1  12   7    0.14    0.17
  -1  12   7    0.04    0.12
  -1  12   7    0.17    0.14
   0 -12  -7    7.17    0.37
   0 -12  -7    6.94    0.34
   0  12   7    7.06    0.38
   0  12   7    6.09    0.35
   0  12   7    6.62    0.36
   0  12  -7    6.08    0.30
  -1 -12  -7   -0.01    0.11
  -1 -12  -7    0.21    0.15
   1  12   7    0.37    0.16
   1  12   7    0.41    0.18
   1  12   7    0.12    0.15
  -1  12  -7    0.04    0.11
  -2 -12  -7   -0.37    0.13
  -2 -12  -7    0.11    0.15
   2  12   7   -0.09    0.17
   2  12   7   -0.11    0.14
   2  12   7   -0.05    0.14
  -3 -12  -7    1.77    0.25
  -3  12  -7    1.82    0.16
   3  12   7    1.59    0.24
   3  12   7    1.84    0.25
  -4 -12  -7    0.17    0.20
  -4  12  -7    0.09    0.12
   4  12   7    0.25    0.18
  -5  12  -7    0.04    0.16
   5  12   7    0.22    0.20
  -6  13   7    0.20    0.18
  -5  13   7    0.16    0.17
   4 -13  -7    0.55    0.23
  -4  13   7    0.54    0.17
  -4  13   7    0.65    0.23
   3 -13  -7    3.51    0.30
   3  13  -7    3.31    0.29
  -3  13   7    4.09    0.35
  -3  13   7    3.44    0.29
   2 -13  -7    0.10    0.13
  -2  13   7    0.18    0.14
   2  13  -7    0.05    0.14
  -2  13   7    0.05    0.17
   1 -13  -7    0.03    0.14
   1 -13  -7    0.01    0.15
   1  13  -7    0.01    0.13
  -1  13   7    0.04    0.17
  -1  13   7   -0.15    0.15
   0 -13  -7    0.27    0.16
   0 -13  -7    0.30    0.15
   0  13  -7   -0.06    0.11
   0  13   7    0.23    0.17
   0  13   7    0.78    0.20
  -1 -13  -7    0.12    0.16
  -1  13  -7   -0.10    0.09
   1  13   7    0.00    0.12
   1  13   7    0.20    0.14
  -2 -13  -7   -0.22    0.15
   2  13   7   -0.14    0.15
   2  13   7   -0.26    0.16
  -3 -13  -7    0.22    0.15
   3  13   7    0.11    0.21
   3  13   7    0.09    0.18
   4  13   7    0.15    0.20
   4  13   7    0.11    0.18
  -4  13  -7   -0.16    0.10
   5  13   7    0.15    0.22
  -5  13  -7   -0.22    0.14
  -5  14   7    0.52    0.24
   4 -14  -7    0.05    0.16
  -4  14   7    0.04    0.20
  -4  14   7   -0.14    0.19
   3 -14  -7    0.67    0.22
   3  14  -7    0.57    0.21
  -3  14   7    0.36    0.21
  -3  14   7    0.56    0.20
   2 -14  -7    0.58    0.21
  -2  14   7    0.53    0.20
  -2  14   7    0.29    0.20
   2  14  -7    0.57    0.19
   1 -14  -7    0.56    0.20
  -1  14   7    0.99    0.21
  -1  14   7    0.50    0.20
   1  14  -7    0.46    0.16
   0 -14  -7    2.63    0.28
   0  14  -7    2.52    0.23
   0  14   7    3.24    0.32
   0  14   7    2.25    0.28
  -1 -14  -7   -0.01    0.16
   1  14   7   -0.03    0.17
   1  14   7    0.20    0.18
  -1  14  -7   -0.16    0.11
  -2 -14  -7    0.09    0.18
   2  14   7    0.04    0.18
   2  14   7    0.11    0.19
  -3 -14  -7    0.28    0.21
   3  14   7   -0.09    0.18
   3  14   7    0.26    0.22
   4  14   7   -0.03    0.20
   5  14   7   -0.16    0.20
  -5  15   7    0.69    0.27
  -4  15   7    0.03    0.16
   3 -15  -7    0.27    0.17
  -3  15   7    0.39    0.16
  -3  15   7    0.36    0.17
   3  15  -7    0.19    0.19
   2 -15  -7    0.46    0.20
   2  15  -7    0.92    0.21
  -2  15   7    0.72    0.21
  -2  15   7    0.89    0.24
   1 -15  -7    1.27    0.24
   1  15  -7    0.88    0.20
  -1  15   7    1.47    0.24
  -1  15   7    0.92    0.20
   0 -15  -7    0.39    0.18
   0  15   7    0.30    0.18
   0  15  -7    0.36    0.16
   0  15   7    0.48    0.21
  -1 -15  -7    0.29    0.18
   1  15   7   -0.17    0.18
   1  15   7    0.45    0.20
  -1  15  -7    0.19    0.15
  -2 -15  -7    0.30    0.19
   2  15   7    0.14    0.20
   2  15   7   -0.02    0.14
   3  15   7    1.39    0.25
   4  15   7    0.32    0.24
  -4  16   7    0.16    0.24
   3  16  -7   -0.09    0.18
  -3  16   7    0.25    0.24
   2 -16  -7    0.29    0.20
  -2  16   7    0.31    0.20
  -2  16   7    0.43    0.18
   2  16  -7    0.11    0.18
   1 -16  -7    1.25    0.25
  -1  16   7    0.99    0.22
  -1  16   7    1.02    0.22
   1  16  -7    0.95    0.21
   0 -16  -7   -0.27    0.15
   0  16   7   -0.04    0.19
   0  16  -7   -0.21    0.14
   0  16   7    0.17    0.19
  -1 -16  -7    0.22    0.18
   1  16   7    0.25    0.19
  -1  16  -7    0.10    0.14
   1  16   7    0.03    0.20
   2  16   7   -0.40    0.19
   3  16   7   -0.21    0.21
   3  17  -7   -0.05    0.18
  -3  17   7   -0.03    0.16
  -2  17   7   -0.05    0.21
   2  17  -7   -0.09    0.18
  -1  17   7    0.07    0.15
   1  17  -7    0.10    0.16
   0  17   7    0.52    0.24
   0  17  -7    0.64    0.20
   1  17   7    0.76    0.21
  -1  17  -7    0.87    0.20
   2  17   7    0.35    0.24
   3  17   7   -0.22    0.22
  -2  18   7    0.06    0.23
   2  18  -7    0.06    0.19
   1  18  -7    0.32    0.20
  -1  18   7    0.44    0.24
   0  18   7    0.66    0.26
   0  18  -7    0.41    0.19
  -1  18  -7    0.18    0.17
   1  18   7    0.44    0.24
   2  18   7    0.02    0.24
   7   0  -8    0.49    0.18
  -7   0   8    0.56    0.23
  -7   0   8    0.55    0.23
   6   0  -8    2.73    0.29
  -6   0   8    2.71    0.24
  -6   0   8    3.50    0.34
  -5   0   8    9.48    0.39
  -5   0   8   10.16    0.45
   5   0  -8    9.29    0.39
   4   0  -8   18.15    0.54
  -4   0   8   17.90    0.53
  -4   0   8   16.89    0.55
  -3   0   8   17.42    0.50
   3   0  -8   17.43    0.49
  -3   0   8   17.24    0.52
   3   0  -8   17.40    0.51
  -2   0   8    0.50    0.09
  -2   0   8    0.57    0.09
  -2   0   8    0.44    0.11
   2   0  -8    0.66    0.11
   2   0  -8    0.46    0.08
   2   0  -8    0.48    0.10
   1   0  -8   40.81    0.89
  -1   0   8   40.83    0.89
   1   0  -8   39.40    0.87
  -1   0   8   40.25    0.90
   1   0  -8   40.34    0.90
  -1   0   8   39.40    0.94
   0   0   8   26.40    0.62
   0   0  -8   25.64    0.60
   0   0   8   26.04    0.63
   0   0  -8   24.79    0.61
   1   0   8    0.22    0.08
  -1   0  -8    0.25    0.08
  -1   0  -8    0.18    0.09
  -2   0  -8    0.19    0.10
  -2   0  -8    0.17    0.10
  -3   0  -8    1.17    0.17
  -3   0  -8    1.22    0.16
  -4   0  -8   12.05    0.44
  -4   0  -8   13.30    0.48
  -5   0  -8   12.78    0.49
  -5   0  -8   12.83    0.49
  -6   0  -8   -0.04    0.19
  -6   0  -8   -0.33    0.18
   7  -1  -8    1.12    0.22
  -7  -1   8    1.33    0.23
   7   1  -8    1.31    0.23
  -7   1   8    1.28    0.26
  -7   1   8    1.23    0.27
   6  -1  -8    0.48    0.19
  -6  -1   8    0.63    0.18
  -6  -1   8    0.71    0.20
  -6   1   8    0.68    0.20
  -6   1   8    0.63    0.16
   6   1  -8    0.56    0.19
  -5  -1   8    3.34    0.28
  -5  -1   8    3.21    0.26
   5  -1  -8    3.61    0.26
  -5   1   8    2.97    0.25
   5   1  -8    3.77    0.29
  -5   1   8    3.97    0.33
   4  -1  -8   10.00    0.38
  -4  -1   8   11.05    0.38
  -4  -1   8   10.79    0.41
  -4   1   8   11.61    0.45
  -4   1   8   10.71    0.39
   4   1  -8   11.27    0.40
   3  -1  -8   -0.06    0.07
  -3  -1   8   -0.03    0.07
   3  -1  -8    0.08    0.08
  -3  -1   8   -0.10    0.09
   3   1  -8    0.01    0.06
   3   1  -8   -0.06    0.09
  -3   1   8   -0.08    0.08
  -3   1   8   -0.04    0.08
  -2  -1   8    2.83    0.17
  -2  -1   8    2.92    0.15
   2  -1  -8    3.11    0.17
  -2  -1   8    2.90    0.19
   2  -1  -8    2.78    0.17
   2   1  -8    3.15    0.17
   2   1  -8    2.78    0.17
  -2   1   8    2.69    0.20
   2   1  -8    3.09    0.16
  -2   1   8    2.95    0.17
   1  -1  -8    1.30    0.13
  -1  -1   8    1.25    0.11
  -1  -1   8    1.31    0.13
   1  -1  -8    1.37    0.12
   1  -1  -8    1.26    0.13
  -1  -1   8    1.24    0.14
   1   1  -8    1.21    0.13
   1   1  -8    1.45    0.13
  -1   1   8    1.58    0.15
  -1   1   8    1.20    0.15
   1   1  -8    1.29    0.12
  -1   1   8    1.31    0.11
   0  -1  -8    5.81    0.23
   0  -1   8    5.89    0.23
   0  -1  -8    5.61    0.23
   0  -1   8    5.90    0.21
   0   1  -8    5.97    0.21
   0   1  -8    5.73    0.21
   0   1   8    6.00    0.24
   0   1   8    6.18    0.24
  -1  -1  -8    1.97    0.16
  -1  -1  -8    1.51    0.13
   1  -1   8    1.78    0.14
  -1   1  -8    1.52    0.14
  -1   1  -8    1.98    0.14
  -2  -1  -8    0.22    0.09
  -2  -1  -8    0.12    0.11
  -2   1  -8    0.28    0.08
  -2   1  -8    0.31    0.10
  -3  -1  -8    3.15    0.22
  -3  -1  -8    3.82    0.23
  -3   1  -8    3.41    0.24
  -3   1  -8    3.83    0.22
  -4  -1  -8    0.00    0.11
  -4  -1  -8    0.03    0.14
  -4   1  -8    0.23    0.12
  -4   1  -8    0.02    0.10
  -5  -1  -8    0.00    0.17
  -5  -1  -8   -0.03    0.17
  -5   1  -8    0.12    0.13
  -5   1  -8    0.31    0.17
  -6  -1  -8    0.50    0.18
  -6  -1  -8    0.71    0.24
  -6   1  -8    0.44    0.18
  -6   1  -8    0.33    0.20
  -7  -1  -8   -0.26    0.15
  -8   2   8   -0.18    0.23
   7  -2  -8    0.16    0.21
  -7  -2   8    0.08    0.15
  -7   2   8    0.34    0.17
   7   2  -8    0.30    0.20
  -7   2   8    0.31    0.21
  -6  -2   8    0.50    0.20
  -6  -2   8    0.59    0.15
   6  -2  -8    0.76    0.22
  -6   2   8    0.97    0.19
   6   2  -8    1.03    0.21
  -6   2   8    0.58    0.17
  -5  -2   8    7.51    0.38
   5  -2  -8    7.01    0.35
  -5  -2   8    7.16    0.32
   5   2  -8    7.08    0.33
  -5   2   8    7.82    0.39
  -5   2   8    7.51    0.35
  -4  -2   8   47.79    1.14
  -4  -2   8   47.17    1.07
   4  -2  -8   47.06    1.11
  -4   2   8   46.56    1.10
   4   2  -8   48.29    1.08
  -4   2   8   49.24    1.18
  -3  -2   8    2.63    0.17
  -3  -2   8    2.73    0.18
   3  -2  -8    2.49    0.21
   3  -2  -8    2.46    0.21
  -3  -2   8    2.76    0.16
  -3   2   8    2.48    0.19
  -3   2   8    2.41    0.23
   3   2  -8    2.64    0.18
   3   2  -8    2.78    0.19
   2  -2  -8    0.91    0.14
   2  -2  -8    1.16    0.14
  -2  -2   8    1.00    0.13
  -2  -2   8    1.03    0.11
  -2  -2   8    1.05    0.12
   2   2  -8    1.16    0.12
   2   2  -8    1.19    0.11
  -2   2   8    0.91    0.14
   2   2  -8    1.26    0.12
  -2   2   8    0.95    0.12
  -1  -2   8    1.97    0.12
   1  -2  -8    1.87    0.16
   1  -2  -8    1.98    0.14
  -1  -2   8    1.79    0.15
  -1  -2   8    1.99    0.14
   1   2  -8    2.00    0.12
  -1   2   8    1.83    0.18
   1   2  -8    1.99    0.13
  -1   2   8    1.94    0.15
   0  -2   8    8.44    0.26
   0  -2   8    8.48    0.27
   0  -2  -8    8.45    0.30
   0  -2  -8    8.09    0.29
   0   2   8    8.43    0.30
   0   2   8    8.70    0.25
   0   2  -8    8.11    0.26
   0   2  -8    8.17    0.26
  -1  -2  -8    0.35    0.11
  -1  -2  -8    0.41    0.10
   1  -2   8    0.25    0.08
  -1   2  -8    0.15    0.08
  -1   2  -8    0.29    0.07
   1   2   8    0.31    0.09
  -2  -2  -8    3.56    0.23
  -2  -2  -8    3.35    0.23
  -2   2  -8    3.67    0.21
  -2   2  -8    3.29    0.19
  -3  -2  -8    6.35    0.30
  -3  -2  -8    5.91    0.32
  -3   2  -8    6.57    0.29
  -3   2  -8    6.51    0.30
  -4  -2  -8    6.89    0.34
  -4  -2  -8    6.81    0.37
  -4   2  -8    7.75    0.36
  -4   2  -8    7.29    0.34
  -5  -2  -8   -0.28    0.17
  -5  -2  -8   -0.12    0.12
  -5   2  -8   -0.01    0.15
  -5   2  -8   -0.14    0.16
  -6  -2  -8    0.01    0.15
  -6  -2  -8   -0.13    0.20
  -6   2  -8    0.05    0.19
  -7  -2  -8   -0.54    0.22
  -7  -3   8    0.92    0.21
   7  -3  -8    0.24    0.21
  -7   3   8    0.75    0.20
  -7   3   8    0.89    0.26
   7   3  -8    1.01    0.24
   6  -3  -8    4.25    0.32
  -6  -3   8    4.43    0.35
   6   3  -8    4.86    0.34
  -6   3   8    4.52    0.32
  -6   3   8    5.40    0.40
   5  -3  -8    4.63    0.34
  -5  -3   8    4.56    0.31
  -5  -3   8    4.15    0.24
  -5   3   8    4.34    0.29
  -5   3   8    4.24    0.35
   5   3  -8    4.21    0.29
  -4  -3   8   31.08    0.75
   4  -3  -8   31.11    0.81
  -4  -3   8   30.43    0.80
  -4   3   8   29.74    0.79
   4   3  -8   30.69    0.76
  -4   3   8   32.31    0.87
   3  -3  -8    0.70    0.13
   3  -3  -8    0.46    0.14
  -3  -3   8    0.99    0.12
  -3  -3   8    0.75    0.13
  -3  -3   8    0.96    0.12
  -3   3   8    0.68    0.13
   3   3  -8    0.98    0.13
  -3   3   8    0.79    0.17
   3   3  -8    0.76    0.12
  -2  -3   8   17.94    0.44
  -2  -3   8   16.98    0.48
  -2  -3   8   17.96    0.45
   2  -3  -8   17.33    0.52
   2  -3  -8   16.65    0.48
  -2   3   8   17.43    0.54
  -2   3   8   17.40    0.51
   2   3  -8   17.79    0.45
   2   3  -8   17.76    0.44
   1  -3  -8   25.10    0.62
  -1  -3   8   24.80    0.56
  -1  -3   8   25.01    0.61
   1  -3  -8   24.26    0.63
  -1  -3   8   25.25    0.58
   1   3  -8   25.30    0.57
  -1   3   8   23.88    0.67
   1   3  -8   24.61    0.56
  -1   3   8   24.67    0.63
   0  -3   8    8.45    0.26
   0  -3   8    8.11    0.26
   0  -3  -8    8.37    0.31
   0  -3  -8    8.33    0.29
   0   3  -8    8.10    0.25
   0   3  -8    8.42    0.25
   0   3   8    8.27    0.26
   0   3   8    8.09    0.33
  -1  -3  -8    0.08    0.10
  -1  -3  -8    0.13    0.08
   1  -3   8    0.01    0.06
  -1   3  -8    0.07    0.07
   1   3   8   -0.01    0.08
   1   3   8    0.12    0.05
  -1   3  -8    0.11    0.07
  -2  -3  -8   13.58    0.43
   2  -3   8   13.19    0.40
  -2  -3  -8   13.57    0.44
  -2   3  -8   13.68    0.39
   2   3   8   14.18    0.36
  -2   3  -8   13.99    0.40
  -3  -3  -8    0.10    0.11
  -3  -3  -8   -0.02    0.10
  -3   3  -8   -0.02    0.10
  -3   3  -8   -0.23    0.11
  -4  -3  -8    0.07    0.11
  -4  -3  -8    0.07    0.12
  -4   3  -8    0.04    0.12
  -4   3  -8    0.16    0.14
  -5  -3  -8    0.11    0.18
  -5  -3  -8    0.04    0.19
  -5   3  -8    0.11    0.12
  -5   3  -8    0.22    0.15
  -6  -3  -8    0.00    0.16
  -6  -3  -8   -0.08    0.15
  -6   3  -8    0.11    0.19
  -7  -4   8    0.39    0.21
   7  -4  -8    0.19    0.18
   7   4  -8    0.30    0.16
  -7   4   8    0.22    0.22
  -7   4   8    0.18    0.22
  -6  -4   8    4.35    0.33
   6  -4  -8    3.91    0.32
  -6   4   8    4.03    0.38
  -6   4   8    4.34    0.37
   6   4  -8    4.47    0.32
  -5  -4   8    2.44    0.22
   5  -4  -8    2.73    0.25
  -5  -4   8    2.61    0.22
   5   4  -8    3.14    0.25
  -5   4   8    2.88    0.26
  -5   4   8    2.70    0.27
   4  -4  -8    0.39    0.14
  -4  -4   8    0.46    0.12
   4  -4  -8    0.35    0.13
  -4  -4   8    0.43    0.13
  -4   4   8    0.39    0.14
  -4   4   8    0.51    0.15
   4   4  -8    0.35    0.12
  -3  -4   8    1.18    0.12
  -3  -4   8    1.08    0.13
  -3  -4   8    1.42    0.13
   3  -4  -8    1.17    0.18
   3  -4  -8    1.32    0.18
   3   4  -8    1.02    0.13
   3   4  -8    1.44    0.14
  -3   4   8    1.26    0.18
  -3   4   8    1.26    0.19
  -2  -4   8    0.66    0.09
  -2  -4   8    0.77    0.09
   2  -4  -8    0.69    0.12
   2  -4  -8    0.76    0.12
  -2  -4   8    0.59    0.11
   2   4  -8    0.67    0.09
  -2   4   8    0.66    0.13
  -2   4   8    0.71    0.13
   2   4  -8    0.71    0.09
   1  -4  -8    1.65    0.15
   1  -4  -8    1.91    0.18
  -1  -4   8    2.11    0.12
  -1  -4   8    1.81    0.13
  -1  -4   8    1.90    0.12
  -1   4   8    1.63    0.16
  -1   4   8    1.90    0.20
   1   4  -8    1.89    0.12
   0  -4   8   12.84    0.34
   0  -4   8   12.96    0.34
   0  -4  -8   13.06    0.41
   0  -4  -8   12.57    0.40
   0   4  -8   12.90    0.32
   0   4   8   12.96    0.36
   0   4  -8   12.83    0.33
   0   4   8   12.82    0.42
  -1  -4  -8    3.69    0.23
   1  -4   8    3.68    0.18
  -1  -4  -8    3.63    0.23
   1   4   8    3.74    0.17
   1   4   8    3.96    0.26
  -1   4  -8    3.77    0.18
  -1   4  -8    3.80    0.16
  -2  -4  -8    1.85    0.20
  -2  -4  -8    1.40    0.18
   2  -4   8    2.06    0.15
   2   4   8    2.06    0.13
  -2   4  -8    1.95    0.16
  -2   4  -8    1.82    0.15
  -3  -4  -8    1.65    0.19
  -3  -4  -8    1.36    0.18
   3   4   8    1.74    0.13
  -3   4  -8    1.44    0.16
  -3   4  -8    1.39    0.17
  -4  -4  -8   -0.22    0.15
  -4  -4  -8   -0.01    0.11
  -4   4  -8   -0.19    0.10
  -4   4  -8   -0.16    0.13
  -5  -4  -8   -0.37    0.18
  -5  -4  -8   -0.33    0.16
  -5   4  -8   -0.07    0.15
  -6  -4  -8   -0.22    0.21
  -6  -4  -8   -0.15    0.16
  -6   4  -8   -0.10    0.18
   7  -5  -8    0.60    0.26
  -7  -5   8    0.91    0.24
  -7   5   8    0.24    0.18
  -7   5   8    0.87    0.25
   7   5  -8    0.62    0.21
  -6  -5   8    1.93    0.25
   6  -5  -8    1.92    0.26
   6   5  -8    1.88    0.23
  -6   5   8    1.93    0.26
  -6   5   8    1.69    0.24
  -5  -5   8   -0.07    0.13
   5  -5  -8   -0.16    0.16
  -5   5   8   -0.19    0.11
  -5   5   8   -0.27    0.16
   5   5  -8   -0.07    0.12
  -4  -5   8    0.31    0.11
   4  -5  -8    0.34    0.16
  -4  -5   8    0.13    0.11
   4  -5  -8    0.22    0.17
   4   5  -8    0.25    0.11
  -4   5   8    0.15    0.16
  -4   5   8    0.37    0.14
   3  -5  -8   14.88    0.52
   3  -5  -8   13.97    0.46
  -3  -5   8   15.34    0.40
  -3  -5   8   14.49    0.43
  -3  -5   8   14.03    0.41
  -3   5   8   14.29    0.48
   3   5  -8   14.26    0.40
  -3   5   8   15.29    0.53
   3   5  -8   14.75    0.41
   2  -5  -8    5.58    0.26
  -2  -5   8    5.78    0.19
  -2  -5   8    5.69    0.20
   2  -5  -8    5.60    0.29
  -2  -5   8    5.50    0.22
  -2   5   8    5.78    0.28
  -2   5   8    5.89    0.29
   2   5  -8    5.86    0.21
   2   5  -8    5.54    0.21
  -1  -5   8    1.41    0.12
   1  -5  -8    1.38    0.15
   1  -5  -8    1.32    0.16
  -1  -5   8    1.43    0.10
  -1  -5   8    1.28    0.10
  -1   5   8    1.28    0.14
  -1   5   8    1.34    0.19
   1   5  -8    1.51    0.10
  -1   5   8    1.39    0.16
   0  -5   8    0.67    0.08
   0  -5   8    0.70    0.08
   0  -5  -8    0.67    0.12
   0  -5  -8    0.66    0.14
   0   5   8    0.71    0.10
   0   5  -8    0.68    0.08
   0   5  -8    0.61    0.06
   0   5   8    0.96    0.15
   0   5   8    0.60    0.15
  -1  -5  -8    0.94    0.16
   1  -5   8    0.94    0.11
  -1  -5  -8    0.71    0.12
   1  -5   8    0.71    0.09
   1   5   8    0.84    0.11
   1   5   8    0.77    0.16
  -1   5  -8    0.70    0.08
  -1   5  -8    0.77    0.09
  -2  -5  -8    9.71    0.37
  -2  -5  -8    8.96    0.35
   2  -5   8    9.39    0.31
  -2   5  -8    9.05    0.29
   2   5   8    9.41    0.30
  -2   5  -8    9.45    0.31
  -2   5  -8    9.26    0.31
  -3  -5  -8    1.45    0.21
  -3  -5  -8    1.28    0.20
  -3   5  -8    1.34    0.16
   3   5   8    1.30    0.13
  -3   5  -8    1.25    0.14
  -4  -5  -8   -0.07    0.11
  -4  -5  -8    0.12    0.17
  -4   5  -8   -0.01    0.13
  -5  -5  -8    0.01    0.20
  -5  -5  -8    0.03    0.14
  -5   5  -8    0.13    0.12
  -6  -5  -8    0.38    0.19
  -6  -5  -8    0.08    0.23
  -6   5  -8   -0.01    0.14
   7  -6  -8    0.63    0.26
  -7  -6   8    0.79    0.19
  -7   6   8    0.89    0.27
  -7   6   8    0.99    0.23
  -6  -6   8    0.08    0.14
   6  -6  -8   -0.22    0.18
  -6   6   8   -0.16    0.13
   6   6  -8   -0.04    0.13
  -6   6   8   -0.08    0.20
   5  -6  -8    0.30    0.15
  -5  -6   8    0.21    0.14
  -5   6   8    0.30    0.15
   5   6  -8    0.41    0.14
  -5   6   8    0.25    0.20
  -4  -6   8    2.39    0.20
   4  -6  -8    2.41    0.25
   4  -6  -8    2.36    0.27
   4   6  -8    2.95    0.20
  -4   6   8    2.62    0.27
  -4   6   8    2.26    0.24
   3  -6  -8   26.22    0.70
  -3  -6   8   27.00    0.59
   3  -6  -8   25.91    0.74
  -3  -6   8   25.35    0.64
  -3   6   8   25.97    0.72
   3   6  -8   26.23    0.61
  -3   6   8   25.81    0.76
  -2  -6   8    3.76    0.18
   2  -6  -8    3.36    0.23
  -2  -6   8    3.85    0.15
  -2  -6   8    3.59    0.16
   2  -6  -8    3.55    0.22
  -2   6   8    3.74    0.28
   2   6  -8    3.75    0.16
  -2   6   8    3.77    0.24
  -1  -6   8   12.89    0.29
  -1  -6   8   12.67    0.32
   1  -6  -8   12.92    0.44
  -1  -6   8   12.62    0.34
   1  -6  -8   13.75    0.44
  -1   6   8   12.99    0.41
  -1   6   8   13.57    0.46
  -1   6   8   12.88    0.46
   1   6  -8   12.89    0.31
   0  -6   8    3.30    0.13
   0  -6   8    3.29    0.14
   0  -6  -8    3.38    0.21
   0  -6  -8    3.39    0.21
   0   6  -8    3.44    0.14
   0   6   8    3.19    0.19
   0   6   8    3.52    0.23
   0   6   8    3.21    0.23
   1  -6   8   -0.05    0.06
  -1  -6  -8   -0.01    0.12
  -1  -6  -8    0.01    0.12
   1  -6   8   -0.02    0.06
  -1   6  -8    0.01    0.06
   1   6   8    0.02    0.14
  -1   6  -8   -0.02    0.06
   1   6   8    0.03    0.07
  -1   6  -8   -0.02    0.04
  -2  -6  -8   -0.08    0.09
  -2  -6  -8   -0.05    0.10
  -2   6  -8   -0.12    0.09
   2   6   8   -0.01    0.08
  -2   6  -8   -0.15    0.06
  -3  -6  -8   -0.07    0.14
  -3  -6  -8    0.12    0.15
  -3   6  -8    0.15    0.11
   3   6   8    0.08    0.09
  -4  -6  -8    0.84    0.17
  -4  -6  -8    0.54    0.15
  -4   6  -8    0.94    0.17
   4   6   8    0.97    0.15
  -5  -6  -8    0.03    0.14
  -5  -6  -8    0.06    0.14
  -5   6  -8    0.05    0.15
  -6  -6  -8    1.76    0.27
  -6  -6  -8    1.62    0.26
  -6   6  -8    2.27    0.29
   7  -7  -8    0.25    0.19
  -7   7   8    0.91    0.22
   6  -7  -8    0.13    0.16
  -6  -7   8    0.41    0.17
  -6   7   8    0.14    0.16
  -6   7   8    0.10    0.15
   6   7  -8    0.33    0.15
   5  -7  -8    3.01    0.27
  -5  -7   8    3.06    0.25
  -5   7   8    3.25    0.29
  -5   7   8    3.02    0.28
   5   7  -8    2.97    0.24
   4  -7  -8    2.02    0.24
  -4  -7   8    1.89    0.18
   4  -7  -8    1.85    0.23
  -4   7   8    1.70    0.22
   4   7  -8    1.71    0.17
  -4   7   8    2.01    0.23
  -3  -7   8    0.74    0.11
   3  -7  -8    0.68    0.15
   3  -7  -8    0.30    0.14
  -3   7   8    0.43    0.14
  -3   7   8    0.45    0.14
   3   7  -8    0.53    0.10
  -2  -7   8   20.25    0.47
  -2  -7   8   19.73    0.49
   2  -7  -8   19.38    0.57
   2  -7  -8   19.43    0.60
   2   7  -8   20.07    0.46
   2   7  -8   20.64    0.45
  -2   7   8   21.05    0.61
  -2   7   8   20.60    0.60
  -2   7   8   19.46    0.62
  -1  -7   8    0.72    0.02
   1  -7  -8    0.95    0.14
  -1  -7   8    0.83    0.09
   1  -7  -8    0.80    0.16
  -1  -7   8    0.80    0.08
  -1   7   8    0.79    0.15
  -1   7   8    0.67    0.14
  -1   7   8    0.52    0.13
   1   7  -8    0.71    0.07
   0  -7   8    1.96    0.07
   0  -7  -8    2.13    0.18
   0  -7  -8    2.51    0.23
   0  -7   8    2.17    0.08
   0  -7   8    1.89    0.11
   0   7  -8    2.14    0.10
   0   7   8    1.99    0.15
   0   7   8    1.87    0.20
   0   7   8    2.23    0.21
   0   7  -8    2.28    0.13
  -1  -7  -8   -0.09    0.09
  -1  -7  -8   -0.07    0.13
   1  -7   8   -0.06    0.05
   1  -7   8   -0.10    0.05
   1   7   8    0.02    0.11
  -1   7  -8   -0.16    0.06
  -1   7  -8    0.00    0.02
   1   7   8   -0.13    0.08
  -2  -7  -8    1.75    0.22
  -2  -7  -8    1.80    0.19
   2   7   8    2.03    0.23
  -2   7  -8    1.98    0.16
   2   7   8    1.86    0.17
  -3  -7  -8   -0.09    0.15
  -3  -7  -8    0.09    0.12
   3   7   8    0.17    0.11
  -3   7  -8   -0.06    0.09
  -4  -7  -8    0.75    0.17
  -4  -7  -8    0.99    0.22
  -4   7  -8    0.84    0.16
   4   7   8    0.85    0.15
  -5  -7  -8    0.71    0.19
  -5  -7  -8    0.87    0.24
  -5   7  -8    0.24    0.16
  -6  -7  -8    0.02    0.17
  -6  -7  -8    0.05    0.18
   7  -8  -8   -0.01    0.19
  -7   8   8    0.34    0.19
  -6  -8   8    0.08    0.14
   6  -8  -8   -0.09    0.15
  -6   8   8    0.18    0.17
  -6   8   8    0.08    0.16
  -5  -8   8    0.07    0.12
   5  -8  -8    0.10    0.14
  -5   8   8    0.25    0.16
  -5   8   8    0.21    0.20
   4  -8  -8   -0.11    0.12
  -4  -8   8    0.00    0.10
   4  -8  -8   -0.16    0.15
  -4   8   8   -0.05    0.16
  -4   8   8    0.04    0.13
   4   8  -8    0.03    0.09
  -3  -8   8   -0.09    0.08
   3  -8  -8   -0.16    0.10
   3  -8  -8   -0.46    0.14
   3   8  -8   -0.22    0.07
  -3   8   8   -0.16    0.15
  -3   8   8   -0.17    0.11
   2  -8  -8   28.41    0.78
  -2  -8   8   28.07    0.63
   2  -8  -8   29.40    0.77
   2   8  -8   28.85    0.58
  -2   8   8   27.48    0.79
  -2   8   8   28.69    0.79
  -2   8   8   27.87    0.77
  -1  -8   8    0.23    0.06
   1  -8  -8    0.37    0.14
  -1  -8   8    0.19    0.05
   1  -8  -8    0.24    0.11
  -1   8   8    0.25    0.10
  -1   8   8    0.39    0.16
  -1   8   8    0.27    0.12
   1   8  -8    0.52    0.10
   0  -8  -8    2.02    0.19
   0  -8   8    1.71    0.10
   0  -8  -8    1.68    0.18
   0   8   8    2.05    0.24
   0   8  -8    1.89    0.06
   0   8  -8    1.90    0.14
   0   8   8    1.64    0.22
   0   8  -8    1.84    0.06
   0   8   8    1.89    0.16
  -1  -8  -8    3.67    0.24
  -1  -8  -8    3.50    0.24
  -1   8  -8    3.69    0.14
   1   8   8    3.69    0.31
   1   8   8    3.68    0.21
  -1   8  -8    3.56    0.14
  -2  -8  -8    0.68    0.18
  -2  -8  -8    1.12    0.20
   2   8   8    0.99    0.18
   2   8   8    1.06    0.15
  -2   8  -8    0.91    0.11
  -3  -8  -8    0.46    0.18
  -3  -8  -8    0.60    0.15
  -3   8  -8    0.67    0.13
   3   8   8    0.67    0.14
  -4  -8  -8    3.03    0.27
  -4  -8  -8    2.68    0.26
   4   8   8    3.15    0.25
  -4   8  -8    3.51    0.25
  -5  -8  -8    0.62    0.24
  -5  -8  -8    0.98    0.24
  -5   8  -8    0.53    0.18
  -6  -8  -8   -0.36    0.22
  -7   9   8   -0.03    0.17
  -6  -9   8   -0.11    0.15
   6  -9  -8   -0.04    0.16
  -6   9   8    0.05    0.23
  -6   9   8   -0.08    0.20
   5  -9  -8    0.10    0.14
  -5  -9   8    0.11    0.13
  -5   9   8    0.16    0.19
  -5   9   8    0.04    0.19
   4  -9  -8    0.83    0.23
   4  -9  -8    0.72    0.19
  -4  -9   8    0.70    0.13
  -4   9   8    0.62    0.20
  -4   9   8    0.59    0.17
   3  -9  -8    0.37    0.18
   3  -9  -8    0.10    0.18
  -3  -9   8    0.39    0.10
  -3   9   8    0.51    0.15
  -3   9   8    0.50    0.14
  -3   9   8    0.50    0.15
   2  -9  -8   10.53    0.43
   2  -9  -8   10.57    0.40
  -2  -9   8   10.49    0.28
  -2   9   8   10.40    0.43
  -2   9   8   11.29    0.47
  -2   9   8   11.07    0.47
   1  -9  -8    3.25    0.26
  -1  -9   8    2.48    0.09
   1  -9  -8    3.19    0.28
  -1  -9   8    2.53    0.09
  -1   9   8    2.73    0.24
  -1   9   8    2.50    0.23
  -1   9   8    2.72    0.24
   1   9  -8    3.17    0.20
   0  -9   8    0.85    0.07
   0  -9  -8    0.72    0.18
   0  -9  -8    0.79    0.15
   0  -9   8    0.82    0.07
   0   9   8    0.98    0.20
   0   9  -8    0.98    0.13
   0   9   8    0.72    0.16
   0   9   8    0.85    0.20
  -1  -9  -8    0.54    0.14
  -1  -9  -8    0.68    0.18
  -1   9  -8    0.54    0.06
   1   9   8    0.48    0.19
   1   9   8    0.76    0.15
  -2  -9  -8    0.10    0.12
  -2  -9  -8    0.20    0.16
   2   9   8    0.32    0.12
   2   9   8    0.09    0.14
  -2   9  -8    0.22    0.08
  -3  -9  -8    1.57    0.23
  -3  -9  -8    1.30    0.22
   3   9   8    1.38    0.19
  -3   9  -8    1.50    0.16
  -4  -9  -8    0.19    0.14
  -4  -9  -8    0.29    0.15
  -4   9  -8    0.30    0.13
   4   9   8    0.21    0.14
  -5  -9  -8    0.12    0.21
  -5  -9  -8   -0.03    0.21
  -5   9  -8    0.07    0.15
   6 -10  -8   -0.28    0.14
  -6 -10   8   -0.13    0.14
  -6  10   8    0.20    0.22
   5 -10  -8    0.26    0.15
  -5 -10   8    0.15    0.13
  -5  10   8    0.10    0.20
  -5  10   8    0.09    0.20
  -4 -10   8   -0.07    0.09
   4 -10  -8    0.04    0.17
   4 -10  -8   -0.04    0.19
  -4  10   8   -0.02    0.16
  -4  10   8    0.15    0.14
  -4  10   8   -0.03    0.16
  -3 -10   8    0.70    0.10
   3 -10  -8    0.35    0.20
   3 -10  -8    0.58    0.15
  -3  10   8    0.56    0.19
  -3  10   8    0.44    0.14
  -3  10   8    0.91    0.21
   2 -10  -8    6.42    0.37
  -2 -10   8    5.65    0.17
   2 -10  -8    6.70    0.35
  -2  10   8    5.77    0.33
  -2  10   8    6.39    0.37
  -2  10   8    5.69    0.31
   2  10  -8    6.27    0.30
   1 -10  -8    0.37    0.16
   1 -10  -8    0.53    0.18
  -1  10   8    0.38    0.16
  -1  10   8    0.46    0.14
  -1  10   8    0.74    0.20
   1  10  -8    0.56    0.12
   0 -10  -8    1.45    0.22
   0 -10  -8    1.87    0.20
   0  10  -8    1.98    0.15
   0  10   8    1.83    0.21
   0  10   8    1.65    0.21
   0  10   8    2.01    0.25
  -1 -10  -8    0.18    0.15
  -1 -10  -8    0.10    0.15
   1  10   8    0.06    0.12
   1  10   8    0.13    0.18
   1  10   8    0.11    0.09
  -2 -10  -8    3.72    0.32
  -2 -10  -8    3.26    0.25
  -2  10  -8    3.62    0.16
   2  10   8    3.72    0.25
   2  10   8    3.26    0.32
  -3 -10  -8    0.08    0.13
  -3 -10  -8   -0.11    0.17
   3  10   8    0.06    0.13
   3  10   8   -0.12    0.13
  -3  10  -8   -0.07    0.09
  -4 -10  -8    0.35    0.20
  -4 -10  -8    0.01    0.18
   4  10   8    0.19    0.15
  -4  10  -8   -0.02    0.13
  -5 -10  -8   -0.18    0.21
  -5 -10  -8    0.23    0.16
   5  10   8    0.18    0.18
  -5  10  -8    0.28    0.18
  -6 -11   8   -0.15    0.16
   5 -11  -8    1.74    0.28
  -5 -11   8    1.69    0.19
  -5  11   8    1.52    0.27
  -5  11   8    1.69    0.25
  -5  11   8    1.64    0.28
   4 -11  -8    0.25    0.14
   4 -11  -8    0.29    0.23
  -4 -11   8    0.42    0.12
  -4  11   8    0.42    0.18
  -4  11   8    0.21    0.20
  -4  11   8    0.52    0.21
   3 -11  -8    3.49    0.34
  -3 -11   8    2.95    0.16
   3 -11  -8    3.53    0.31
  -3  11   8    3.73    0.34
  -3  11   8    3.27    0.30
  -3  11   8    4.29    0.33
   2 -11  -8    6.43    0.36
   2 -11  -8    6.72    0.39
  -2  11   8    7.22    0.40
  -2  11   8    6.05    0.36
   2  11  -8    5.45    0.30
  -2  11   8    6.43    0.38
   1 -11  -8    1.18    0.21
   1 -11  -8    1.53    0.20
  -1  11   8    1.19    0.20
  -1  11   8    1.33    0.21
   1  11  -8    1.33    0.17
  -1  11   8    1.22    0.23
   0 -11  -8    0.04    0.11
   0 -11  -8    0.15    0.16
   0  11  -8   -0.08    0.10
   0  11   8   -0.07    0.17
   0  11   8   -0.15    0.13
   0  11   8   -0.13    0.14
  -1 -11  -8    2.66    0.26
  -1 -11  -8    2.38    0.26
   1  11   8    2.39    0.23
   1  11   8    2.40    0.28
   1  11   8    2.67    0.28
  -2 -11  -8    1.10    0.22
  -2 -11  -8    1.38    0.22
   2  11   8    1.01    0.19
   2  11   8    0.81    0.23
  -2  11  -8    1.03    0.09
  -3 -11  -8    0.56    0.20
  -3 -11  -8    0.57    0.21
  -3  11  -8    0.40    0.11
   3  11   8    0.78    0.19
   3  11   8    0.93    0.25
  -4 -11  -8    0.29    0.16
  -4 -11  -8    0.12    0.21
   4  11   8    0.36    0.18
  -4  11  -8    0.07    0.13
  -5  11  -8   -0.10    0.14
   5  11   8    0.20    0.19
  -6  12   8    0.87    0.27
  -5 -12   8    0.20    0.14
  -5  12   8   -0.22    0.15
  -5  12   8    0.26    0.21
   4 -12  -8    0.58    0.23
   4 -12  -8    0.46    0.20
  -4  12   8    0.52    0.18
  -4  12   8    0.76    0.23
   3 -12  -8    0.73    0.18
   3 -12  -8    0.55    0.15
  -3  12   8    0.71    0.19
  -3  12   8    0.78    0.18
  -3  12   8    0.79    0.21
   2 -12  -8    0.09    0.12
   2 -12  -8   -0.14    0.11
  -2  12   8   -0.12    0.16
  -2  12   8    0.18    0.16
   2  12  -8    0.20    0.14
  -2  12   8    0.15    0.18
   1 -12  -8    2.20    0.24
   1 -12  -8    2.03    0.23
   1  12  -8    1.98    0.20
  -1  12   8    1.93    0.25
  -1  12   8    1.79    0.24
  -1  12   8    1.95    0.23
   0 -12  -8    1.29    0.19
   0 -12  -8    1.64    0.22
   0  12   8    1.86    0.25
   0  12  -8    1.42    0.17
   0  12   8    1.50    0.22
   0  12   8    1.24    0.21
  -1 -12  -8    0.00    0.16
  -1 -12  -8   -0.03    0.11
   1  12   8   -0.14    0.12
   1  12   8    0.20    0.16
   1  12   8    0.02    0.15
  -2 -12  -8    1.00    0.22
  -2 -12  -8    1.04    0.18
   2  12   8    1.25    0.23
   2  12   8    1.04    0.21
   2  12   8    1.06    0.22
  -3 -12  -8    2.46    0.30
   3  12   8    1.76    0.26
   3  12   8    2.35    0.27
  -4 -12  -8   -0.09    0.20
   4  12   8    0.29    0.18
  -4  12  -8    0.17    0.12
   4  12   8    0.15    0.23
  -5  12  -8   -0.26    0.14
   5  12   8   -0.09    0.19
  -6  13   8    0.23    0.18
  -5  13   8    0.49    0.20
   4 -13  -8    2.05    0.28
  -4  13   8    1.60    0.28
  -4  13   8    2.33    0.27
   3 -13  -8    0.18    0.20
  -3  13   8    0.18    0.15
  -3  13   8    0.40    0.20
   2 -13  -8    1.72    0.21
   2 -13  -8    1.88    0.27
   2  13  -8    1.94    0.24
  -2  13   8    1.86    0.24
  -2  13   8    1.79    0.24
   1 -13  -8    1.99    0.26
   1 -13  -8    2.20    0.24
  -1  13   8    2.34    0.27
  -1  13   8    1.95    0.27
   1  13  -8    1.92    0.22
   0 -13  -8    1.13    0.20
   0 -13  -8    0.66    0.16
   0  13  -8    0.76    0.16
   0  13   8    0.84    0.21
   0  13   8    0.91    0.22
  -1 -13  -8   -0.13    0.16
   1  13   8   -0.12    0.11
   1  13   8    0.00    0.14
  -2 -13  -8    0.24    0.15
   2  13   8    0.70    0.24
   2  13   8    0.21    0.17
  -3 -13  -8   -0.06    0.14
   3  13   8    0.03    0.17
   3  13   8   -0.18    0.21
   4  13   8   -0.12    0.18
   5  13   8   -0.34    0.19
  -5  14   8   -0.24    0.14
  -4  14   8    0.56    0.24
   3 -14  -8    0.64    0.23
  -3  14   8    1.00    0.25
   3  14  -8    0.76    0.18
  -3  14   8    0.98    0.25
   2 -14  -8   -0.22    0.17
   2  14  -8    0.08    0.15
  -2  14   8    0.10    0.18
  -2  14   8   -0.13    0.17
   1 -14  -8    0.03    0.18
  -1  14   8    0.24    0.18
   1  14  -8    0.01    0.13
  -1  14   8    0.09    0.18
   0 -14  -8    1.00    0.19
   0  14  -8    1.01    0.19
   0  14   8    1.13    0.24
   0  14   8    1.77    0.26
  -1 -14  -8    3.99    0.35
   1  14   8    3.64    0.32
   1  14   8    5.08    0.39
  -2 -14  -8    1.51    0.26
   2  14   8    1.55    0.26
   2  14   8    2.06    0.30
   3  14   8    0.46    0.18
   4  14   8    0.23    0.22
  -5  15   8    0.76    0.28
  -4  15   8    0.26    0.18
  -3  15   8    0.47    0.19
   3  15  -8    0.41    0.20
   2 -15  -8   -0.05    0.18
   2  15  -8   -0.10    0.15
  -2  15   8    0.20    0.21
  -2  15   8    0.10    0.21
   1 -15  -8    0.07    0.19
  -1  15   8    0.25    0.20
   1  15  -8    0.26    0.16
  -1  15   8    0.05    0.15
   0 -15  -8    0.11    0.14
   0  15   8    0.14    0.20
   0  15   8    0.17    0.19
   0  15  -8    0.16    0.15
  -1 -15  -8    0.09    0.14
   1  15   8    0.29    0.22
   1  15   8    0.46    0.22
   2  15   8   -0.10    0.19
   3  15   8   -0.33    0.19
   4  15   8    0.43    0.24
  -4  16   8    0.55    0.27
   3  16  -8    1.02    0.24
  -3  16   8    1.02    0.28
  -2  16   8    0.50    0.19
   2  16  -8    0.48    0.19
  -1  16   8    0.26    0.17
   1  16  -8   -0.02    0.15
  -1  16   8    0.20    0.22
   0  16   8    0.47    0.22
   0  16   8    0.28    0.22
   0  16  -8    0.22    0.14
   1  16   8    0.39    0.23
   2  16   8   -0.05    0.22
   3  16   8    0.05    0.23
   3  17  -8    0.02    0.19
  -3  17   8   -0.27    0.15
  -2  17   8    0.69    0.26
   2  17  -8    0.34    0.20
  -1  17   8   -0.04    0.15
   1  17  -8    0.05    0.15
   0  17  -8    0.16    0.15
   0  17   8    0.01    0.21
   1  17   8    0.79    0.22
   2  17   8   -0.07    0.16
   2  18  -8    0.11    0.20
  -2  18   8   -0.17    0.22
  -1  18   8   -0.13    0.22
   1  18  -8   -0.02    0.15
   0  18   8   -0.09    0.22
   0  18  -8   -0.05    0.17
   1  18   8    0.58    0.26
  -7   0   9   -0.24    0.20
   7   0  -9    0.07    0.15
  -6   0   9    0.06    0.12
   6   0  -9   -0.12    0.16
  -6   0   9   -0.06    0.16
   5   0  -9   -0.05    0.11
  -5   0   9   -0.10    0.10
  -5   0   9   -0.12    0.11
  -4   0   9   -0.16    0.09
  -4   0   9   -0.34    0.13
   4   0  -9   -0.14    0.09
  -3   0   9   -0.09    0.10
   3   0  -9   -0.09    0.09
   3   0  -9   -0.06    0.07
  -3   0   9   -0.18    0.11
  -2   0   9   -0.07    0.09
   2   0  -9   -0.04    0.06
   2   0  -9   -0.12    0.06
  -2   0   9   -0.02    0.09
  -1   0   9    0.12    0.09
  -1   0   9    0.04    0.07
  -1   0   9    0.13    0.09
   1   0  -9    0.14    0.07
   0   0   9    0.08    0.09
   0   0   9   -0.06    0.07
   0   0  -9    0.04    0.06
   0   0  -9    0.19    0.06
  -1   0  -9   -0.04    0.06
   1   0   9    0.03    0.07
  -1   0  -9    0.14    0.09
  -2   0  -9    0.05    0.08
  -2   0  -9   -0.07    0.08
  -3   0  -9   -0.27    0.13
  -4   0  -9    0.23    0.16
  -4   0  -9    0.04    0.11
  -5   0  -9    0.56    0.19
  -5   0  -9    0.25    0.15
  -6   0  -9   -0.28    0.18
  -6   0  -9    0.00    0.22
  -7  -1   9    0.92    0.21
   7  -1  -9    0.85    0.21
  -7   1   9    0.61    0.23
   7   1  -9    0.64    0.19
  -7   1   9    0.53    0.25
   6  -1  -9    0.01    0.16
  -6  -1   9   -0.31    0.14
  -6  -1   9    0.05    0.14
  -6   1   9   -0.09    0.12
  -6   1   9   -0.12    0.17
   6   1  -9   -0.08    0.17
  -5  -1   9   -0.06    0.15
   5  -1  -9    0.04    0.11
  -5  -1   9    0.04    0.14
  -5   1   9   -0.04    0.11
   5   1  -9   -0.02    0.10
  -5   1   9   -0.02    0.15
  -4  -1   9   -0.08    0.12
   4  -1  -9    0.04    0.11
  -4  -1   9   -0.11    0.13
  -4   1   9   -0.06    0.10
  -4   1   9   -0.17    0.10
   4   1  -9   -0.08    0.13
   3  -1  -9   -0.06    0.08
   3  -1  -9   -0.10    0.07
  -3  -1   9   -0.20    0.10
  -3  -1   9   -0.07    0.10
   3   1  -9    0.08    0.10
  -3   1   9   -0.13    0.08
  -3   1   9   -0.11    0.09
   2  -1  -9    2.54    0.20
  -2  -1   9    2.66    0.18
  -2  -1   9    2.61    0.20
  -2  -1   9    2.74    0.17
   2  -1  -9    2.70    0.20
  -2   1   9    2.38    0.19
   2   1  -9    3.15    0.19
   2   1  -9    2.78    0.17
  -2   1   9    2.50    0.20
   2   1  -9    3.20    0.17
   1  -1  -9   19.73    0.52
   1  -1  -9   18.42    0.51
  -1  -1   9   19.61    0.51
  -1  -1   9   19.28    0.50
  -1  -1   9   18.11    0.54
  -1   1   9   18.92    0.53
  -1   1   9   18.93    0.56
   1   1  -9   18.99    0.50
   1   1  -9   19.35    0.49
   0  -1   9    2.13    0.14
   0  -1  -9    2.24    0.17
   0  -1   9    2.18    0.17
   0  -1  -9    1.93    0.15
   0   1  -9    1.95    0.14
   0   1   9    2.04    0.16
   0   1  -9    1.94    0.14
  -1  -1  -9   12.10    0.39
  -1  -1  -9   11.53    0.38
   1  -1   9   11.75    0.37
  -1   1  -9   11.51    0.36
   1   1   9   11.78    0.41
  -1   1  -9   11.97    0.37
  -2  -1  -9    1.33    0.17
  -2  -1  -9    1.39    0.15
  -2   1  -9    1.32    0.15
  -2   1  -9    1.30    0.15
  -3  -1  -9    1.98    0.20
  -3  -1  -9    1.81    0.21
  -3   1  -9    1.66    0.17
  -3   1  -9    1.54    0.20
  -4  -1  -9    0.59    0.15
  -4  -1  -9    0.47    0.15
  -4   1  -9    1.33    0.20
  -4   1  -9    0.84    0.19
  -5  -1  -9    0.35    0.19
  -5  -1  -9    0.42    0.21
  -5   1  -9    0.51    0.15
  -5   1  -9    0.53    0.20
  -6  -1  -9   -0.11    0.14
  -6  -1  -9   -0.07    0.15
  -6   1  -9   -0.01    0.15
   7  -2  -9    0.10    0.21
  -7  -2   9    0.18    0.16
   7   2  -9   -0.01    0.19
  -7   2   9    0.04    0.16
  -7   2   9   -0.11    0.14
  -6  -2   9    0.03    0.13
   6  -2  -9   -0.04    0.17
   6   2  -9   -0.06    0.16
  -6   2   9    0.23    0.14
  -6   2   9   -0.08    0.13
  -5  -2   9    2.38    0.25
  -5  -2   9    2.50    0.21
   5  -2  -9    2.61    0.24
  -5   2   9    2.53    0.29
  -5   2   9    2.65    0.27
   5   2  -9    2.86    0.27
   4  -2  -9    2.64    0.23
  -4  -2   9    3.24    0.23
  -4  -2   9    3.43    0.27
  -4   2   9    2.86    0.30
   4   2  -9    3.07    0.24
  -4   2   9    2.75    0.23
   3  -2  -9    0.56    0.15
   3  -2  -9    0.64    0.16
  -3  -2   9    0.51    0.13
  -3  -2   9    0.52    0.12
   3   2  -9    0.73    0.13
  -3   2   9    0.52    0.16
   3   2  -9    0.50    0.10
  -3   2   9    0.50    0.12
  -2  -2   9   -0.04    0.07
   2  -2  -9   -0.14    0.09
   2  -2  -9   -0.03    0.10
  -2  -2   9   -0.07    0.06
  -2  -2   9   -0.07    0.08
   2   2  -9   -0.01    0.07
  -2   2   9   -0.21    0.10
   2   2  -9   -0.03    0.05
  -2   2   9   -0.15    0.07
   2   2  -9   -0.05    0.08
  -1  -2   9    0.36    0.11
   1  -2  -9    0.47    0.09
  -1  -2   9    0.66    0.10
  -1  -2   9    0.50    0.09
   1  -2  -9    0.49    0.12
  -1   2   9    0.34    0.13
   1   2  -9    0.56    0.09
   1   2  -9    0.45    0.09
  -1   2   9    0.48    0.13
   0  -2   9    6.20    0.25
   0  -2  -9    6.68    0.28
   0  -2   9    6.29    0.24
   0  -2  -9    6.22    0.26
   0   2  -9    6.59    0.24
   0   2   9    6.21    0.27
   0   2  -9    6.00    0.23
   0   2   9    6.24    0.21
  -1  -2  -9   19.58    0.54
   1  -2   9   20.67    0.54
   1  -2   9   19.76    0.52
  -1  -2  -9   20.41    0.56
  -1   2  -9   20.51    0.52
  -1   2  -9   20.41    0.52
   1   2   9   19.37    0.57
  -2  -2  -9    0.05    0.12
  -2  -2  -9   -0.08    0.12
  -2   2  -9    0.20    0.11
  -2   2  -9    0.18    0.10
  -3  -2  -9    0.65    0.14
  -3  -2  -9    0.88    0.17
  -3   2  -9    0.60    0.13
  -3   2  -9    0.71    0.15
  -4  -2  -9    0.27    0.18
  -4  -2  -9    0.26    0.17
  -4   2  -9    0.27    0.14
  -4   2  -9    0.27    0.15
  -5  -2  -9    0.00    0.20
  -5  -2  -9   -0.01    0.14
  -5   2  -9    0.38    0.19
  -5   2  -9    0.32    0.13
  -6  -2  -9    0.00    0.20
  -6  -2  -9    0.07    0.17
  -6   2  -9    0.42    0.22
   7  -3  -9    0.01    0.21
  -7  -3   9    0.17    0.16
  -7   3   9    0.01    0.16
   7   3  -9   -0.14    0.18
  -7   3   9    0.05    0.23
  -6  -3   9    0.33    0.19
   6  -3  -9    0.64    0.21
   6   3  -9    0.48    0.15
  -6   3   9    0.53    0.22
  -6   3   9    0.28    0.15
  -5  -3   9    1.26    0.18
   5  -3  -9    1.45    0.23
  -5  -3   9    1.66    0.20
  -5   3   9    1.26    0.21
  -5   3   9    1.49    0.21
   5   3  -9    1.37    0.20
  -4  -3   9    7.00    0.30
   4  -3  -9    7.28    0.37
  -4  -3   9    6.80    0.31
  -4   3   9    7.03    0.36
   4   3  -9    7.70    0.33
  -4   3   9    6.84    0.33
  -3  -3   9    9.05    0.35
   3  -3  -9    9.31    0.40
  -3  -3   9    8.92    0.32
   3  -3  -9    8.85    0.35
  -3  -3   9    9.42    0.32
   3   3  -9    9.27    0.33
  -3   3   9    9.50    0.39
  -3   3   9    9.35    0.42
   3   3  -9    9.89    0.33
  -2  -3   9    3.35    0.18
  -2  -3   9    3.21    0.20
   2  -3  -9    3.54    0.24
  -2  -3   9    3.34    0.17
   2  -3  -9    3.45    0.24
  -2   3   9    3.45    0.23
  -2   3   9    3.55    0.22
   2   3  -9    3.54    0.18
   2   3  -9    3.27    0.18
   1  -3  -9    2.90    0.21
  -1  -3   9    2.77    0.16
   1  -3  -9    2.59    0.21
  -1  -3   9    2.61    0.19
  -1  -3   9    2.58    0.15
  -1   3   9    2.36    0.19
  -1   3   9    2.76    0.21
   1   3  -9    2.73    0.15
   1   3  -9    2.68    0.16
   0  -3  -9    1.22    0.14
   0  -3   9    1.35    0.12
   0  -3  -9    1.14    0.15
   0  -3   9    1.28    0.13
   0   3   9    1.37    0.16
   0   3  -9    1.48    0.14
   0   3  -9    1.21    0.12
   0   3   9    1.31    0.11
  -1  -3  -9    3.93    0.24
  -1  -3  -9    3.78    0.22
   1  -3   9    3.66    0.20
   1  -3   9    3.50    0.19
   1   3   9    3.22    0.23
  -1   3  -9    3.64    0.20
  -1   3  -9    3.72    0.19
   1   3   9    3.74    0.16
  -2  -3  -9    5.15    0.26
  -2  -3  -9    5.51    0.30
  -2   3  -9    5.49    0.26
  -2   3  -9    5.47    0.25
  -3  -3  -9    0.06    0.14
  -3  -3  -9    0.16    0.12
  -3   3  -9   -0.29    0.11
  -3   3  -9   -0.07    0.10
  -4  -3  -9   -0.15    0.11
  -4  -3  -9    0.02    0.17
  -4   3  -9    0.08    0.13
  -4   3  -9   -0.03    0.14
  -5  -3  -9    1.79    0.27
  -5  -3  -9    1.51    0.26
  -5   3  -9    1.48    0.23
  -6  -3  -9    1.29    0.23
  -6  -3  -9    1.03    0.28
  -6   3  -9    1.37    0.23
   7  -4  -9    1.31    0.25
  -7  -4   9    1.21    0.26
   7   4  -9    1.16    0.24
  -7   4   9    1.04    0.28
  -7   4   9    1.21    0.25
   6  -4  -9    0.11    0.15
  -6  -4   9    0.15    0.17
   6   4  -9    0.09    0.16
  -6   4   9    0.03    0.20
  -6   4   9    0.36    0.21
   5  -4  -9    4.83    0.31
  -5  -4   9    5.07    0.32
  -5   4   9    4.60    0.31
   5   4  -9    4.81    0.27
  -5   4   9    4.62    0.33
   4  -4  -9    5.80    0.31
  -4  -4   9    5.84    0.27
   4  -4  -9    6.17    0.36
  -4  -4   9    5.83    0.30
  -4   4   9    6.03    0.35
  -4   4   9    5.61    0.33
   4   4  -9    6.19    0.29
  -3  -4   9    4.29    0.24
   3  -4  -9    4.60    0.29
   3  -4  -9    4.26    0.27
  -3  -4   9    3.94    0.21
  -3   4   9    4.34    0.32
  -3   4   9    4.11    0.26
   3   4  -9    4.83    0.23
   3   4  -9    4.42    0.23
   2  -4  -9    5.03    0.29
  -2  -4   9    5.14    0.24
  -2  -4   9    5.09    0.21
  -2  -4   9    4.96    0.20
   2  -4  -9    4.94    0.25
   2   4  -9    5.32    0.21
  -2   4   9    5.19    0.29
  -2   4   9    5.24    0.30
   2   4  -9    4.89    0.21
  -1  -4   9   13.11    0.35
   1  -4  -9   13.08    0.42
  -1  -4   9   12.92    0.39
   1  -4  -9   13.00    0.43
  -1  -4   9   12.83    0.35
  -1   4   9   12.76    0.47
  -1   4   9   12.55    0.43
   1   4  -9   12.99    0.34
   1   4  -9   13.80    0.36
   0  -4  -9    8.24    0.33
   0  -4  -9    8.54    0.34
   0  -4   9    8.17    0.26
   0  -4   9    8.04    0.26
   0   4  -9    8.32    0.27
   0   4  -9    7.81    0.25
   0   4   9    7.67    0.27
   0   4   9    8.31    0.36
   1  -4   9    9.99    0.32
  -1  -4  -9    9.91    0.37
  -1  -4  -9   10.36    0.38
   1  -4   9   10.22    0.31
   1   4   9    9.60    0.38
  -1   4  -9    9.69    0.30
   1   4   9   10.00    0.30
  -1   4  -9    9.89    0.31
  -2  -4  -9    1.30    0.17
  -2  -4  -9    1.29    0.17
   2   4   9    1.22    0.11
  -2   4  -9    1.06    0.14
  -2   4  -9    1.04    0.13
  -3  -4  -9    0.34    0.13
  -3  -4  -9    0.36    0.12
  -3   4  -9    0.31    0.13
  -3   4  -9    0.18    0.11
  -4  -4  -9    1.27    0.23
  -4  -4  -9    1.00    0.22
  -4   4  -9    1.20    0.19
  -5  -4  -9    0.05    0.14
  -5  -4  -9   -0.02    0.14
  -5   4  -9    0.19    0.16
  -6  -4  -9    0.32    0.24
  -6  -4  -9    0.07    0.23
   7  -5  -9    0.22    0.24
  -7   5   9    0.36    0.19
   7   5  -9   -0.22    0.17
  -7   5   9   -0.01    0.17
   6  -5  -9   -0.18    0.19
  -6  -5   9    0.32    0.16
  -6   5   9   -0.10    0.14
   6   5  -9    0.13    0.15
  -6   5   9    0.13    0.16
   5  -5  -9   -0.01    0.17
  -5  -5   9    0.45    0.15
  -5   5   9    0.38    0.21
  -5   5   9    0.30    0.19
   5   5  -9    0.17    0.12
   4  -5  -9    0.86    0.21
   4  -5  -9    0.84    0.19
  -4  -5   9    0.74    0.15
   4   5  -9    0.95    0.15
  -4   5   9    0.83    0.18
  -4   5   9    1.04    0.18
  -3  -5   9   47.04    1.10
   3  -5  -9   48.40    1.19
  -3  -5   9   46.04    1.03
   3  -5  -9   48.55    1.14
  -3   5   9   50.46    1.17
   3   5  -9   51.00    1.06
  -3   5   9   51.22    1.23
  -2  -5   9    6.92    0.27
   2  -5  -9    6.66    0.32
  -2  -5   9    6.97    0.23
   2  -5  -9    7.17    0.31
  -2  -5   9    7.11    0.25
   2   5  -9    7.37    0.25
  -2   5   9    7.21    0.37
   2   5  -9    7.00    0.24
  -2   5   9    6.68    0.35
  -1  -5   9    1.76    0.12
  -1  -5   9    1.67    0.12
  -1  -5   9    1.58    0.14
   1  -5  -9    1.77    0.17
   1  -5  -9    1.67    0.17
  -1   5   9    1.83    0.15
  -1   5   9    1.69    0.19
  -1   5   9    1.58    0.19
   1   5  -9    1.85    0.13
   0  -5  -9    0.72    0.15
   0  -5   9    0.61    0.09
   0  -5   9    0.68    0.09
   0  -5  -9    0.66    0.12
   0   5   9    0.58    0.14
   0   5  -9    0.51    0.07
   0   5   9    0.80    0.11
   0   5  -9    0.68    0.09
   0   5   9    0.61    0.14
   1  -5   9    2.03    0.16
  -1  -5  -9    2.08    0.21
   1  -5   9    2.20    0.16
  -1  -5  -9    2.46    0.20
  -1   5  -9    2.27    0.17
  -1   5  -9    2.13    0.13
   1   5   9    2.50    0.15
   1   5   9    2.27    0.24
  -2  -5  -9   -0.09    0.13
  -2  -5  -9    0.10    0.11
   2   5   9    0.17    0.08
  -2   5  -9    0.09    0.11
  -2   5  -9    0.11    0.08
  -3  -5  -9    3.97    0.26
  -3  -5  -9    3.77    0.30
  -3   5  -9    3.33    0.23
  -4  -5  -9    2.52    0.27
  -4  -5  -9    2.86    0.29
  -4   5  -9    2.94    0.26
  -5  -5  -9    3.81    0.32
  -5  -5  -9    4.21    0.33
  -5   5  -9    4.22    0.33
  -6  -5  -9    0.92    0.28
  -6  -5  -9    0.74    0.22
   7  -6  -9    0.53    0.26
  -7   6   9    0.76    0.27
  -7   6   9    0.41    0.27
  -6  -6   9    0.28    0.17
   6  -6  -9   -0.08    0.20
   6   6  -9    0.07    0.15
  -6   6   9   -0.14    0.13
  -6   6   9   -0.35    0.19
  -5  -6   9    0.12    0.13
   5  -6  -9   -0.10    0.11
  -5   6   9    0.25    0.15
   5   6  -9   -0.15    0.11
  -5   6   9   -0.22    0.17
   4  -6  -9    1.71    0.23
   4  -6  -9    1.59    0.22
  -4  -6   9    1.95    0.20
  -4   6   9    1.72    0.25
  -4   6   9    1.67    0.22
   4   6  -9    1.94    0.18
   3  -6  -9    7.93    0.36
  -3  -6   9    8.97    0.33
   3  -6  -9    8.98    0.43
   3   6  -9    9.04    0.30
  -3   6   9    8.83    0.39
  -3   6   9    9.48    0.45
  -2  -6   9    0.63    0.11
   2  -6  -9    0.51    0.17
   2  -6  -9    0.31    0.13
   2   6  -9    0.51    0.09
  -2   6   9    0.33    0.18
   2   6  -9    0.51    0.09
  -2   6   9    0.39    0.14
  -1  -6   9   11.43    0.34
   1  -6  -9   11.79    0.43
  -1  -6   9   10.84    0.31
   1  -6  -9   11.05    0.41
  -1  -6   9   11.21    0.29
  -1   6   9   11.16    0.44
  -1   6   9   12.37    0.46
  -1   6   9   11.20    0.38
   1   6  -9   11.68    0.30
   0  -6  -9    7.12    0.32
   0  -6   9    6.87    0.23
   0  -6   9    7.24    0.22
   0  -6  -9    7.74    0.34
   0   6   9    7.02    0.35
   0   6  -9    7.22    0.23
   0   6   9    7.17    0.28
   0   6   9    7.72    0.38
  -1  -6  -9    2.68    0.25
  -1  -6  -9    2.81    0.25
   1  -6   9    2.86    0.16
   1   6   9    2.81    0.28
   1   6   9    3.24    0.18
  -1   6  -9    3.06    0.17
  -1   6  -9    2.82    0.13
  -2  -6  -9    8.71    0.40
  -2  -6  -9    8.28    0.36
   2   6   9    8.71    0.40
  -2   6  -9    8.59    0.30
   2   6   9    8.56    0.31
  -3  -6  -9    1.16    0.18
  -3  -6  -9    1.27    0.19
   3   6   9    1.48    0.16
  -3   6  -9    1.40    0.16
  -4  -6  -9    0.58    0.16
  -4  -6  -9    0.64    0.21
  -4   6  -9    0.69    0.17
  -5  -6  -9    0.84    0.24
  -5  -6  -9    0.62    0.23
  -5   6  -9    1.09    0.21
  -6  -6  -9   -0.16    0.24
  -7   7   9    0.11    0.23
   6  -7  -9   -0.02    0.15
  -6  -7   9    0.33    0.17
  -6   7   9    0.45    0.19
   6   7  -9    0.60    0.17
  -6   7   9    0.43    0.19
  -5  -7   9    1.98    0.21
   5  -7  -9    1.60    0.23
  -5   7   9    1.81    0.28
   5   7  -9    2.01    0.21
  -5   7   9    2.08    0.26
   4  -7  -9    0.15    0.17
  -4  -7   9    0.03    0.11
   4  -7  -9    0.04    0.18
  -4   7   9    0.15    0.14
  -4   7   9    0.02    0.13
   4   7  -9    0.21    0.11
   3  -7  -9    0.87    0.21
  -3  -7   9    1.22    0.14
   3  -7  -9    1.14    0.18
  -3   7   9    1.01    0.19
   3   7  -9    1.24    0.13
  -3   7   9    1.11    0.19
   2  -7  -9    4.77    0.31
   2  -7  -9    5.03    0.33
  -2  -7   9    4.52    0.21
   2   7  -9    4.51    0.18
  -2   7   9    4.72    0.33
  -2   7   9    3.98    0.24
  -2   7   9    4.44    0.34
   1  -7  -9   41.04    0.96
  -1  -7   9   39.24    0.86
   1  -7  -9   40.29    1.00
   1   7  -9   40.67    0.80
  -1   7   9   39.99    0.99
  -1   7   9   39.12    1.03
  -1   7   9   37.61    0.96
   0  -7  -9    1.60    0.20
   0  -7  -9    1.72    0.21
   0   7   9    1.65    0.17
   0   7   9    2.00    0.22
   0   7  -9    1.45    0.11
   0   7   9    1.84    0.25
  -1  -7  -9    0.02    0.14
  -1  -7  -9    0.19    0.16
   1   7   9    0.13    0.13
   1   7   9    0.45    0.11
  -1   7  -9    0.10    0.08
  -2  -7  -9    0.22    0.12
  -2  -7  -9    0.23    0.16
   2   7   9    0.43    0.15
  -2   7  -9    0.32    0.10
   2   7   9    0.43    0.12
  -3  -7  -9    0.38    0.14
  -3  -7  -9    0.54    0.15
  -3   7  -9    0.54    0.14
   3   7   9    0.65    0.14
  -4  -7  -9   -0.08    0.17
  -4  -7  -9    0.07    0.14
  -4   7  -9   -0.02    0.13
  -5  -7  -9   -0.02    0.21
  -5  -7  -9   -0.11    0.20
  -5   7  -9    0.12    0.16
   6  -8  -9    1.42    0.24
  -6  -8   9    1.89    0.24
  -6   8   9    2.23    0.29
  -6   8   9    2.31    0.30
  -5  -8   9    0.90    0.17
   5  -8  -9    0.87    0.19
  -5   8   9    0.83    0.20
  -5   8   9    0.56    0.18
   5   8  -9    0.95    0.17
  -4  -8   9    3.51    0.23
   4  -8  -9    3.42    0.30
   4  -8  -9    3.39    0.32
   4   8  -9    3.35    0.21
  -4   8   9    3.14    0.28
  -4   8   9    3.48    0.34
   3  -8  -9    3.00    0.26
  -3  -8   9    3.18    0.19
   3  -8  -9    3.37    0.30
  -3   8   9    2.86    0.29
  -3   8   9    3.17    0.27
   3   8  -9    2.90    0.17
   2  -8  -9    2.58    0.23
   2  -8  -9    2.82    0.29
  -2  -8   9    2.34    0.16
  -2   8   9    2.36    0.20
  -2   8   9    1.83    0.22
   2   8  -9    2.12    0.12
  -2   8   9    2.51    0.24
   1  -8  -9   26.50    0.73
  -1  -8   9   25.75    0.59
   1  -8  -9   25.43    0.74
   1   8  -9   24.98    0.51
  -1   8   9   28.05    0.78
  -1   8   9   26.21    0.73
  -1   8   9   28.09    0.80
   0  -8  -9    0.05    0.15
   0  -8  -9    0.27    0.13
   0   8   9    0.05    0.17
   0   8  -9    0.09    0.05
   0   8  -9    0.28    0.05
   0   8   9    0.19    0.12
   0   8   9   -0.03    0.12
  -1  -8  -9    1.78    0.22
  -1  -8  -9    1.80    0.20
   1   8   9    1.94    0.23
   1   8   9    1.85    0.18
  -1   8  -9    1.68    0.12
  -2  -8  -9    0.26    0.17
  -2  -8  -9    0.43    0.14
  -2   8  -9    0.51    0.10
   2   8   9    0.33    0.12
   2   8   9    0.50    0.17
  -3  -8  -9    0.04    0.12
  -3  -8  -9   -0.12    0.16
  -3   8  -9    0.10    0.11
   3   8   9    0.15    0.12
  -4  -8  -9    0.11    0.20
  -4  -8  -9    0.40    0.16
   4   8   9    0.39    0.14
  -4   8  -9    0.36    0.14
  -5  -8  -9   -0.03    0.22
  -5  -8  -9    0.18    0.22
  -5   8  -9    0.27    0.17
   6  -9  -9    0.99    0.23
  -6  -9   9    1.43    0.21
  -6   9   9    1.34    0.28
  -6   9   9    1.35    0.25
  -5  -9   9    0.21    0.14
   5  -9  -9    0.15    0.15
  -5   9   9    0.11    0.14
  -5   9   9    0.12    0.21
   4  -9  -9    0.87    0.21
  -4  -9   9    0.97    0.14
   4  -9  -9    0.81    0.20
  -4   9   9    0.91    0.19
  -4   9   9    1.18    0.23
   3  -9  -9    5.75    0.36
   3  -9  -9    5.43    0.34
  -3  -9   9    6.01    0.24
  -3   9   9    5.78    0.38
  -3   9   9    5.69    0.35
  -3   9   9    5.36    0.34
   2  -9  -9   14.97    0.52
   2  -9  -9   14.34    0.52
  -2  -9   9   13.55    0.35
  -2   9   9   13.92    0.51
  -2   9   9   14.32    0.53
  -2   9   9   13.26    0.51
  -1  -9   9    0.75    0.07
   1  -9  -9    0.75    0.19
   1  -9  -9    0.89    0.18
  -1   9   9    0.87    0.18
  -1   9   9    1.03    0.21
  -1   9   9    0.69    0.14
   0  -9   9   -0.06    0.06
   0  -9  -9   -0.12    0.15
   0  -9  -9    0.21    0.12
   0   9   9   -0.11    0.17
   0   9   9   -0.04    0.16
   0   9  -9   -0.03    0.09
   0   9   9   -0.24    0.11
  -1  -9  -9   -0.02    0.15
  -1  -9  -9    0.06    0.16
   1   9   9   -0.13    0.11
   1   9   9    0.06    0.11
  -1   9  -9   -0.01    0.05
   1   9   9   -0.21    0.11
  -2  -9  -9    1.10    0.18
  -2  -9  -9    1.02    0.20
   2   9   9    1.09    0.21
  -2   9  -9    1.02    0.11
   2   9   9    1.11    0.17
  -3  -9  -9    0.40    0.19
  -3  -9  -9    0.50    0.20
   3   9   9    0.30    0.16
  -3   9  -9    0.29    0.12
   3   9   9    0.64    0.19
  -4  -9  -9   -0.48    0.18
  -4  -9  -9   -0.11    0.18
  -4   9  -9   -0.11    0.13
   4   9   9    0.10    0.13
  -5  -9  -9    0.04    0.16
  -5  -9  -9    0.09    0.18
  -5   9  -9   -0.27    0.14
   6 -10  -9    0.24    0.24
  -6 -10   9    0.17    0.17
  -6  10   9    0.48    0.25
   5 -10  -9   -0.15    0.13
  -5 -10   9    0.13    0.13
  -5  10   9    0.02    0.20
  -5  10   9   -0.04    0.19
   4 -10  -9    0.55    0.19
  -4 -10   9    0.58    0.12
   4 -10  -9    0.40    0.15
  -4  10   9    0.59    0.17
  -4  10   9    0.78    0.21
  -4  10   9    0.73    0.23
   3 -10  -9    1.93    0.22
   3 -10  -9    1.93    0.24
  -3 -10   9    1.81    0.14
  -3  10   9    1.85    0.23
  -3  10   9    1.55    0.25
  -3  10   9    2.13    0.27
  -2 -10   9    4.18    0.15
   2 -10  -9    4.09    0.28
   2 -10  -9    4.49    0.31
  -2  10   9    4.81    0.35
  -2  10   9    5.54    0.38
  -2  10   9    4.54    0.31
   1 -10  -9   14.60    0.50
   1 -10  -9   14.93    0.54
  -1  10   9   15.22    0.57
  -1  10   9   16.05    0.59
  -1  10   9   14.63    0.53
   1  10  -9   14.65    0.46
   0 -10  -9    3.03    0.24
   0 -10  -9    3.18    0.26
   0 -10   9    3.18    0.11
   0  10   9    2.96    0.31
   0  10   9    3.53    0.25
   0  10   9    3.08    0.31
   0  10  -9    3.34    0.19
  -1 -10  -9    0.30    0.17
  -1 -10  -9    0.11    0.16
   1  10   9    0.11    0.14
   1  10   9    0.31    0.14
   1  10   9    0.30    0.19
  -2 -10  -9    0.16    0.13
  -2 -10  -9   -0.06    0.17
  -2  10  -9    0.18    0.07
   2  10   9    0.13    0.20
   2  10   9    0.37    0.15
  -3 -10  -9   -0.01    0.13
  -3 -10  -9   -0.06    0.18
   3  10   9    0.05    0.21
  -3  10  -9   -0.06    0.09
   3  10   9   -0.24    0.13
  -4 -10  -9   -0.34    0.18
  -4 -10  -9   -0.12    0.21
   4  10   9   -0.15    0.14
  -4  10  -9   -0.21    0.10
  -5 -10  -9   -0.06    0.16
  -5  10  -9   -0.21    0.16
  -6  11   9    0.27    0.18
   5 -11  -9   -0.07    0.20
  -5 -11   9   -0.01    0.13
  -5  11   9    0.09    0.15
  -5  11   9    0.09    0.15
  -5  11   9    0.33    0.18
   4 -11  -9   -0.16    0.14
   4 -11  -9    0.11    0.14
  -4 -11   9    0.03    0.10
  -4  11   9    0.07    0.18
  -4  11   9    0.17    0.18
  -4  11   9    0.32    0.21
   3 -11  -9    1.37    0.25
   3 -11  -9    1.45    0.24
  -3  11   9    1.49    0.22
  -3  11   9    1.49    0.24
  -3  11   9    1.50    0.22
   2 -11  -9    3.67    0.34
   2 -11  -9    3.54    0.27
  -2  11   9    3.03    0.28
  -2  11   9    3.15    0.32
  -2  11   9    3.08    0.25
   1 -11  -9    7.81    0.42
   1 -11  -9    7.01    0.35
   1  11  -9    7.30    0.32
  -1  11   9    7.46    0.42
  -1  11   9    7.39    0.42
  -1  11   9    6.64    0.35
   0 -11  -9   -0.03    0.17
   0 -11  -9    0.12    0.15
   0  11   9    0.12    0.19
   0  11  -9    0.20    0.11
   0  11   9    0.18    0.13
   0  11   9    0.18    0.15
  -1 -11  -9    0.00    0.11
  -1 -11  -9   -0.37    0.15
   1  11   9   -0.20    0.16
   1  11   9   -0.14    0.12
   1  11   9   -0.13    0.13
  -2 -11  -9   -0.10    0.17
  -2 -11  -9   -0.17    0.16
   2  11   9   -0.18    0.19
   2  11   9   -0.08    0.14
  -3 -11  -9    0.14    0.19
  -3 -11  -9    0.32    0.20
   3  11   9    0.24    0.23
   3  11   9    0.05    0.16
  -3  11  -9    0.10    0.10
  -4 -11  -9   -0.04    0.15
  -4 -11  -9   -0.09    0.21
   4  11   9   -0.01    0.16
   4  11   9   -0.41    0.21
  -4  11  -9   -0.16    0.11
  -6  12   9    0.22    0.23
  -5  12   9   -0.04    0.20
   4 -12  -9    2.58    0.30
   4 -12  -9    2.28    0.29
  -4  12   9    1.83    0.25
  -4  12   9    1.88    0.29
   3 -12  -9    4.36    0.39
   3 -12  -9    4.48    0.31
  -3  12   9    4.00    0.31
  -3  12   9    5.27    0.39
  -3  12   9    4.14    0.35
   2 -12  -9   -0.16    0.17
   2 -12  -9   -0.09    0.16
  -2  12   9   -0.44    0.16
  -2  12   9   -0.11    0.17
  -2  12   9    0.15    0.17
   1 -12  -9    0.20    0.14
   1 -12  -9    0.13    0.12
  -1  12   9    0.18    0.15
   1  12  -9    0.19    0.14
  -1  12   9    0.35    0.14
  -1  12   9    0.22    0.17
   0 -12  -9    3.42    0.31
   0 -12  -9    3.82    0.33
   0  12   9    4.40    0.35
   0  12   9    5.20    0.38
   0  12  -9    3.71    0.22
   0  12   9    3.72    0.30
  -1 -12  -9    0.06    0.17
  -1 -12  -9    0.16    0.16
   1  12   9    0.19    0.17
   1  12   9    0.06    0.17
   1  12   9    0.12    0.20
  -2 -12  -9    1.31    0.24
  -2 -12  -9    1.12    0.24
   2  12   9    1.23    0.27
   2  12   9    1.28    0.23
   2  12   9    1.05    0.24
  -3 -12  -9    0.15    0.16
   3  12   9    0.15    0.22
   3  12   9   -0.10    0.16
   4  12   9    0.11    0.18
   5  12   9   -0.18    0.18
  -5  13   9   -0.05    0.22
   4 -13  -9    2.03    0.32
  -4  13   9    1.22    0.24
  -4  13   9    1.71    0.29
   3 -13  -9    0.73    0.20
  -3  13   9    0.84    0.19
  -3  13   9    0.81    0.19
   2 -13  -9    0.07    0.19
   2 -13  -9    0.07    0.18
  -2  13   9    0.48    0.22
  -2  13   9    0.15    0.14
   2  13  -9    0.16    0.15
   1 -13  -9    5.73    0.40
   1 -13  -9    5.22    0.32
  -1  13   9    5.52    0.36
  -1  13   9    5.63    0.37
   1  13  -9    5.45    0.30
   0 -13  -9    0.74    0.20
   0 -13  -9    0.84    0.22
   0  13   9    1.08    0.24
   0  13   9    0.57    0.20
   0  13  -9    0.80    0.17
  -1 -13  -9    0.19    0.20
   1  13   9    0.20    0.21
   1  13   9    0.46    0.19
  -2 -13  -9    0.23    0.16
   2  13   9   -0.09    0.12
   2  13   9    0.12    0.16
  -3 -13  -9    0.36    0.18
   3  13   9    0.50    0.20
   3  13   9    0.42    0.20
   4  13   9   -0.35    0.17
  -5  14   9    0.11    0.18
  -4  14   9    0.10    0.22
   3 -14  -9    0.19    0.21
  -3  14   9    0.06    0.21
  -3  14   9   -0.03    0.20
   2 -14  -9    1.58    0.24
   2  14  -9    1.48    0.23
  -2  14   9    1.34    0.27
  -2  14   9    1.75    0.28
   1 -14  -9    0.33    0.21
  -1  14   9    0.17    0.15
  -1  14   9    0.05    0.18
   1  14  -9    0.25    0.16
   0 -14  -9    3.57    0.35
   0  14   9    2.83    0.32
   0  14   9    1.93    0.28
   0  14  -9    2.92    0.26
  -1 -14  -9    0.43    0.21
   1  14   9    0.34    0.16
   1  14   9    0.23    0.22
  -2 -14  -9    0.26    0.17
   2  14   9    0.23    0.21
   2  14   9    0.23    0.23
   3  14   9    0.31    0.22
   4  14   9    0.30    0.22
  -4  15   9    0.08    0.17
  -3  15   9    0.06    0.16
   2 -15  -9    0.14    0.21
   2  15  -9    0.10    0.15
  -2  15   9    0.23    0.21
   1 -15  -9   -0.43    0.18
  -1  15   9   -0.05    0.14
   1  15  -9    0.02    0.13
  -1  15   9   -0.01    0.14
   0 -15  -9    2.17    0.30
   0  15   9    2.87    0.33
   0  15   9    2.62    0.32
   1  15   9    0.14    0.16
   1  15   9   -0.06    0.20
   2  15   9    0.22    0.17
   3  15   9    0.17    0.23
  -4  16   9    0.28    0.26
  -3  16   9   -0.06    0.22
  -2  16   9    0.41    0.19
   2  16  -9    0.62    0.19
   1  16  -9   -0.05    0.15
  -1  16   9   -0.01    0.16
   0  16   9   -0.11    0.20
   1  16   9    1.23    0.28
   2  16   9   -0.01    0.23
  -2  17   9    0.48    0.25
   2  17  -9    0.37    0.18
  -1  17   9   -0.06    0.20
   1  17  -9    0.23    0.17
   0  17   9   -0.02    0.22
   1  17   9    0.48    0.25
  -7   0  10    0.14    0.17
   7   0 -10    0.25    0.17
  -6   0  10    0.07    0.13
   6   0 -10   -0.03    0.16
  -6   0  10    0.01    0.14
  -5   0  10    0.81    0.16
  -5   0  10    0.91    0.21
   5   0 -10    1.01    0.17
  -4   0  10    1.69    0.23
  -4   0  10    1.67    0.19
   4   0 -10    1.61    0.19
   3   0 -10   16.55    0.49
   3   0 -10   15.95    0.52
  -3   0  10   17.00    0.56
  -3   0  10   16.45    0.51
  -2   0  10    1.67    0.18
  -2   0  10    1.85    0.20
   2   0 -10    1.74    0.18
   2   0 -10    1.70    0.17
  -1   0  10    0.77    0.14
  -1   0  10    0.49    0.14
   1   0 -10    0.81    0.11
   1   0 -10    0.80    0.12
   0   0  10    9.47    0.35
   0   0 -10    9.24    0.32
   0   0 -10    8.41    0.31
   1   0  10   32.18    0.81
  -1   0 -10   32.47    0.79
  -1   0 -10   32.56    0.80
  -2   0 -10    7.21    0.33
  -2   0 -10    7.48    0.33
  -3   0 -10    2.65    0.24
  -3   0 -10    2.36    0.24
  -4   0 -10    0.94    0.17
  -4   0 -10    1.02    0.17
  -5   0 -10   -0.10    0.16
  -5   0 -10    0.05    0.14
  -7  -1  10    1.31    0.25
   7  -1 -10    1.17    0.24
  -7   1  10    1.40    0.30
   7   1 -10    1.21    0.24
  -6  -1  10    0.91    0.19
   6  -1 -10    0.89    0.22
  -6   1  10    0.80    0.23
  -6   1  10    0.48    0.17
   6   1 -10    0.58    0.21
  -5  -1  10    1.02    0.21
   5  -1 -10    0.91    0.17
  -5  -1  10    0.88    0.19
  -5   1  10    0.89    0.20
   5   1 -10    1.25    0.19
  -5   1  10    0.97    0.19
   4  -1 -10    8.23    0.36
  -4  -1  10    7.92    0.35
  -4  -1  10    8.60    0.40
   4   1 -10    8.39    0.37
  -4   1  10    8.47    0.36
  -4   1  10    8.03    0.38
  -3  -1  10    7.29    0.32
   3  -1 -10    7.52    0.35
   3  -1 -10    7.51    0.34
  -3  -1  10    7.73    0.36
  -3   1  10    7.51    0.35
   3   1 -10    7.70    0.33
  -3   1  10    7.33    0.34
   3   1 -10    7.96    0.33
   2  -1 -10    0.17    0.09
  -2  -1  10    0.19    0.08
  -2  -1  10    0.14    0.12
   2  -1 -10    0.10    0.10
  -2   1  10    0.12    0.09
   2   1 -10    0.28    0.11
  -2   1  10    0.10    0.13
   2   1 -10    0.11    0.09
   2   1 -10    0.03    0.10
  -1  -1  10    1.77    0.17
  -1  -1  10    1.75    0.15
   1  -1 -10    1.74    0.17
  -1  -1  10    1.64    0.18
   1  -1 -10    1.64    0.15
   1   1 -10    1.87    0.17
  -1   1  10    1.64    0.16
  -1   1  10    1.60    0.19
   1   1 -10    1.51    0.14
   0  -1 -10    7.23    0.29
   0  -1 -10    7.48    0.30
   0  -1  10    7.60    0.30
   0   1 -10    6.98    0.27
   0   1  10    7.32    0.30
   0   1 -10    7.02    0.27
   0   1  10    7.25    0.22
  -1  -1 -10    0.26    0.09
   1  -1  10    0.35    0.12
  -1  -1 -10    0.06    0.09
  -1   1 -10    0.48    0.13
   1   1  10    0.19    0.11
  -1   1 -10    0.10    0.07
  -2  -1 -10   22.95    0.64
  -2  -1 -10   22.69    0.65
  -2   1 -10   23.43    0.63
  -2   1 -10   23.55    0.63
  -3  -1 -10    3.12    0.26
  -3  -1 -10    3.08    0.23
  -3   1 -10    2.87    0.24
  -3   1 -10    2.55    0.25
  -4  -1 -10    2.48    0.26
  -4  -1 -10    2.57    0.25
  -4   1 -10    2.63    0.27
  -4   1 -10    2.85    0.26
  -5  -1 -10    0.12    0.20
  -5  -1 -10    0.03    0.18
  -5   1 -10    0.32    0.20
  -7   2  10    0.28    0.19
  -7   2  10    0.75    0.20
   6  -2 -10    1.15    0.24
  -6  -2  10    1.04    0.20
  -6   2  10    0.95    0.21
   6   2 -10    1.27    0.23
  -6   2  10    1.17    0.21
   5  -2 -10   -0.06    0.11
  -5  -2  10   -0.22    0.14
  -5  -2  10   -0.26    0.12
  -5   2  10   -0.02    0.11
  -5   2  10   -0.15    0.16
   5   2 -10   -0.25    0.13
  -4  -2  10    0.07    0.13
  -4  -2  10    0.10    0.12
   4  -2 -10    0.04    0.12
  -4   2  10    0.00    0.16
  -4   2  10   -0.07    0.11
   4   2 -10   -0.01    0.12
  -3  -2  10    4.36    0.24
   3  -2 -10    4.51    0.29
  -3  -2  10    3.76    0.26
   3  -2 -10    3.86    0.28
  -3   2  10    3.64    0.30
  -3   2  10    3.90    0.28
   3   2 -10    4.11    0.24
  -2  -2  10    5.89    0.29
  -2  -2  10    6.55    0.27
   2  -2 -10    6.50    0.29
   2  -2 -10    6.04    0.30
  -2  -2  10    6.40    0.26
  -2   2  10    6.24    0.29
   2   2 -10    6.71    0.28
  -2   2  10    6.49    0.34
   2   2 -10    5.98    0.26
   2   2 -10    6.41    0.26
   1  -2 -10   12.57    0.42
  -1  -2  10   13.21    0.44
  -1  -2  10   12.67    0.39
  -1  -2  10   13.20    0.39
   1  -2 -10   13.28    0.43
   1   2 -10   12.81    0.39
  -1   2  10   12.80    0.48
  -1   2  10   12.57    0.44
   1   2 -10   13.27    0.39
   0  -2 -10   17.36    0.50
   0  -2 -10   16.22    0.49
   0  -2  10   17.48    0.48
   0  -2  10   17.46    0.48
   0   2 -10   17.45    0.47
   0   2  10   16.70    0.51
   0   2  10   17.44    0.43
   0   2 -10   16.70    0.46
  -1  -2 -10    2.52    0.19
  -1  -2 -10    2.73    0.24
   1  -2  10    2.61    0.18
   1   2  10    2.47    0.22
  -1   2 -10    3.08    0.19
  -1   2 -10    3.15    0.21
  -2  -2 -10    4.16    0.25
  -2  -2 -10    4.80    0.29
  -2   2 -10    4.38    0.25
  -2   2 -10    4.63    0.24
  -3  -2 -10    0.54    0.14
  -3  -2 -10    0.33    0.13
  -3   2 -10    0.40    0.14
  -3   2 -10    0.19    0.14
  -4  -2 -10    1.14    0.22
  -4  -2 -10    0.94    0.22
  -4   2 -10    0.97    0.18
  -4   2 -10    0.98    0.17
  -5  -2 -10    0.79    0.19
  -5  -2 -10    0.60    0.18
  -5   2 -10    0.90    0.22
  -6  -2 -10   -0.17    0.20
  -7   3  10   -0.09    0.23
  -7   3  10    0.31    0.23
   6  -3 -10    0.28    0.17
  -6  -3  10    0.49    0.16
  -6   3  10    0.34    0.22
   6   3 -10    0.26    0.14
  -6   3  10    0.27    0.20
  -5  -3  10    0.02    0.15
   5  -3 -10   -0.20    0.15
   5   3 -10    0.18    0.11
  -5   3  10   -0.06    0.12
  -5   3  10    0.08    0.13
   4  -3 -10   -0.14    0.15
   4  -3 -10    0.02    0.15
  -4  -3  10    0.06    0.12
  -4  -3  10   -0.08    0.10
  -4   3  10   -0.10    0.11
   4   3 -10   -0.01    0.11
  -4   3  10   -0.22    0.11
   3  -3 -10    0.49    0.14
   3  -3 -10    0.44    0.13
  -3  -3  10    0.57    0.12
  -3  -3  10    0.45    0.14
   3   3 -10    0.53    0.13
  -3   3  10    0.35    0.18
  -3   3  10    0.27    0.16
  -2  -3  10    1.79    0.18
   2  -3 -10    1.71    0.18
  -2  -3  10    1.72    0.14
   2  -3 -10    1.55    0.18
  -2  -3  10    1.91    0.16
  -2   3  10    1.56    0.20
   2   3 -10    1.84    0.16
   2   3 -10    1.68    0.16
   2   3 -10    1.53    0.16
  -2   3  10    1.49    0.22
  -1  -3  10    2.42    0.17
   1  -3 -10    2.53    0.19
  -1  -3  10    2.48    0.20
  -1  -3  10    2.45    0.17
   1  -3 -10    2.46    0.23
  -1   3  10    2.64    0.24
   1   3 -10    2.67    0.16
   1   3 -10    2.68    0.17
  -1   3  10    2.88    0.23
   0  -3  10   23.69    0.59
   0  -3 -10   24.71    0.66
   0  -3 -10   25.03    0.66
   0  -3  10   23.60    0.60
   0   3  10   24.27    0.58
   0   3  10   23.55    0.66
   0   3 -10   23.79    0.58
   0   3 -10   24.00    0.59
   1  -3  10    0.14    0.10
  -1  -3 -10    0.17    0.11
   1  -3  10    0.09    0.09
  -1  -3 -10    0.00    0.10
  -1   3 -10    0.05    0.10
  -1   3 -10    0.22    0.10
   1   3  10    0.26    0.07
   1   3  10   -0.03    0.15
  -2  -3 -10    0.97    0.15
  -2  -3 -10    1.01    0.18
  -2   3 -10    0.71    0.13
  -2   3 -10    0.71    0.15
  -3  -3 -10    7.20    0.37
  -3  -3 -10    7.33    0.38
  -3   3 -10    6.90    0.31
  -3   3 -10    7.13    0.32
  -4  -3 -10    0.25    0.14
  -4  -3 -10    0.23    0.19
  -4   3 -10    0.18    0.16
  -5  -3 -10    2.00    0.28
  -5  -3 -10    1.94    0.26
  -5   3 -10    1.80    0.26
  -6  -3 -10    0.63    0.25
  -7   4  10   -0.22    0.22
   6  -4 -10    0.32    0.21
  -6  -4  10    0.21    0.18
  -6   4  10    0.45    0.21
   6   4 -10    0.11    0.17
  -6   4  10    0.28    0.21
  -5  -4  10   -0.05    0.13
   5  -4 -10    0.07    0.13
  -5   4  10    0.19    0.18
  -5   4  10    0.05    0.14
   5   4 -10    0.15    0.14
  -4  -4  10    0.59    0.15
   4  -4 -10    0.33    0.13
   4  -4 -10    0.42    0.18
  -4   4  10    0.42    0.18
   4   4 -10    0.63    0.14
  -4   4  10    0.45    0.16
  -3  -4  10    1.11    0.13
   3  -4 -10    0.63    0.18
  -3  -4  10    1.10    0.17
   3  -4 -10    1.00    0.16
  -3   4  10    0.68    0.15
   3   4 -10    0.97    0.14
  -3   4  10    0.82    0.20
  -2  -4  10    0.23    0.09
  -2  -4  10    0.32    0.11
   2  -4 -10   -0.08    0.14
   2  -4 -10    0.14    0.11
  -2   4  10   -0.04    0.15
   2   4 -10    0.17    0.10
  -2   4  10    0.00    0.15
   2   4 -10    0.37    0.10
  -1  -4  10    0.21    0.08
   1  -4 -10    0.06    0.14
  -1  -4  10    0.30    0.12
   1  -4 -10    0.19    0.11
  -1  -4  10    0.26    0.08
  -1   4  10   -0.12    0.14
   1   4 -10    0.10    0.08
  -1   4  10    0.23    0.09
  -1   4  10    0.20    0.16
   1   4 -10    0.27    0.09
   0  -4  10   29.45    0.71
   0  -4  10   29.78    0.69
   0  -4 -10   31.00    0.79
   0  -4 -10   29.24    0.76
   0   4  10   28.67    0.83
   0   4  10   29.70    0.71
   0   4  10   31.45    0.81
   0   4 -10   29.21    0.68
   0   4 -10   31.30    0.69
   1  -4  10    0.06    0.09
  -1  -4 -10    0.22    0.12
  -1  -4 -10    0.09    0.11
  -1   4 -10    0.11    0.08
   1   4  10    0.12    0.13
  -1   4 -10    0.22    0.10
   1   4  10    0.33    0.08
  -2  -4 -10    1.94    0.20
  -2  -4 -10    1.79    0.22
  -2   4 -10    1.68    0.16
   2   4  10    1.56    0.21
  -2   4 -10    1.71    0.17
  -3  -4 -10    1.09    0.21
  -3  -4 -10    1.01    0.20
  -3   4 -10    0.85    0.16
  -4  -4 -10    0.71    0.21
  -4  -4 -10    0.58    0.21
  -4   4 -10    0.56    0.17
  -5  -4 -10    0.18    0.16
  -5  -4 -10    0.37    0.17
  -5   4 -10    0.35    0.14
  -6  -4 -10    0.26    0.25
  -7   5  10    0.48    0.21
  -6  -5  10    0.07    0.16
   6  -5 -10    0.05    0.15
  -6   5  10   -0.05    0.15
   6   5 -10    0.19    0.16
  -6   5  10    0.14    0.16
   5  -5 -10    2.10    0.27
  -5  -5  10    2.26    0.24
  -5   5  10    2.60    0.31
   5   5 -10    2.21    0.22
  -5   5  10    2.10    0.25
  -4  -5  10    8.49    0.37
   4  -5 -10    6.99    0.36
   4  -5 -10    8.50    0.41
  -4   5  10    8.49    0.42
  -4   5  10    8.31    0.39
   4   5 -10    8.20    0.33
   3  -5 -10    0.18    0.16
  -3  -5  10    0.28    0.12
   3  -5 -10    0.16    0.16
  -3   5  10    0.12    0.17
  -3   5  10    0.32    0.13
   3   5 -10    0.29    0.10
  -2  -5  10    0.23    0.11
   2  -5 -10    0.08    0.12
   2  -5 -10    0.47    0.14
  -2   5  10    0.23    0.14
   2   5 -10    0.32    0.10
  -2   5  10    0.20    0.13
  -1  -5  10    0.20    0.11
   1  -5 -10    0.34    0.13
   1  -5 -10    0.39    0.15
  -1  -5  10    0.11    0.08
  -1   5  10    0.16    0.13
   1   5 -10    0.15    0.09
  -1   5  10    0.19    0.09
  -1   5  10    0.55    0.18
   0  -5  10   19.59    0.49
   0  -5 -10   21.31    0.62
   0  -5 -10   19.86    0.60
   0   5 -10   20.20    0.49
   0   5  10   20.23    0.54
   0   5  10   20.08    0.61
   0   5  10   21.28    0.68
   1  -5  10    0.71    0.13
  -1  -5 -10    0.64    0.17
  -1  -5 -10    0.72    0.18
   1   5  10    0.96    0.12
  -1   5 -10    0.75    0.12
  -1   5 -10    0.78    0.10
   1   5  10    0.95    0.17
  -2  -5 -10    0.27    0.16
  -2  -5 -10    0.39    0.16
  -2   5 -10    0.41    0.11
   2   5  10    0.22    0.18
  -3  -5 -10    1.82    0.24
  -3  -5 -10    1.56    0.21
  -3   5 -10    1.81    0.19
  -4  -5 -10    0.53    0.16
  -4  -5 -10    0.41    0.16
  -4   5 -10    0.51    0.16
  -5  -5 -10    0.12    0.16
  -5  -5 -10    0.28    0.22
  -5   5 -10    0.01    0.17
   6  -6 -10    1.88    0.30
  -6  -6  10    1.65    0.24
  -6   6  10    1.93    0.30
  -6   6  10    1.67    0.26
   6   6 -10    1.83    0.23
   5  -6 -10   -0.12    0.17
  -5  -6  10   -0.02    0.13
  -5   6  10   -0.28    0.18
  -5   6  10   -0.14    0.18
   5   6 -10   -0.18    0.11
  -4  -6  10    1.39    0.18
   4  -6 -10    1.29    0.23
   4  -6 -10    1.36    0.23
  -4   6  10    1.27    0.21
   4   6 -10    1.36    0.16
  -4   6  10    1.38    0.22
  -3  -6  10    1.33    0.16
   3  -6 -10    1.67    0.23
   3  -6 -10    1.27    0.22
  -3   6  10    1.31    0.23
   3   6 -10    1.39    0.14
  -3   6  10    1.31    0.21
   2  -6 -10   16.20    0.55
  -2  -6  10   16.77    0.48
   2  -6 -10   17.38    0.54
  -2   6  10   17.91    0.62
   2   6 -10   16.75    0.43
  -2   6  10   16.00    0.55
  -1  -6  10    1.14    0.13
   1  -6 -10    1.30    0.18
   1  -6 -10    1.22    0.20
   1   6 -10    1.05    0.11
  -1   6  10    1.05    0.19
  -1   6  10    1.15    0.15
  -1   6  10    1.43    0.23
   0  -6 -10    0.20    0.12
   0  -6 -10    0.26    0.12
   0   6 -10    0.16    0.08
   0   6  10   -0.31    0.16
   0   6  10    0.04    0.12
   0   6  10    0.17    0.10
  -1  -6 -10    3.05    0.24
  -1  -6 -10    2.97    0.28
  -1   6 -10    3.12    0.18
   1   6  10    3.25    0.30
   1   6  10    2.99    0.19
  -2  -6 -10    0.09    0.12
  -2  -6 -10    0.22    0.16
   2   6  10    0.32    0.11
  -2   6 -10    0.19    0.10
   2   6  10    0.32    0.19
  -3  -6 -10    1.31    0.23
  -3  -6 -10    1.66    0.21
  -3   6 -10    1.37    0.17
  -4  -6 -10    0.26    0.19
  -4  -6 -10    0.07    0.14
  -4   6 -10   -0.06    0.13
  -5  -6 -10   -0.21    0.15
  -5  -6 -10   -0.37    0.19
  -5   6 -10   -0.02    0.17
   6  -7 -10    0.05    0.21
  -6  -7  10    0.09    0.16
   6   7 -10    0.07    0.14
  -6   7  10    0.04    0.16
  -6   7  10    0.37    0.24
  -5  -7  10    3.60    0.26
   5  -7 -10    2.96    0.29
  -5   7  10    3.17    0.30
  -5   7  10    3.31    0.35
   5   7 -10    3.51    0.27
   4  -7 -10    1.68    0.24
  -4  -7  10    1.72    0.18
   4  -7 -10    1.71    0.25
   4   7 -10    1.88    0.18
  -4   7  10    1.93    0.27
  -4   7  10    1.84    0.25
   3  -7 -10    1.67    0.24
  -3  -7  10    2.01    0.19
   3  -7 -10    2.00    0.23
  -3   7  10    2.02    0.26
  -3   7  10    1.88    0.24
   3   7 -10    2.13    0.17
   2  -7 -10   26.38    0.75
   2  -7 -10   28.24    0.80
  -2  -7  10   26.67    0.65
  -2   7  10   25.76    0.74
   2   7 -10   26.40    0.59
  -2   7  10   26.02    0.79
  -2   7  10   27.50    0.79
   1  -7 -10    1.11    0.20
   1  -7 -10    1.12    0.17
  -1  -7  10    1.22    0.13
  -1   7  10    1.01    0.18
  -1   7  10    1.20    0.17
   1   7 -10    1.07    0.10
  -1   7  10    1.29    0.23
   0  -7 -10    4.60    0.28
   0  -7 -10    4.58    0.28
   0   7  10    4.56    0.36
   0   7  10    4.48    0.24
   0   7 -10    4.26    0.17
   0   7  10    4.50    0.30
  -1  -7 -10    1.00    0.20
  -1  -7 -10    1.09    0.20
  -1   7 -10    1.16    0.12
   1   7  10    1.14    0.20
   1   7  10    1.15    0.15
  -2  -7 -10   -0.15    0.15
  -2  -7 -10   -0.09    0.15
  -2   7 -10    0.00    0.09
   2   7  10   -0.19    0.17
   2   7  10    0.03    0.09
  -3  -7 -10   -0.11    0.17
  -3  -7 -10   -0.09    0.16
  -3   7 -10    0.05    0.12
  -4  -7 -10    0.46    0.22
  -4  -7 -10    0.49    0.21
  -4   7 -10    0.41    0.16
  -5  -7 -10   -0.12    0.16
  -5  -7 -10    0.02    0.16
  -5   7 -10    0.00    0.16
  -6  -8  10    0.46    0.17
   6  -8 -10    0.59    0.24
  -6   8  10    0.70    0.21
  -6   8  10    0.43    0.19
  -5  -8  10    0.17    0.14
   5  -8 -10    0.23    0.16
  -5   8  10    0.03    0.15
   5   8 -10    0.14    0.13
  -5   8  10   -0.07    0.14
  -4  -8  10    1.14    0.16
   4  -8 -10    0.91    0.24
   4  -8 -10    0.97    0.22
  -4   8  10    1.22    0.25
   4   8 -10    1.04    0.14
  -4   8  10    0.60    0.22
  -3  -8  10    2.38    0.19
   3  -8 -10    2.40    0.26
   3  -8 -10    2.11    0.23
  -3   8  10    2.03    0.21
  -3   8  10    2.47    0.29
  -3   8  10    2.35    0.29
   3   8 -10    2.49    0.17
  -2  -8  10    4.58    0.21
   2  -8 -10    4.65    0.34
   2  -8 -10    4.11    0.28
   2   8 -10    4.10    0.16
  -2   8  10    4.92    0.36
  -2   8  10    5.12    0.36
  -2   8  10    4.24    0.28
  -1  -8  10    0.04    0.08
   1  -8 -10    0.22    0.17
   1  -8 -10    0.16    0.16
  -1   8  10    0.18    0.10
   1   8 -10    0.15    0.05
  -1   8  10    0.53    0.20
  -1   8  10    0.32    0.19
   0  -8 -10    0.23    0.16
   0  -8 -10   -0.10    0.15
   0  -8  10    0.07    0.08
   0   8  10    0.13    0.18
   0   8  10    0.16    0.11
   0   8  10    0.42    0.20
   0   8 -10    0.16    0.06
  -1  -8 -10    2.78    0.24
  -1  -8 -10    2.97    0.25
   1   8  10    3.22    0.21
  -1   8 -10    3.07    0.16
   1   8  10    2.49    0.26
  -2  -8 -10    2.64    0.28
  -2  -8 -10    2.48    0.27
   2   8  10    2.25    0.27
   2   8  10    2.44    0.21
  -2   8 -10    2.59    0.17
  -3  -8 -10    1.61    0.25
  -3  -8 -10    1.54    0.25
   3   8  10    1.55    0.28
  -3   8 -10    1.14    0.15
   3   8  10    1.30    0.18
  -4  -8 -10    0.88    0.24
  -4  -8 -10    0.59    0.18
  -4   8 -10    0.70    0.16
  -5  -8 -10    0.06    0.24
  -5  -8 -10    0.17    0.17
  -5   8 -10    0.16    0.19
   6  -9 -10   -0.24    0.22
  -6  -9  10   -0.01    0.13
  -6   9  10   -0.19    0.21
  -5  -9  10    0.18    0.14
   5  -9 -10    0.10    0.15
  -5   9  10    0.13    0.16
  -5   9  10    0.05    0.19
  -4  -9  10    0.93    0.14
   4  -9 -10    0.84    0.19
   4  -9 -10    1.24    0.27
  -4   9  10    1.00    0.21
  -4   9  10    0.75    0.24
   3  -9 -10    0.24    0.18
   3  -9 -10    0.24    0.14
  -3  -9  10    0.11    0.09
   3   9 -10    0.22    0.08
  -3   9  10    0.03    0.13
  -3   9  10    0.02    0.11
  -3   9  10    0.33    0.16
   2  -9 -10    0.08    0.12
   2  -9 -10    0.26    0.14
  -2  -9  10   -0.03    0.07
  -2   9  10    0.31    0.18
  -2   9  10    0.13    0.15
  -2   9  10    0.20    0.14
   1  -9 -10    0.02    0.11
  -1  -9  10   -0.05    0.06
   1  -9 -10    0.18    0.13
  -1   9  10    0.14    0.14
  -1   9  10   -0.02    0.13
  -1   9  10    0.04    0.17
   0  -9 -10   -0.13    0.11
   0  -9  10   -0.05    0.06
   0  -9 -10   -0.08    0.15
   0   9  10   -0.12    0.12
   0   9  10   -0.02    0.08
   0   9  10   -0.23    0.16
  -1  -9 -10   -0.20    0.15
  -1  -9 -10    0.09    0.17
   1   9  10    0.05    0.14
  -1   9 -10    0.04    0.06
   1   9  10    0.00    0.11
   1   9  10    0.07    0.18
  -2  -9 -10    0.11    0.18
  -2  -9 -10   -0.17    0.11
   2   9  10    0.05    0.12
  -2   9 -10    0.04    0.08
   2   9  10    0.02    0.15
  -3  -9 -10   -0.06    0.13
  -3  -9 -10   -0.23    0.17
   3   9  10   -0.29    0.19
  -3   9 -10   -0.09    0.10
   3   9  10   -0.06    0.12
  -4  -9 -10   -0.04    0.15
  -4  -9 -10    0.05    0.21
  -4   9 -10   -0.13    0.14
  -5  -9 -10    0.14    0.18
   6 -10 -10   -0.37    0.22
  -6  10  10    0.09    0.24
  -5 -10  10    0.10    0.12
   5 -10 -10    0.31    0.22
  -5  10  10    0.23    0.18
  -5  10  10    0.27    0.22
  -4 -10  10    1.23    0.15
   4 -10 -10    0.80    0.25
   4 -10 -10    1.19    0.21
  -4  10  10    1.30    0.25
  -4  10  10    0.99    0.25
  -4  10  10    0.83    0.22
   3 -10 -10    2.36    0.27
  -3 -10  10    2.30    0.17
   3 -10 -10    2.33    0.28
  -3  10  10    2.52    0.29
  -3  10  10    2.24    0.26
  -3  10  10    2.17    0.27
   2 -10 -10    0.36    0.14
   2 -10 -10    0.21    0.14
  -2  10  10    0.49    0.20
  -2  10  10    0.20    0.16
  -2  10  10    0.35    0.15
   1 -10 -10    0.08    0.13
   1 -10 -10    0.30    0.13
  -1  10  10    0.72    0.21
  -1  10  10    0.21    0.12
  -1  10  10    0.25    0.20
   0 -10 -10    0.20    0.17
   0 -10 -10    0.46    0.19
   0  10  10    0.25    0.11
   0  10  10    0.32    0.16
   0  10  10    0.16    0.14
  -1 -10 -10   -0.01    0.17
  -1 -10 -10    0.05    0.17
   1  10  10    0.17    0.19
   1  10  10    0.35    0.16
   1  10  10    0.09    0.13
  -2 -10 -10   -0.07    0.12
  -2 -10 -10   -0.10    0.12
   2  10  10   -0.22    0.19
   2  10  10   -0.06    0.13
  -2  10 -10    0.03    0.07
  -3 -10 -10   -0.31    0.11
  -3 -10 -10   -0.06    0.14
   3  10  10    0.14    0.22
   3  10  10   -0.36    0.14
  -3  10 -10   -0.12    0.10
  -4 -10 -10   -0.15    0.14
  -4 -10 -10   -0.17    0.20
   4  10  10    0.02    0.23
  -4  10 -10   -0.14    0.13
  -6  11  10   -0.10    0.21
   5 -11 -10    1.42    0.28
  -5 -11  10    1.60    0.19
  -5  11  10    1.64    0.29
  -5  11  10    1.61    0.25
   4 -11 -10    0.63    0.22
   4 -11 -10    0.35    0.24
  -4  11  10    0.79    0.19
  -4  11  10    0.59    0.18
  -4  11  10    0.77    0.20
   3 -11 -10    0.90    0.19
   3 -11 -10    1.42    0.23
  -3  11  10    0.89    0.23
  -3  11  10    1.13    0.24
  -3  11  10    1.30    0.26
   2 -11 -10    1.35    0.23
   2 -11 -10    1.41    0.25
  -2  11  10    1.40    0.22
  -2  11  10    1.01    0.21
  -2  11  10    0.91    0.21
   1 -11 -10    0.16    0.13
   1 -11 -10    0.22    0.18
  -1  11  10    0.31    0.20
  -1  11  10    0.11    0.16
  -1  11  10    0.33    0.19
   0 -11 -10    0.29    0.18
   0 -11 -10    0.19    0.18
   0  11  10    0.10    0.15
   0  11  10    0.24    0.14
   0  11  10    0.22    0.12
  -1 -11 -10   -0.12    0.16
  -1 -11 -10   -0.07    0.17
   1  11  10   -0.19    0.11
   1  11  10   -0.11    0.14
   1  11  10   -0.03    0.14
  -2 -11 -10    0.42    0.21
  -2 -11 -10   -0.12    0.13
   2  11  10    0.22    0.23
   2  11  10    0.14    0.15
  -3 -11 -10   -0.12    0.14
  -3 -11 -10   -0.03    0.15
   3  11  10   -0.16    0.15
   3  11  10   -0.18    0.21
  -4 -11 -10    0.28    0.18
   4  11  10    0.05    0.17
  -4  11 -10    0.07    0.13
  -6  12  10    0.21    0.19
  -5  12  10    0.29    0.18
   4 -12 -10    0.24    0.24
   4 -12 -10    0.31    0.16
  -4  12  10   -0.22    0.21
  -4  12  10    0.17    0.21
   3 -12 -10    0.34    0.19
   3 -12 -10    0.35    0.21
  -3  12  10    0.26    0.19
  -3  12  10    0.29    0.17
  -3  12  10    0.01    0.14
   2 -12 -10    0.07    0.14
   2 -12 -10   -0.08    0.19
  -2  12  10    0.14    0.14
  -2  12  10   -0.22    0.19
  -2  12  10    0.10    0.14
   1 -12 -10    5.98    0.41
   1 -12 -10    6.35    0.39
  -1  12  10    5.35    0.36
  -1  12  10    7.04    0.42
  -1  12  10    5.29    0.36
   0 -12 -10    0.99    0.22
   0 -12 -10    0.62    0.17
   0  12  10    0.60    0.16
   0  12  10    0.92    0.22
   0  12  10    0.82    0.23
  -1 -12 -10    0.07    0.14
  -1 -12 -10    0.01    0.18
   1  12  10    0.19    0.17
   1  12  10    0.27    0.20
   1  12  10   -0.01    0.15
  -2 -12 -10    0.02    0.18
  -2 -12 -10    0.09    0.20
   2  12  10    0.33    0.24
   2  12  10    0.52    0.18
   2  12  10    0.09    0.17
  -3 -12 -10    0.17    0.16
   3  12  10    0.30    0.19
   3  12  10    0.61    0.27
   4  12  10    0.62    0.23
  -5  13  10    0.24    0.24
  -4  13  10    0.93    0.25
   3 -13 -10    0.16    0.22
  -3  13  10    0.32    0.22
  -3  13  10    0.29    0.22
   2 -13 -10    0.83    0.24
   2 -13 -10    0.68    0.18
  -2  13  10    0.99    0.21
  -2  13  10    0.69    0.22
   1 -13 -10    0.40    0.19
   1 -13 -10    0.22    0.16
  -1  13  10    0.72    0.19
  -1  13  10    0.48    0.20
   0 -13 -10    3.83    0.33
   0 -13 -10    3.79    0.36
   0  13  10    4.20    0.39
   0  13  10    2.73    0.26
  -1 -13 -10   -0.17    0.13
   1  13  10   -0.10    0.15
   1  13  10   -0.10    0.17
  -2 -13 -10    0.27    0.22
   2  13  10    0.35    0.24
   2  13  10    0.20    0.19
   3  13  10    0.00    0.19
   4  13  10   -0.16    0.18
  -5  14  10    0.06    0.23
  -4  14  10    0.14    0.22
  -3  14  10    0.16    0.16
   2 -14 -10   -0.12    0.19
  -2  14  10    0.03    0.20
  -2  14  10    0.33    0.18
   1 -14 -10    0.08    0.21
   1  14 -10   -0.04    0.13
  -1  14  10    0.14    0.21
  -1  14  10    0.21    0.15
   0 -14 -10    2.83    0.33
   0  14  10    1.86    0.27
   0  14  10    2.85    0.33
  -1 -14 -10    0.25    0.16
   1  14  10    0.12    0.19
   1  14  10    0.24    0.17
   2  14  10    0.02    0.19
   3  14  10    0.23    0.22
  -4  15  10    0.95    0.28
  -3  15  10    0.36    0.24
  -2  15  10    0.39    0.18
   1  15 -10   -0.13    0.14
  -1  15  10    0.27    0.21
   0  15  10    0.58    0.22
   1  15  10    0.74    0.24
   2  15  10    0.18    0.22
   3  15  10   -0.19    0.20
  -3  16  10   -0.10    0.22
  -2  16  10    0.19    0.23
  -1  16  10   -0.17    0.20
   0  16  10    0.21    0.22
   1  16  10    0.53    0.25
   2  16  10    0.42    0.25
  -2  17  10   -0.38    0.20
  -1  17  10    0.25    0.23
   0  17  10    0.14    0.24
   6   0 -11   -0.08    0.17
  -6   0  11   -0.01    0.18
  -5   0  11   -0.12    0.11
  -5   0  11    0.06    0.17
   5   0 -11   -0.07    0.11
  -4   0  11    0.00    0.13
  -4   0  11    0.07    0.15
   4   0 -11    0.10    0.11
   3   0 -11   -0.08    0.13
  -3   0  11   -0.18    0.13
   3   0 -11   -0.34    0.11
  -3   0  11    0.01    0.12
  -2   0  11   -0.28    0.12
   2   0 -11   -0.27    0.10
  -2   0  11   -0.09    0.12
   2   0 -11   -0.11    0.11
   1   0 -11    0.10    0.10
   1   0 -11    0.12    0.12
  -1   0  11   -0.02    0.13
  -1   0  11   -0.07    0.08
   0   0 -11    0.15    0.10
   0   0  11    0.12    0.13
   0   0 -11    0.10    0.09
  -1   0 -11    0.28    0.12
   1   0  11    0.56    0.16
  -1   0 -11    0.64    0.15
  -2   0 -11   -0.23    0.11
  -2   0 -11    0.00    0.14
  -3   0 -11   -0.17    0.14
  -3   0 -11   -0.02    0.13
  -4   0 -11   -0.04    0.11
  -4   0 -11    0.03    0.11
  -5   0 -11   -0.19    0.18
  -6  -1  11    0.50    0.18
   6  -1 -11    0.81    0.22
  -6   1  11    0.49    0.21
   6   1 -11    0.68    0.21
  -6   1  11    0.75    0.24
  -5  -1  11    2.87    0.30
   5  -1 -11    2.95    0.26
  -5   1  11    2.88    0.25
  -5   1  11    3.01    0.28
   5   1 -11    2.99    0.29
  -4  -1  11    3.20    0.25
  -4  -1  11    2.68    0.27
   4  -1 -11    2.58    0.25
  -4   1  11    2.97    0.26
  -4   1  11    3.21    0.28
   4   1 -11    3.19    0.27
  -3  -1  11    1.02    0.19
   3  -1 -11    0.90    0.18
   3  -1 -11    0.86    0.18
  -3  -1  11    1.39    0.18
  -3   1  11    1.15    0.21
  -3   1  11    1.21    0.19
   3   1 -11    1.28    0.18
   3   1 -11    1.21    0.18
   2  -1 -11    0.45    0.14
   2  -1 -11    0.28    0.14
  -2  -1  11    0.33    0.14
  -2  -1  11    0.39    0.13
   2   1 -11    0.36    0.10
   2   1 -11    0.49    0.13
  -2   1  11    0.47    0.15
  -2   1  11    0.42    0.16
   1  -1 -11    5.84    0.27
  -1  -1  11    5.83    0.32
   1  -1 -11    5.98    0.29
  -1  -1  11    6.01    0.28
  -1   1  11    5.66    0.30
   1   1 -11    5.74    0.26
  -1   1  11    6.34    0.35
   1   1 -11    5.68    0.25
   0  -1 -11    0.86    0.14
   0  -1 -11    1.11    0.16
   0  -1  11    0.69    0.15
   0   1  11    0.79    0.14
   0   1 -11    0.86    0.13
   0   1 -11    0.74    0.14
  -1  -1 -11    0.76    0.15
   1  -1  11    0.84    0.16
  -1  -1 -11    0.87    0.17
   1   1  11    1.21    0.20
  -1   1 -11    0.63    0.12
  -1   1 -11    0.71    0.14
  -2  -1 -11    0.55    0.13
  -2  -1 -11    0.33    0.12
   2   1  11    0.33    0.13
[truncated: 91,726 more chars]
