# Supplementary material for: Crystal structure of 2-(5-meth­oxy-1-benzo­furan-3-yl)acetic acid
Source: Acta Crystallogr E Crystallogr Commun. 2015 Dec 16;71(Pt 12):o1053–4. doi: 10.1107/S2056989015023609 (PMC4719975; doi:10.1107/S2056989015023609)
Supplement: Supplementary file 2 [file e-71-o1053-Isup2.hkl]

data_I                                                                          
_shelx_title ' A5 in P2(1)/c'                                                   
_shelx_refln_list_code          4                                               
_shelx_F_calc_maximum      133.71                                               
_exptl_crystal_F_000       432.00                                               
_reflns_d_resolution_high  0.7830                                               
                                                                                
loop_                                                                           
 _space_group_symop_operation_xyz                                               
 'x, y, z'                                                                      
 '-x, y+1/2, -z+1/2'                                                            
 '-x, -y, -z'                                                                   
 'x, -y-1/2, z-1/2'                                                             
                                                                                
_cell_length_a     5.8096                                                       
_cell_length_b    13.2034                                                       
_cell_length_c    12.5738                                                       
_cell_angle_alpha  90.000                                                       
_cell_angle_beta   97.641                                                       
_cell_angle_gamma  90.000                                                       
                                                                                
_shelx_F_squared_multiplier     1.000                                           
                                                                                
loop_                                                                           
 _refln_index_h                                                                 
 _refln_index_k                                                                 
 _refln_index_l                                                                 
 _refln_F_squared_calc                                                          
 _refln_F_squared_meas                                                          
 _refln_F_squared_sigma                                                         
 _refln_observed_status                                                         
   1   0   0       2125.65       2138.32        16.78 o                         
   2   0   0          0.36          0.17         0.38 o                         
   3   0   0        396.92        428.80         4.97 o                         
   4   0   0         45.82         39.26         1.62 o                         
   5   0   0         60.18         49.54         2.17 o                         
   6   0   0         31.67         32.55         3.78 o                         
   7   0   0          1.40          0.81         3.23 o                         
   1   1   0         64.80         82.85         0.63 o                         
   2   1   0        222.22        222.86         1.57 o                         
   3   1   0        451.60        456.73         3.51 o                         
   4   1   0          0.67          0.84         0.60 o                         
   5   1   0          0.09         -1.19         0.80 o                         
   6   1   0         58.08         52.71         2.57 o                         
   7   1   0         35.74         35.83         2.32 o                         
   0   2   0       1160.71       1135.68         8.91 o                         
   1   2   0       4698.31       4733.40        26.50 o                         
   2   2   0          6.12          8.60         0.30 o                         
   3   2   0         12.03         18.06         0.61 o                         
   4   2   0        233.76        244.61         3.19 o                         
   5   2   0         35.97         33.22         1.49 o                         
   6   2   0          0.05         -1.35         1.11 o                         
   7   2   0          1.33          2.46         1.36 o                         
   1   3   0       1628.45       1599.88         8.85 o                         
   2   3   0        814.68        819.89         4.65 o                         
   3   3   0        299.41        302.59         2.69 o                         
   4   3   0         19.62         20.04         1.04 o                         
   5   3   0         14.44         14.34         1.16 o                         
   6   3   0         12.48         11.11         1.23 o                         
   7   3   0          1.04          1.82         1.47 o                         
   0   4   0         63.39         56.78         0.73 o                         
   1   4   0       2971.14       3035.38        16.15 o                         
   2   4   0         42.62         42.03         0.56 o                         
   3   4   0        166.44        159.80         1.64 o                         
   4   4   0         10.74         10.55         0.89 o                         
   5   4   0         41.15         41.54         1.65 o                         
   6   4   0          6.17          4.25         1.06 o                         
   7   4   0          0.33         -0.78         1.70 o                         
   1   5   0          4.86          2.14         0.19 o                         
   2   5   0       1649.28       1678.34         9.96 o                         
   3   5   0        271.49        253.66         2.27 o                         
   4   5   0         92.22         94.67         1.96 o                         
   5   5   0          0.17         -1.37         0.91 o                         
   6   5   0          0.01         -0.93         1.17 o                         
   7   5   0          0.05         -0.57         1.22 o                         
   0   6   0        334.48        322.30         2.87 o                         
   1   6   0         57.29         51.70         0.58 o                         
   2   6   0       1044.19       1074.57         6.90 o                         
   3   6   0        119.81        110.13         1.55 o                         
   4   6   0          0.13         -0.82         0.55 o                         
   5   6   0         25.20         22.35         1.28 o                         
   6   6   0          4.20          2.31         1.12 o                         
   1   7   0          4.34          4.50         0.24 o                         
   2   7   0         13.37         16.98         0.54 o                         
   3   7   0        101.88        103.16         1.36 o                         
   4   7   0         20.19         16.32         1.04 o                         
   5   7   0          1.97          0.34         0.89 o                         
   6   7   0         26.92         26.72         1.67 o                         
   0   8   0        833.43        834.20         6.91 o                         
   1   8   0        205.00        197.61         1.38 o                         
   2   8   0         12.14         12.57         0.48 o                         
   3   8   0         37.12         37.33         0.98 o                         
   4   8   0         59.39         51.92         2.07 o                         
   5   8   0          1.20         -0.35         1.31 o                         
   6   8   0          0.41          1.44         1.44 o                         
   1   9   0        249.28        255.62         1.86 o                         
   2   9   0         77.32         71.49         0.95 o                         
   3   9   0         74.66         75.09         1.44 o                         
   4   9   0          0.06         -0.96         0.64 o                         
   5   9   0          1.66         -0.24         0.93 o                         
   6   9   0         12.67         14.68         2.19 o                         
   0  10   0         85.42         86.67         1.88 o                         
   1  10   0          6.87          6.85         0.39 o                         
   2  10   0         13.73         12.80         0.53 o                         
   3  10   0         13.58         14.74         0.84 o                         
   4  10   0          8.17          9.65         0.93 o                         
   5  10   0          0.46         -1.32         0.88 o                         
   1  11   0          3.09          1.21         0.32 o                         
   2  11   0         89.75         81.60         2.13 o                         
   3  11   0         17.09         19.26         1.36 o                         
   4  11   0         88.25         83.90         3.77 o                         
   5  11   0         11.09         14.34         1.58 o                         
   0  12   0         48.29         46.35         1.72 o                         
   1  12   0          4.60          3.24         0.61 o                         
   2  12   0        292.04        297.25         4.85 o                         
   3  12   0          4.33          2.60         1.04 o                         
   4  12   0          2.98          3.41         1.04 o                         
   5  12   0          3.66          3.17         1.23 o                         
   1  13   0         24.52         25.14         1.10 o                         
   2  13   0         62.25         71.53         1.64 o                         
   3  13   0          1.38         -0.20         1.00 o                         
   4  13   0          0.81          0.96         1.17 o                         
   0  14   0          4.78          3.08         0.99 o                         
   1  14   0         10.05         11.50         0.86 o                         
   2  14   0          2.86          3.37         0.88 o                         
   3  14   0         13.46         12.77         1.18 o                         
   4  14   0          3.26          2.23         1.27 o                         
   1  15   0         12.37         16.43         1.01 o                         
   2  15   0         13.15         11.17         1.07 o                         
   3  15   0          1.56         -0.50         0.96 o                         
   0  16   0          0.12          1.64         1.13 o                         
   1  16   0         19.08         20.61         1.12 o                         
   2  16   0          0.09         -0.57         0.84 o                         
  -7   1   1         26.74         31.87         2.04 o                         
  -6   1   1         33.39         38.80         1.82 o                         
  -5   1   1          5.60          3.08         0.77 o                         
  -4   1   1        296.10        315.88         3.50 o                         
  -3   1   1        102.65        117.59         1.41 o                         
  -2   1   1        148.26        146.16         1.14 o                         
  -1   1   1       4320.88       4266.02        22.13 o                         
   0   1   1        404.59        316.44         8.45 o                         
   1   1   1          4.71          7.78         0.34 o                         
   2   1   1        198.37        180.99         1.41 o                         
   3   1   1          0.79         -0.53         0.35 o                         
   4   1   1        109.20        110.95         2.04 o                         
   5   1   1         16.24         12.29         1.46 o                         
   6   1   1          7.43          9.36         1.36 o                         
   7   1   1          4.61          5.65         1.76 o                         
  -7   2   1         42.39         55.42         2.58 o                         
  -6   2   1         24.12         22.25         1.48 o                         
  -5   2   1        106.66         99.93         2.15 o                         
  -4   2   1          3.48          2.76         0.56 o                         
  -3   2   1        825.17        819.23         5.78 o                         
  -2   2   1        484.21        448.15         2.69 o                         
  -1   2   1       3369.39       3460.07        21.80 o                         
   0   2   1        272.31        285.32         2.39 o                         
   1   2   1       8692.08       8647.00        80.62 o                         
   2   2   1         65.28         75.65         0.75 o                         
   3   2   1        207.27        207.49         2.05 o                         
   4   2   1         55.32         57.91         1.52 o                         
   5   2   1          2.33         -0.16         0.75 o                         
   6   2   1          2.00          1.59         1.11 o                         
   7   2   1          6.00          7.10         1.61 o                         
  -7   3   1         16.96         19.73         1.76 o                         
  -6   3   1          0.30          0.25         0.86 o                         
  -5   3   1         10.54         12.34         1.16 o                         
  -4   3   1          4.74          5.85         1.22 o                         
  -3   3   1         28.64         27.66         0.87 o                         
  -2   3   1         14.35         10.53         0.41 o                         
  -1   3   1       2204.27       2221.29        11.80 o                         
   0   3   1          6.48          3.81         0.16 o                         
   1   3   1      17877.03      18258.32       198.68 o                         
   2   3   1        899.45        998.55         5.79 o                         
   3   3   1         37.09         41.35         0.99 o                         
   4   3   1          1.08         -0.94         0.63 o                         
   5   3   1         50.10         45.30         2.05 o                         
   6   3   1          5.65          2.45         1.62 o                         
   7   3   1          6.41          7.35         1.54 o                         
  -7   4   1          0.57         -0.49         1.03 o                         
  -6   4   1         43.85         41.60         2.41 o                         
  -5   4   1        217.49        199.03         3.18 o                         
  -4   4   1          3.68          1.48         0.65 o                         
  -3   4   1        310.32        322.17         2.84 o                         
  -2   4   1        223.83        188.64         1.37 o                         
  -1   4   1         35.25         28.82         0.36 o                         
   0   4   1         98.04         93.19         0.65 o                         
   1   4   1       1999.64       1970.92        10.91 o                         
   2   4   1        384.61        407.55         2.64 o                         
   3   4   1          1.53          1.07         0.34 o                         
   4   4   1         88.30         77.18         1.76 o                         
   5   4   1         41.67         42.09         2.26 o                         
   6   4   1         10.76         13.49         1.57 o                         
   7   4   1         14.94         14.57         1.83 o                         
  -7   5   1         20.64         24.91         1.74 o                         
  -6   5   1         10.51         11.71         1.34 o                         
  -5   5   1          0.21         -0.12         1.25 o                         
  -4   5   1         23.54         19.88         1.08 o                         
  -3   5   1          6.77          2.82         0.45 o                         
  -2   5   1       1135.36       1200.01         6.94 o                         
  -1   5   1        197.63        182.85         1.21 o                         
   0   5   1       1901.37       1887.51         9.81 o                         
   1   5   1       2318.54       2436.65        12.47 o                         
   2   5   1        636.92        661.02         4.65 o                         
   3   5   1          2.67          3.15         0.43 o                         
   4   5   1         38.27         34.61         1.29 o                         
   5   5   1         24.69         22.28         1.31 o                         
   6   5   1          0.04         -1.58         1.06 o                         
  -6   6   1         24.87         27.17         1.59 o                         
  -5   6   1          2.63         -0.27         1.04 o                         
  -4   6   1          1.38          0.36         0.71 o                         
  -3   6   1        444.08        465.53         3.67 o                         
  -2   6   1        780.55        835.50         5.24 o                         
  -1   6   1         62.23         59.67         0.63 o                         
   0   6   1        351.31        368.33         2.19 o                         
   1   6   1          2.02          5.05         0.24 o                         
   2   6   1         52.41         44.14         0.86 o                         
   3   6   1         12.01         14.00         0.62 o                         
   4   6   1          0.50         -0.80         0.61 o                         
   5   6   1         25.64         28.90         1.51 o                         
   6   6   1         12.21          7.54         1.19 o                         
  -6   7   1         83.72        106.30         3.93 o                         
  -5   7   1         49.84         48.74         1.72 o                         
  -4   7   1          0.39         -0.90         0.60 o                         
  -3   7   1         37.32         37.46         0.84 o                         
  -2   7   1        108.05        103.58         1.09 o                         
  -1   7   1        286.42        305.40         2.17 o                         
   0   7   1        155.88        154.44         1.09 o                         
   1   7   1          0.32         -0.32         0.21 o                         
   2   7   1       1739.28       1774.54        11.08 o                         
   3   7   1          2.71          2.16         0.43 o                         
   4   7   1         34.21         29.51         1.24 o                         
   5   7   1          2.56          1.33         0.87 o                         
   6   7   1          1.39         -0.03         1.00 o                         
  -6   8   1          0.04          1.04         1.05 o                         
  -5   8   1          0.63         -1.18         0.78 o                         
  -4   8   1         30.20         25.10         1.16 o                         
  -3   8   1         21.97         20.44         0.71 o                         
  -2   8   1         24.46         20.97         0.56 o                         
  -1   8   1         41.29         45.25         0.57 o                         
   0   8   1         29.64         27.57         0.42 o                         
   1   8   1        241.11        226.87         1.65 o                         
   2   8   1          0.00          1.72         0.34 o                         
   3   8   1         92.33         93.28         1.28 o                         
   4   8   1         45.75         41.73         1.53 o                         
   5   8   1          2.04          0.54         0.91 o                         
   6   8   1          0.58         -1.15         1.83 o                         
  -6   9   1          0.05         -0.13         1.97 o                         
  -5   9   1          2.07          4.26         1.16 o                         
  -4   9   1         31.63         31.10         1.30 o                         
  -3   9   1          0.79         -0.24         0.47 o                         
  -2   9   1         29.54         27.21         0.65 o                         
  -1   9   1         70.03         64.45         0.70 o                         
   0   9   1         56.56         51.47         0.59 o                         
   1   9   1         16.77         20.02         0.43 o                         
   2   9   1         65.12         61.92         0.91 o                         
   3   9   1       1660.41       1633.21        10.52 o                         
   4   9   1         10.95         11.31         0.87 o                         
   5   9   1          2.96          0.61         1.33 o                         
   6   9   1         26.80         30.08         2.56 o                         
  -5  10   1         29.43         29.25         2.06 o                         
  -4  10   1          4.28          2.38         0.78 o                         
  -3  10   1         25.81         23.85         0.97 o                         
  -2  10   1         21.42         19.01         0.61 o                         
  -1  10   1          9.39         10.53         0.35 o                         
   0  10   1        188.33        199.77         1.62 o                         
   1  10   1        125.42        122.85         1.09 o                         
   2  10   1          1.50          1.82         0.41 o                         
   3  10   1        348.23        357.97         4.84 o                         
   4  10   1         95.44         96.24         2.39 o                         
   5  10   1          0.05         -1.02         0.95 o                         
  -5  11   1          2.34          1.86         1.17 o                         
  -4  11   1          1.46          2.33         0.96 o                         
  -3  11   1          3.06          1.14         0.73 o                         
  -2  11   1         18.07         16.55         0.95 o                         
  -1  11   1          8.91          8.53         0.46 o                         
   0  11   1          5.30          7.29         0.41 o                         
   1  11   1         36.46         37.57         0.61 o                         
   2  11   1          7.70          7.80         0.91 o                         
   3  11   1         20.90         17.76         1.27 o                         
   4  11   1         13.43         13.85         1.38 o                         
   5  11   1          2.71          2.61         1.19 o                         
  -5  12   1          8.03          8.03         1.48 o                         
  -4  12   1         14.84         15.14         1.39 o                         
  -3  12   1         91.28         92.63         2.37 o                         
  -2  12   1         34.95         37.14         1.22 o                         
  -1  12   1         15.76         16.13         0.77 o                         
   0  12   1         10.97          7.09         0.58 o                         
   1  12   1        102.77        104.22         1.75 o                         
   2  12   1         16.01         17.31         1.07 o                         
   3  12   1          8.18          6.72         1.09 o                         
   4  12   1         62.86         63.22         3.18 o                         
   5  12   1         28.91         26.33         1.91 o                         
  -4  13   1          0.43          0.41         0.97 o                         
  -3  13   1         13.56         10.21         1.24 o                         
  -2  13   1          0.33          1.01         0.70 o                         
  -1  13   1          0.03         -0.84         0.56 o                         
   0  13   1         14.30         11.72         0.79 o                         
   1  13   1          3.24          3.32         0.69 o                         
   2  13   1         99.02        102.64         2.78 o                         
   3  13   1          0.05         -1.47         0.98 o                         
   4  13   1         19.74         16.95         1.47 o                         
  -4  14   1          2.70          1.51         1.21 o                         
  -3  14   1          0.55         -1.25         0.83 o                         
  -2  14   1         12.99         14.56         0.97 o                         
  -1  14   1         67.59         63.88         1.48 o                         
   0  14   1         14.91         14.61         0.87 o                         
   1  14   1         33.68         32.01         1.55 o                         
   2  14   1          9.94         11.24         1.27 o                         
   3  14   1          0.92         -0.47         0.79 o                         
   4  14   1         14.02         16.89         1.59 o                         
  -3  15   1          0.01         -1.09         0.89 o                         
  -2  15   1          7.07          7.33         1.03 o                         
  -1  15   1         42.98         49.85         1.53 o                         
   0  15   1         15.21         14.04         0.89 o                         
   1  15   1         61.04         69.88         1.76 o                         
   2  15   1          4.38          2.46         1.06 o                         
   3  15   1          1.99          1.29         0.97 o                         
  -2  16   1          3.16         -1.03         0.96 o                         
  -1  16   1          2.10          3.66         0.95 o                         
   0  16   1         39.58         42.50         2.74 o                         
   1  16   1          1.46          3.54         1.00 o                         
   2  16   1          9.29          8.31         1.02 o                         
  -7   0   2         27.52         26.75         3.06 o                         
  -6   0   2          0.57         -0.42         1.09 o                         
  -5   0   2          5.92          0.90         1.32 o                         
  -4   0   2        247.11        263.11         7.23 o                         
  -3   0   2          4.88          6.45         0.67 o                         
  -2   0   2       1056.73       1103.30         8.91 o                         
  -1   0   2       4462.02       4130.67        28.51 o                         
   0   0   2       1750.65       1716.48        14.70 o                         
   1   0   2       1033.67        993.42         9.70 o                         
   2   0   2        166.14        177.26         2.09 o                         
   3   0   2        947.76       1000.33        14.74 o                         
   4   0   2        234.30        249.94         5.12 o                         
   5   0   2         29.92         29.53         2.45 o                         
   6   0   2        170.73        193.61        14.34 o                         
   7   0   2          0.48         -1.37         1.61 o                         
  -7   1   2          9.26         13.65         1.56 o                         
  -6   1   2         69.57         71.64         1.94 o                         
  -5   1   2          0.00         -1.01         0.67 o                         
  -4   1   2        480.05        483.25         4.79 o                         
  -3   1   2         59.68         65.48         0.96 o                         
  -2   1   2        232.02        225.09         1.54 o                         
  -1   1   2       1509.71       1563.81         7.74 o                         
   0   1   2        289.10        285.22         1.94 o                         
   1   1   2         55.58         55.50         0.64 o                         
   2   1   2        374.89        374.87         2.67 o                         
   3   1   2         76.87         75.33         1.40 o                         
   4   1   2          9.33          8.60         0.92 o                         
   5   1   2          2.31          0.67         1.41 o                         
   6   1   2         82.96         96.70         4.27 o                         
   7   1   2         11.04         10.07         1.75 o                         
  -7   2   2         35.40         35.79         1.96 o                         
  -6   2   2        259.06        265.19         4.02 o                         
  -5   2   2        106.44        100.26         2.04 o                         
  -4   2   2         99.15        101.85         1.75 o                         
  -3   2   2       1103.81       1206.49         9.23 o                         
  -2   2   2        978.27        964.75         5.37 o                         
  -1   2   2        824.67        807.17         4.25 o                         
   0   2   2       2545.45       2489.16        14.94 o                         
   1   2   2        176.62        199.04         1.52 o                         
   2   2   2        203.56        186.44         1.54 o                         
   3   2   2          3.66          3.42         0.49 o                         
   4   2   2          0.13         -0.24         0.61 o                         
   5   2   2         31.76         29.15         1.65 o                         
   6   2   2          0.02          0.21         1.13 o                         
   7   2   2          0.17          2.79         1.54 o                         
  -7   3   2          5.07          6.30         1.27 o                         
  -6   3   2          2.21          3.68         1.08 o                         
  -5   3   2        118.25        119.38         2.16 o                         
  -4   3   2         10.88         11.98         0.79 o                         
  -3   3   2          9.44         12.68         0.72 o                         
  -2   3   2       1526.70       1572.79         7.96 o                         
  -1   3   2         71.32         85.87         0.67 o                         
   0   3   2       8868.14       8973.54        94.89 o                         
   1   3   2       3809.00       3728.26        35.47 o                         
   2   3   2        218.90        202.12         1.58 o                         
   3   3   2        118.23        126.02         1.52 o                         
   4   3   2         39.59         43.09         1.59 o                         
   5   3   2          7.24          8.29         1.24 o                         
   6   3   2          0.21         -1.48         0.98 o                         
   7   3   2          0.38         -1.94         1.29 o                         
  -7   4   2          2.31          1.64         1.23 o                         
  -6   4   2         13.81         12.39         1.27 o                         
  -5   4   2         42.84         52.19         1.84 o                         
  -4   4   2         70.45         75.91         1.73 o                         
  -3   4   2          6.71          4.20         0.51 o                         
  -2   4   2        327.18        365.52         2.16 o                         
  -1   4   2         56.51         63.09         0.57 o                         
   0   4   2         44.32         38.59         0.64 o                         
   1   4   2       1660.64       1649.69         9.57 o                         
   2   4   2         76.29         69.71         0.85 o                         
   3   4   2        117.97        122.54         1.49 o                         
   4   4   2         23.62         22.07         1.12 o                         
   5   4   2         89.09         88.19         2.61 o                         
   6   4   2          1.45         -0.88         1.09 o                         
  -7   5   2          2.65          1.67         1.36 o                         
  -6   5   2         22.14         23.77         1.56 o                         
  -5   5   2        117.43        112.79         2.33 o                         
  -4   5   2          8.53          5.82         0.69 o                         
  -3   5   2         48.97         45.19         0.99 o                         
  -2   5   2        204.71        194.63         1.49 o                         
  -1   5   2        693.70        686.44         3.75 o                         
   0   5   2        851.34        852.94         5.97 o                         
   1   5   2         15.33         17.80         0.44 o                         
   2   5   2        617.80        707.93         5.02 o                         
   3   5   2         25.51         26.70         0.74 o                         
   4   5   2          7.24          8.92         0.90 o                         
   5   5   2         73.59         72.31         2.30 o                         
   6   5   2          0.03         -1.79         1.19 o                         
  -6   6   2         54.93         59.48         2.37 o                         
  -5   6   2          0.02          0.85         0.77 o                         
  -4   6   2          5.29          3.58         0.68 o                         
  -3   6   2         12.01         11.05         0.66 o                         
  -2   6   2         46.45         47.89         0.65 o                         
  -1   6   2        230.00        226.33         1.47 o                         
   0   6   2        383.68        376.40         2.23 o                         
   1   6   2          0.34          0.08         0.27 o                         
   2   6   2       2004.63       1958.94        12.14 o                         
   3   6   2         54.32         58.50         1.08 o                         
   4   6   2        499.29        482.61         8.80 o                         
   5   6   2         36.85         37.82         1.78 o                         
   6   6   2          4.62          0.73         1.21 o                         
  -6   7   2         22.64         21.56         1.76 o                         
  -5   7   2         31.92         28.81         1.57 o                         
  -4   7   2        342.16        319.42         3.58 o                         
  -3   7   2         38.02         36.06         0.94 o                         
  -2   7   2         19.63         21.76         0.50 o                         
  -1   7   2        365.08        395.08         2.53 o                         
   0   7   2         51.83         52.70         0.62 o                         
   1   7   2        225.41        249.25         1.78 o                         
   2   7   2          1.54          2.72         0.45 o                         
   3   7   2        181.61        181.98         1.90 o                         
   4   7   2        314.75        313.24         3.64 o                         
   5   7   2          0.29         -0.59         0.80 o                         
   6   7   2          0.53         -0.16         1.55 o                         
  -6   8   2          2.11          2.71         1.32 o                         
  -5   8   2          1.07          0.48         1.05 o                         
  -4   8   2          7.30          5.01         0.85 o                         
  -3   8   2         14.16         15.07         0.74 o                         
  -2   8   2        112.30        114.62         1.12 o                         
  -1   8   2        334.30        346.51         2.20 o                         
   0   8   2        157.15        152.59         1.23 o                         
   1   8   2          0.68         -0.25         0.17 o                         
   2   8   2        531.11        531.74         3.77 o                         
   3   8   2         85.59         96.68         1.38 o                         
   4   8   2         16.72         23.66         1.05 o                         
   5   8   2          0.15         -1.28         0.89 o                         
   6   8   2          8.37          4.09         1.78 o                         
  -6   9   2          5.00          3.20         1.34 o                         
  -5   9   2          6.32          6.94         1.23 o                         
  -4   9   2         15.78         12.16         1.12 o                         
  -3   9   2         15.71         16.08         0.73 o                         
  -2   9   2          0.38         -0.44         0.30 o                         
  -1   9   2         22.40         21.54         0.45 o                         
   0   9   2         63.88         60.07         0.69 o                         
   1   9   2          2.04          0.36         0.19 o                         
   2   9   2         61.78         56.72         0.95 o                         
   3   9   2        303.99        301.91         3.72 o                         
   4   9   2         18.62         15.91         0.94 o                         
   5   9   2          0.15         -1.16         0.77 o                         
   6   9   2          0.00         -1.26         1.56 o                         
  -5  10   2         21.30         21.36         1.90 o                         
  -4  10   2         25.66         25.08         1.26 o                         
  -3  10   2         23.55         21.19         0.97 o                         
  -2  10   2          9.86          8.65         0.51 o                         
  -1  10   2        107.92        113.35         1.03 o                         
   0  10   2         10.76         11.60         0.39 o                         
   1  10   2          0.83          0.24         0.23 o                         
   2  10   2         89.05         85.07         1.20 o                         
   3  10   2          1.76          3.98         0.76 o                         
   4  10   2          0.01         -1.14         0.82 o                         
   5  10   2          0.37         -1.54         1.03 o                         
  -5  11   2          4.34          2.18         1.38 o                         
  -4  11   2         16.98         19.20         1.86 o                         
  -3  11   2          1.55          0.57         0.65 o                         
  -2  11   2          4.85          1.79         0.68 o                         
  -1  11   2          0.03         -0.49         0.44 o                         
   0  11   2         56.50         50.01         0.69 o                         
   1  11   2         16.47         19.66         0.57 o                         
   2  11   2        143.47        142.94         2.78 o                         
   3  11   2         25.10         27.81         1.30 o                         
   4  11   2        180.45        163.03         5.90 o                         
   5  11   2          0.00         -2.15         1.43 o                         
  -5  12   2          0.43         -1.29         1.13 o                         
  -4  12   2          0.58         -0.28         1.04 o                         
  -3  12   2          0.66          0.17         0.96 o                         
  -2  12   2         30.83         31.06         1.04 o                         
  -1  12   2          7.77          7.42         0.60 o                         
   0  12   2         32.65         32.78         0.97 o                         
   1  12   2         80.05         78.60         1.42 o                         
   2  12   2         27.33         28.22         1.45 o                         
   3  12   2         10.71          8.66         1.18 o                         
   4  12   2         59.23         60.58         2.17 o                         
  -4  13   2          2.28          0.23         1.08 o                         
  -3  13   2         29.83         27.82         1.63 o                         
  -2  13   2        102.92        105.42         1.91 o                         
  -1  13   2          8.38          7.59         0.66 o                         
   0  13   2          6.25          5.46         0.99 o                         
   1  13   2         33.58         37.92         1.33 o                         
   2  13   2          5.77          6.25         0.88 o                         
   3  13   2          1.20          1.37         0.87 o                         
   4  13   2         10.22         11.01         1.38 o                         
  -4  14   2          7.06          7.78         1.39 o                         
  -3  14   2          1.20          0.88         0.83 o                         
  -2  14   2          0.29          0.83         0.66 o                         
  -1  14   2          1.64          1.87         0.61 o                         
   0  14   2         51.42         54.30         1.98 o                         
   1  14   2         31.05         38.16         1.52 o                         
   2  14   2          0.96          0.90         0.81 o                         
   3  14   2          1.55          0.56         0.89 o                         
  -3  15   2          5.70          4.91         0.99 o                         
  -2  15   2         10.61         10.00         1.16 o                         
  -1  15   2          9.02          9.17         1.02 o                         
   0  15   2         12.46         12.78         1.32 o                         
   1  15   2          0.98          3.01         0.77 o                         
   2  15   2          1.88          0.70         0.82 o                         
   3  15   2         15.50         15.07         1.24 o                         
  -2  16   2         20.41         19.50         1.64 o                         
  -1  16   2         11.68         14.01         1.48 o                         
   0  16   2          4.08          4.61         1.47 o                         
   1  16   2         11.66          9.12         1.27 o                         
   2  16   2         12.62         12.52         1.44 o                         
  -7   1   3          0.81          1.58         0.95 o                         
  -6   1   3         18.35         19.60         1.25 o                         
  -5   1   3        123.89        118.87         2.14 o                         
  -4   1   3          0.53          0.65         0.52 o                         
  -3   1   3        412.67        442.67         3.46 o                         
  -2   1   3        553.98        561.51         3.20 o                         
  -1   1   3        433.78        445.53         2.34 o                         
   0   1   3        869.87        792.31         4.90 o                         
   1   1   3        232.26        227.98         1.86 o                         
   2   1   3        730.68        686.31         4.78 o                         
   3   1   3         53.73         59.57         1.49 o                         
   4   1   3         79.47         80.05         1.93 o                         
   5   1   3         78.61         85.56         2.34 o                         
   6   1   3          0.01          2.37         1.18 o                         
   7   1   3          5.53          7.77         1.62 o                         
  -7   2   3          1.76         -0.02         1.13 o                         
  -6   2   3          4.73          5.22         0.92 o                         
  -5   2   3          0.31         -0.48         0.66 o                         
  -4   2   3         46.33         44.06         1.15 o                         
  -3   2   3         55.34         62.85         1.23 o                         
  -2   2   3         15.53         17.66         0.55 o                         
  -1   2   3        959.30        967.52         4.92 o                         
   0   2   3       1315.35       1320.82         8.42 o                         
   1   2   3       1567.71       1460.56        10.01 o                         
   2   2   3        232.41        242.58         2.02 o                         
   3   2   3         32.17         36.51         0.98 o                         
   4   2   3          8.66          8.52         0.92 o                         
   5   2   3          2.07          4.65         1.15 o                         
   6   2   3         46.28         48.37         2.29 o                         
  -7   3   3          8.75          7.76         1.46 o                         
  -6   3   3          8.69          8.40         1.03 o                         
  -5   3   3          6.70          7.43         0.94 o                         
  -4   3   3         33.69         32.87         1.17 o                         
  -3   3   3        136.88        137.75         1.70 o                         
  -2   3   3         19.05         18.91         0.39 o                         
  -1   3   3       1381.79       1368.74         7.11 o                         
   0   3   3        254.87        249.64         1.69 o                         
   1   3   3         23.26         31.68         0.51 o                         
   2   3   3         97.86         99.55         1.18 o                         
   3   3   3          0.12         -0.05         0.43 o                         
   4   3   3        131.18        137.95         2.66 o                         
   5   3   3         86.68         89.66         2.49 o                         
   6   3   3          0.71         -0.29         1.15 o                         
  -7   4   3          0.16         -0.47         1.22 o                         
  -6   4   3        113.37        126.42         2.92 o                         
  -5   4   3        428.42        413.64         4.60 o                         
  -4   4   3         57.36         49.69         1.17 o                         
  -3   4   3        956.24        995.05         7.78 o                         
  -2   4   3        351.44        347.57         2.23 o                         
  -1   4   3        113.54        105.68         0.83 o                         
   0   4   3        459.71        484.34         3.33 o                         
   1   4   3       1039.02       1049.95         6.92 o                         
   2   4   3        346.52        384.94         3.13 o                         
   3   4   3        230.93        231.04         2.44 o                         
   4   4   3        115.74        118.07         2.73 o                         
   5   4   3        136.77        143.43         3.00 o                         
   6   4   3          0.01         -1.58         1.06 o                         
  -7   5   3         29.44         30.65         2.19 o                         
  -6   5   3         15.68         20.96         1.53 o                         
  -5   5   3        114.30        113.15         2.41 o                         
  -4   5   3        282.78        261.57         3.94 o                         
  -3   5   3         16.72         18.21         0.72 o                         
  -2   5   3        274.49        332.53         2.16 o                         
  -1   5   3        171.38        164.76         1.12 o                         
   0   5   3         28.89         29.31         0.49 o                         
   1   5   3        316.35        301.00         2.75 o                         
   2   5   3        700.96        753.37         5.29 o                         
   3   5   3         69.04         65.93         1.17 o                         
   4   5   3         31.58         32.19         2.39 o                         
   5   5   3         28.64         34.32         1.75 o                         
   6   5   3          1.07         -1.55         1.03 o                         
  -6   6   3          1.60          2.88         1.11 o                         
  -5   6   3         46.51         44.39         1.71 o                         
  -4   6   3          1.61          1.07         0.62 o                         
  -3   6   3         82.18         97.92         1.48 o                         
  -2   6   3         16.51         24.25         0.50 o                         
  -1   6   3        270.32        256.88         1.73 o                         
   0   6   3          3.13          4.00         0.34 o                         
   1   6   3       1629.15       1670.16        10.30 o                         
   2   6   3        251.03        278.68         2.33 o                         
   3   6   3        610.11        593.30         4.78 o                         
   4   6   3         68.60         72.27         2.86 o                         
   5   6   3          1.16         -1.26         1.07 o                         
   6   6   3          0.05         -1.80         1.26 o                         
  -6   7   3         13.62         16.37         1.56 o                         
  -5   7   3         26.36         18.52         1.27 o                         
  -4   7   3          4.09          2.01         0.80 o                         
  -3   7   3        521.43        538.75         4.43 o                         
  -2   7   3        253.66        264.40         2.07 o                         
  -1   7   3        156.31        161.28         1.43 o                         
   0   7   3          7.55          7.83         0.37 o                         
   1   7   3        235.25        233.79         1.70 o                         
   2   7   3         85.81         80.85         1.46 o                         
   3   7   3        217.26        212.17         2.24 o                         
   4   7   3        150.26        139.37         3.54 o                         
   5   7   3          1.38         -1.53         1.02 o                         
   6   7   3          0.69         -1.79         1.19 o                         
  -6   8   3          2.54          2.56         1.42 o                         
  -5   8   3         60.23         61.78         2.30 o                         
  -4   8   3         45.90         40.59         1.91 o                         
  -3   8   3        195.22        187.23         2.06 o                         
  -2   8   3          1.44          2.49         0.37 o                         
  -1   8   3         66.85         64.14         0.74 o                         
   0   8   3        501.94        510.83         4.09 o                         
   1   8   3        155.52        166.56         1.46 o                         
   2   8   3         60.67         64.77         1.06 o                         
   3   8   3         11.97         13.65         0.74 o                         
   4   8   3         17.35         16.27         1.00 o                         
   5   8   3         14.89         13.49         1.34 o                         
   6   8   3          0.04         -2.25         1.50 o                         
  -6   9   3          6.28          7.32         1.42 o                         
  -5   9   3          2.37          3.30         1.66 o                         
  -4   9   3         28.83         23.10         1.36 o                         
  -3   9   3        105.89        106.91         1.44 o                         
  -2   9   3         24.27         24.39         0.60 o                         
  -1   9   3        117.06        126.22         1.20 o                         
   0   9   3         62.11         68.17         1.06 o                         
   1   9   3         18.23         17.64         0.47 o                         
   2   9   3         80.43         76.80         1.10 o                         
   3   9   3        364.62        344.78         4.19 o                         
   4   9   3          6.58          4.06         0.80 o                         
   5   9   3          0.69         -1.23         0.82 o                         
  -5  10   3          5.58          3.23         1.19 o                         
  -4  10   3         26.20         23.94         1.29 o                         
  -3  10   3        102.05         94.80         1.74 o                         
  -2  10   3         13.95         13.96         0.55 o                         
  -1  10   3         69.70         67.61         0.82 o                         
   0  10   3         63.08         61.71         1.07 o                         
   1  10   3          5.55          4.75         0.41 o                         
   2  10   3        242.01        235.03         2.91 o                         
   3  10   3          0.01          2.29         0.81 o                         
   4  10   3          5.20          4.19         0.86 o                         
   5  10   3          6.09          2.06         1.28 o                         
  -5  11   3          0.94         -0.16         2.34 o                         
  -4  11   3         34.97         29.45         1.36 o                         
  -3  11   3         40.38         43.81         1.30 o                         
  -2  11   3         17.17         18.49         0.69 o                         
  -1  11   3        158.52        157.08         1.44 o                         
   0  11   3        148.15        147.65         1.78 o                         
   1  11   3          7.35          6.94         0.45 o                         
   2  11   3        127.24        130.01         2.75 o                         
   3  11   3        100.17         89.78         2.41 o                         
   4  11   3         21.70         19.97         1.52 o                         
   5  11   3          1.95         -0.81         1.14 o                         
  -5  12   3          5.46          5.03         1.42 o                         
  -4  12   3          3.73          1.40         1.16 o                         
  -3  12   3         53.19         49.53         1.74 o                         
  -2  12   3         11.50         14.18         0.71 o                         
  -1  12   3          6.02          5.68         0.58 o                         
   0  12   3          1.39          0.61         0.54 o                         
   1  12   3        244.92        242.33         2.67 o                         
   2  12   3          9.76          9.71         0.92 o                         
   3  12   3         39.29         36.08         1.64 o                         
   4  12   3          1.21          4.15         1.13 o                         
  -4  13   3         12.19         11.64         1.33 o                         
  -3  13   3          0.05         -0.80         0.88 o                         
  -2  13   3          8.30         11.44         0.78 o                         
  -1  13   3          0.35         -0.90         0.61 o                         
   0  13   3          0.88         -0.99         0.66 o                         
   1  13   3         18.66         20.20         1.09 o                         
   2  13   3          0.99         -0.83         0.70 o                         
   3  13   3          2.40          1.31         0.94 o                         
   4  13   3         74.30         80.52         3.27 o                         
  -4  14   3          1.33         -0.25         1.20 o                         
  -3  14   3         17.01         16.24         1.08 o                         
  -2  14   3          9.50         12.56         1.11 o                         
  -1  14   3          6.65          4.83         0.85 o                         
   0  14   3          7.37          7.15         0.95 o                         
   1  14   3         50.20         53.70         2.03 o                         
   2  14   3          0.00         -1.08         0.72 o                         
   3  14   3         17.30         18.97         1.33 o                         
  -3  15   3          8.17          8.75         1.13 o                         
  -2  15   3          9.86         11.58         1.46 o                         
  -1  15   3         14.62         13.57         1.41 o                         
   0  15   3         29.25         28.57         1.86 o                         
   1  15   3         10.51         10.11         1.31 o                         
   2  15   3          1.79          1.31         1.05 o                         
  -2  16   3          5.64          4.62         1.36 o                         
  -1  16   3         40.04         46.41         2.43 o                         
   0  16   3         21.36         22.12         1.72 o                         
   1  16   3          0.59         -0.75         1.03 o                         
  -7   0   4         32.64         29.78         2.31 o                         
  -6   0   4         74.78         81.42         3.08 o                         
  -5   0   4          0.27         -0.55         1.09 o                         
  -4   0   4          6.10          8.50         1.07 o                         
  -3   0   4        121.51        123.13         1.90 o                         
  -2   0   4         72.02         75.28         1.05 o                         
  -1   0   4        339.33        359.54         2.81 o                         
   0   0   4       5369.36       5059.47        43.60 o                         
   1   0   4        496.11        470.48         5.04 o                         
   2   0   4         12.16          7.24         0.89 o                         
   3   0   4          1.39          3.39         0.90 o                         
   4   0   4          0.57         -0.24         0.89 o                         
   5   0   4          9.45         13.09         1.88 o                         
   6   0   4        143.04        149.27         4.79 o                         
  -7   1   4          1.97         -0.84         1.11 o                         
  -6   1   4         28.93         27.86         1.45 o                         
  -5   1   4        222.25        231.02         3.14 o                         
  -4   1   4        230.79        248.47         3.03 o                         
  -3   1   4        142.60        138.89         1.62 o                         
  -2   1   4        156.39        161.84         1.18 o                         
  -1   1   4        563.73        557.65         2.91 o                         
   0   1   4        575.68        570.87         3.69 o                         
   1   1   4         17.62         24.21         0.51 o                         
   2   1   4          4.74          5.70         0.47 o                         
   3   1   4        490.88        516.60         6.00 o                         
   4   1   4         61.15         60.41         1.81 o                         
   5   1   4        125.58        137.93         5.91 o                         
   6   1   4         29.24         32.76         1.99 o                         
  -7   2   4          0.01         -0.96         0.99 o                         
  -6   2   4         13.85         13.57         1.28 o                         
  -5   2   4        181.57        185.84         2.76 o                         
  -4   2   4         40.14         41.66         1.44 o                         
  -3   2   4        234.19        223.76         2.20 o                         
  -2   2   4       1534.89       1652.75         8.40 o                         
  -1   2   4          7.88         16.12         0.31 o                         
   0   2   4        580.23        607.02         3.90 o                         
   1   2   4        172.12        194.92         1.72 o                         
   2   2   4        567.84        586.92         5.20 o                         
   3   2   4         19.72         17.36         0.91 o                         
   4   2   4         16.03         20.24         1.24 o                         
   5   2   4        151.98        163.24         5.64 o                         
   6   2   4         47.95         50.19         2.25 o                         
  -7   3   4          4.18          1.83         1.27 o                         
  -6   3   4         13.99         13.27         1.20 o                         
  -5   3   4        152.92        161.52         2.60 o                         
  -4   3   4         15.62         12.57         0.83 o                         
  -3   3   4         58.83         66.73         1.17 o                         
  -2   3   4         93.65        103.65         0.89 o                         
  -1   3   4         20.53         16.48         0.33 o                         
   0   3   4       1543.24       1506.12         9.66 o                         
   1   3   4        114.98        103.09         1.08 o                         
   2   3   4        121.85        140.83         1.60 o                         
   3   3   4         16.82         14.58         0.68 o                         
   4   3   4        535.80        561.01        10.79 o                         
   5   3   4         32.12         36.74         1.76 o                         
   6   3   4         30.20         34.73         2.00 o                         
  -7   4   4          1.64         -0.73         1.23 o                         
  -6   4   4         18.97         16.79         1.29 o                         
  -5   4   4          0.01          0.81         0.72 o                         
  -4   4   4        115.55        122.53         1.81 o                         
  -3   4   4         34.70         40.17         0.88 o                         
  -2   4   4        103.81        101.82         0.97 o                         
  -1   4   4          7.25         10.92         0.28 o                         
   0   4   4         13.37         12.58         0.29 o                         
   1   4   4        556.14        570.80         4.22 o                         
   2   4   4         39.79         43.72         0.87 o                         
   3   4   4          6.96          6.50         0.57 o                         
   4   4   4        163.77        164.72         2.99 o                         
   5   4   4         74.73         76.28         2.42 o                         
   6   4   4          2.42          0.88         1.28 o                         
  -7   5   4         17.88         17.66         2.09 o                         
  -6   5   4         43.79         41.39         1.86 o                         
  -5   5   4          4.25          4.63         0.87 o                         
  -4   5   4          7.71          8.70         0.71 o                         
  -3   5   4         23.32         28.45         0.83 o                         
  -2   5   4       1147.64       1214.39         7.02 o                         
  -1   5   4        215.23        200.24         1.32 o                         
   0   5   4        849.59        930.04         5.96 o                         
   1   5   4          1.62          1.90         0.39 o                         
   2   5   4          0.01          0.61         0.38 o                         
   3   5   4          4.16          4.33         0.71 o                         
   4   5   4          0.11         -0.14         0.77 o                         
   5   5   4          6.54          4.94         1.09 o                         
   6   5   4          9.05          7.47         1.33 o                         
  -6   6   4          8.11          8.83         1.36 o                         
  -5   6   4         11.06         13.95         1.19 o                         
  -4   6   4          8.17          7.78         0.76 o                         
  -3   6   4         19.84         18.59         0.71 o                         
  -2   6   4        739.97        734.73         5.17 o                         
  -1   6   4         16.06         17.12         0.40 o                         
   0   6   4        241.52        246.94         2.85 o                         
   1   6   4         66.74         64.44         0.76 o                         
   2   6   4        281.82        279.43         2.56 o                         
   3   6   4        164.85        170.58         1.92 o                         
   4   6   4          4.81          4.87         1.08 o                         
   5   6   4          9.70          7.80         1.31 o                         
   6   6   4          2.57          0.85         1.38 o                         
  -6   7   4          0.00          0.34         1.15 o                         
  -5   7   4          2.49          1.92         1.03 o                         
  -4   7   4        256.61        230.06         3.27 o                         
  -3   7   4         16.40         15.86         0.67 o                         
  -2   7   4        137.96        138.82         1.43 o                         
  -1   7   4         68.66         68.39         1.00 o                         
   0   7   4        324.74        337.06         4.02 o                         
   1   7   4         36.54         39.36         0.62 o                         
   2   7   4        101.06         99.48         1.38 o                         
   3   7   4        361.18        346.00         3.16 o                         
   4   7   4          2.18          1.12         0.71 o                         
   5   7   4          3.86          2.23         1.15 o                         
   6   7   4          0.86         -1.79         1.59 o                         
  -6   8   4         15.17         13.45         1.60 o                         
  -5   8   4          2.95          2.61         1.11 o                         
  -4   8   4          0.19          0.09         0.70 o                         
  -3   8   4          0.64          0.08         0.42 o                         
  -2   8   4        216.31        201.12         1.89 o                         
  -1   8   4         38.52         42.79         0.81 o                         
   0   8   4        186.68        201.82         2.29 o                         
   1   8   4         22.68         21.01         0.50 o                         
   2   8   4        296.61        295.32         2.88 o                         
   3   8   4         27.88         26.53         0.97 o                         
   4   8   4          1.81         -1.09         0.74 o                         
   5   8   4          0.53         -0.03         0.96 o                         
  -6   9   4         11.35         10.11         1.61 o                         
  -5   9   4         49.52         56.93         3.36 o                         
  -4   9   4         63.47         54.82         2.61 o                         
  -3   9   4          6.92          7.71         0.64 o                         
  -2   9   4         10.15          9.96         0.45 o                         
  -1   9   4         63.90         67.62         1.06 o                         
   0   9   4         30.55         31.83         0.92 o                         
   1   9   4         21.64         22.71         0.54 o                         
   2   9   4          0.50          0.97         0.47 o                         
   3   9   4         27.24         31.42         1.60 o                         
   4   9   4          1.38         -0.74         0.76 o                         
   5   9   4          0.20         -1.33         0.88 o                         
  -5  10   4          0.08         -0.24         1.05 o                         
  -4  10   4         14.08         11.25         1.06 o                         
  -3  10   4         11.53         10.25         0.82 o                         
  -2  10   4        166.28        168.80         1.97 o                         
  -1  10   4         27.15         27.17         0.92 o                         
   0  10   4         62.01         60.79         1.32 o                         
   1  10   4         36.75         35.31         0.76 o                         
   2  10   4          6.48          5.13         0.80 o                         
   3  10   4         26.03         24.66         1.25 o                         
   4  10   4          0.27         -0.94         0.76 o                         
   5  10   4          0.11         -2.94         1.96 o                         
  -5  11   4          3.52          0.51         1.28 o                         
  -4  11   4          3.36          1.96         0.87 o                         
  -3  11   4         86.87         80.85         1.68 o                         
  -2  11   4         75.58         74.49         1.32 o                         
  -1  11   4          7.05          9.04         0.58 o                         
   0  11   4          6.01          6.05         0.73 o                         
   1  11   4         35.11         33.85         1.03 o                         
   2  11   4          2.98          1.42         0.64 o                         
   3  11   4          5.88          5.47         0.86 o                         
   4  11   4          0.14          1.19         1.04 o                         
   5  11   4          4.41          4.94         1.59 o                         
  -5  12   4         12.66          6.91         1.59 o                         
  -4  12   4         22.72         21.49         1.62 o                         
  -3  12   4          5.10          4.22         0.90 o                         
  -2  12   4          2.64          4.71         0.48 o                         
  -1  12   4          5.37          5.50         0.56 o                         
   0  12   4         49.72         46.42         1.46 o                         
   1  12   4          0.97          0.92         0.40 o                         
   2  12   4          1.29          0.51         0.70 o                         
   3  12   4         11.81         11.55         1.16 o                         
   4  12   4         65.47         69.64         5.75 o                         
  -4  13   4          0.57         -1.38         0.98 o                         
  -3  13   4         54.24         53.31         1.49 o                         
  -2  13   4        242.43        250.64         3.55 o                         
  -1  13   4         40.81         44.04         1.20 o                         
   0  13   4         11.53         10.49         1.16 o                         
   1  13   4          5.89          6.22         1.13 o                         
   2  13   4          4.93          3.42         0.79 o                         
   3  13   4         11.22         11.81         1.11 o                         
   4  13   4         11.73         15.79         1.48 o                         
  -3  14   4          2.63          3.32         0.95 o                         
  -2  14   4          8.91         12.50         1.49 o                         
  -1  14   4         11.31          9.45         1.30 o                         
   0  14   4          7.34          6.84         1.22 o                         
   1  14   4         22.14         20.37         1.57 o                         
   2  14   4          2.70          1.18         1.14 o                         
   3  14   4          0.23         -0.93         0.89 o                         
  -3  15   4          0.00         -0.65         1.30 o                         
  -2  15   4         32.00         33.78         2.02 o                         
  -1  15   4          8.44          5.69         1.35 o                         
   0  15   4          7.46          8.20         1.26 o                         
   1  15   4          0.34          0.06         1.02 o                         
   2  15   4         24.49         24.35         1.77 o                         
  -1  16   4          2.37          3.17         1.37 o                         
   0  16   4          0.00          0.30         1.15 o                         
   1  16   4          0.03          1.64         1.15 o                         
  -7   1   5          0.00         -0.64         1.00 o                         
  -6   1   5          0.29         -1.20         0.80 o                         
  -5   1   5          4.89          3.05         0.95 o                         
  -4   1   5        975.28        950.52        10.27 o                         
  -3   1   5        318.78        326.56         2.93 o                         
  -2   1   5        109.47        117.64         1.11 o                         
  -1   1   5        590.46        610.89         3.43 o                         
   0   1   5        124.48        116.72         1.08 o                         
   1   1   5       1589.38       1599.58        11.08 o                         
   2   1   5          5.68          4.11         0.92 o                         
   3   1   5         75.74         73.47         2.20 o                         
   4   1   5         95.40         93.54         2.59 o                         
   5   1   5         51.89         57.20         2.41 o                         
   6   1   5          9.63         12.55         1.57 o                         
  -7   2   5          1.72          1.91         1.12 o                         
  -6   2   5         93.97         99.23         2.27 o                         
  -5   2   5          8.57          7.67         0.88 o                         
  -4   2   5         73.61         79.46         1.62 o                         
  -3   2   5        117.49        132.45         1.60 o                         
  -2   2   5         73.05         70.35         0.82 o                         
  -1   2   5       2057.19       2157.07        11.11 o                         
   0   2   5        602.30        613.74         4.04 o                         
   1   2   5        841.58        880.41         6.35 o                         
   2   2   5        197.32        215.93         2.63 o                         
   3   2   5         25.79         26.02         1.20 o                         
   4   2   5         20.08         21.35         1.45 o                         
   5   2   5         31.84         37.03         1.90 o                         
   6   2   5         41.63         46.46         2.38 o                         
  -7   3   5          1.20          0.32         1.15 o                         
  -6   3   5         19.29         22.53         1.38 o                         
  -5   3   5          0.14         -1.06         0.96 o                         
  -4   3   5         94.58         90.96         1.62 o                         
  -3   3   5         77.42         75.72         1.14 o                         
  -2   3   5         90.81         90.82         1.02 o                         
  -1   3   5         87.47         88.53         0.81 o                         
   0   3   5         47.86         42.59         0.59 o                         
   1   3   5       1902.62       1878.98        12.92 o                         
   2   3   5        106.57        110.91         1.43 o                         
   3   3   5        102.15        104.90         1.65 o                         
   4   3   5         13.63         13.20         1.16 o                         
   5   3   5          5.67          6.08         1.24 o                         
   6   3   5          0.72          1.87         1.25 o                         
  -7   4   5          1.78         -0.51         1.42 o                         
  -6   4   5         26.75         27.19         1.45 o                         
  -5   4   5        225.46        227.08         3.16 o                         
  -4   4   5         31.85         28.67         0.95 o                         
  -3   4   5        454.94        478.75         3.83 o                         
  -2   4   5        340.66        347.41         2.45 o                         
  -1   4   5        192.40        193.38         1.55 o                         
   0   4   5         15.93         16.14         0.35 o                         
   1   4   5        678.59        714.18         5.59 o                         
   2   4   5         88.56         81.42         1.20 o                         
   3   4   5          5.30          5.26         0.60 o                         
   4   4   5         89.23         85.15         2.23 o                         
   5   4   5          7.16          8.00         1.41 o                         
   6   4   5          1.89          0.40         1.09 o                         
  -6   5   5         53.12         68.46         2.51 o                         
  -5   5   5          1.04         -0.55         0.84 o                         
  -4   5   5          1.13         -0.01         0.52 o                         
  -3   5   5        382.26        366.54         3.05 o                         
  -2   5   5          0.01         -0.08         0.24 o                         
  -1   5   5         41.03         29.56         0.45 o                         
   0   5   5          9.56          8.80         0.29 o                         
   1   5   5        808.89        872.74         6.69 o                         
   2   5   5          8.66          6.21         0.48 o                         
   3   5   5          7.41          4.07         0.64 o                         
   4   5   5        191.05        191.60         3.62 o                         
   5   5   5          3.42          2.46         1.50 o                         
   6   5   5          4.89          4.77         1.49 o                         
  -6   6   5         27.21         28.61         2.00 o                         
  -5   6   5          1.47          0.32         0.80 o                         
  -4   6   5         27.08         26.53         1.03 o                         
  -3   6   5          0.26         -0.44         0.38 o                         
  -2   6   5         46.41         43.81         0.70 o                         
  -1   6   5          0.23         -0.31         0.59 o                         
   0   6   5        255.14        264.13         2.01 o                         
   1   6   5        126.13        125.12         1.13 o                         
   2   6   5         76.21         71.05         1.04 o                         
   3   6   5         15.44         13.98         0.67 o                         
   4   6   5          5.36          4.67         0.86 o                         
   5   6   5          8.00          5.03         1.13 o                         
   6   6   5          0.45         -1.45         1.29 o                         
  -6   7   5          0.00         -0.79         1.20 o                         
  -5   7   5         73.34         63.90         2.34 o                         
  -4   7   5        110.35         91.52         1.95 o                         
  -3   7   5         28.74         31.53         0.98 o                         
  -2   7   5         58.74         63.52         0.83 o                         
  -1   7   5         48.07         43.16         0.70 o                         
   0   7   5          2.46          3.97         0.36 o                         
   1   7   5        380.88        386.18         2.94 o                         
   2   7   5          0.40         -0.42         0.28 o                         
   3   7   5          5.07          4.10         0.60 o                         
   4   7   5          6.35          6.14         0.83 o                         
   5   7   5          0.81         -1.84         1.41 o                         
  -6   8   5          0.00         -1.64         1.16 o                         
  -5   8   5         10.99          8.43         1.31 o                         
  -4   8   5         75.59         73.57         2.21 o                         
  -3   8   5         35.46         33.78         0.91 o                         
  -2   8   5        124.91        129.83         1.25 o                         
  -1   8   5        501.96        535.44         4.30 o                         
   0   8   5        172.86        165.69         3.27 o                         
   1   8   5          2.99          2.12         0.36 o                         
   2   8   5         24.99         21.77         0.69 o                         
   3   8   5         18.48         14.79         0.88 o                         
   4   8   5          1.85         -0.12         0.71 o                         
   5   8   5         10.33         10.93         1.64 o                         
  -6   9   5          0.02         -0.77         1.25 o                         
  -5   9   5          1.65          1.17         1.06 o                         
  -4   9   5         52.68         46.13         1.92 o                         
  -3   9   5         95.17        101.48         1.81 o                         
  -2   9   5         32.30         28.77         0.74 o                         
  -1   9   5        120.85        122.81         2.01 o                         
   0   9   5          2.34          0.63         0.58 o                         
   1   9   5          1.81          1.12         0.36 o                         
   2   9   5          5.91          6.82         0.90 o                         
   3   9   5         88.35         83.13         3.23 o                         
   4   9   5          4.22          1.66         1.07 o                         
   5   9   5          0.41         -0.78         1.13 o                         
  -5  10   5         66.53         61.67         2.24 o                         
  -4  10   5          0.16         -1.23         0.82 o                         
  -3  10   5         16.42         13.99         0.91 o                         
  -2  10   5         45.99         45.99         0.86 o                         
  -1  10   5        290.62        287.25         3.48 o                         
   0  10   5          1.31          0.11         0.69 o                         
   1  10   5         37.28         35.74         1.04 o                         
   2  10   5          0.01         -0.79         0.52 o                         
   3  10   5          1.31          0.79         0.79 o                         
   4  10   5          2.00          0.93         1.13 o                         
   5  10   5          5.95          7.62         1.68 o                         
  -5  11   5          1.31         -2.22         1.53 o                         
  -4  11   5          3.24          3.51         0.82 o                         
  -3  11   5          3.48          2.46         0.70 o                         
  -2  11   5         52.88         54.99         1.28 o                         
  -1  11   5          4.03          3.75         0.81 o                         
   0  11   5          0.68         -0.77         0.86 o                         
   1  11   5          0.10         -0.88         0.60 o                         
   2  11   5          0.99         -0.95         0.63 o                         
   3  11   5         15.92         12.39         1.04 o                         
   4  11   5         18.12         16.79         1.76 o                         
  -4  12   5          1.96         -0.87         1.01 o                         
  -3  12   5         35.93         31.18         1.26 o                         
  -2  12   5         23.84         26.35         0.98 o                         
  -1  12   5          4.90          2.20         0.80 o                         
   0  12   5          4.34          2.06         0.82 o                         
   1  12   5          1.66          0.16         0.74 o                         
   2  12   5          7.87          6.08         0.69 o                         
   3  12   5          8.65          8.35         1.02 o                         
   4  12   5          4.87          9.73         1.54 o                         
  -4  13   5          1.10          0.62         1.06 o                         
  -3  13   5          0.12         -1.32         0.88 o                         
  -2  13   5         10.07         13.89         1.45 o                         
  -1  13   5         10.47          7.88         1.26 o                         
   0  13   5         36.46         32.54         1.76 o                         
   1  13   5          0.34         -0.91         1.15 o                         
   2  13   5          0.12         -0.87         0.58 o                         
   3  13   5         10.12         14.51         1.14 o                         
  -3  14   5         37.63         42.93         2.32 o                         
  -2  14   5          2.83          4.99         1.35 o                         
  -1  14   5         13.48         13.11         1.45 o                         
   0  14   5          0.44          0.24         1.12 o                         
   1  14   5          0.48         -0.35         0.97 o                         
   2  14   5         16.34         17.89         1.61 o                         
   3  14   5          3.97          3.52         1.35 o                         
  -2  15   5          0.51          2.29         1.39 o                         
  -1  15   5         10.33         12.79         1.49 o                         
   0  15   5          1.53          2.60         1.22 o                         
   1  15   5         52.55         49.94         2.84 o                         
   2  15   5          5.52          4.46         1.27 o                         
   0  16   5         23.34         26.85         2.36 o                         
  -7   0   6          0.10         -1.03         1.30 o                         
  -6   0   6          0.13         -2.33         1.55 o                         
  -5   0   6       1009.90       1016.23        15.02 o                         
  -4   0   6        375.25        359.35         5.67 o                         
  -3   0   6        256.06        266.63         3.66 o                         
  -2   0   6        820.86        818.29         7.10 o                         
  -1   0   6       1308.12       1492.48        12.10 o                         
   0   0   6        201.99        213.59         2.45 o                         
   1   0   6        571.73        554.89         7.03 o                         
   2   0   6       2233.04       2255.35        31.34 o                         
   3   0   6         28.59         28.94         1.81 o                         
   4   0   6         37.04         34.01         2.45 o                         
   5   0   6          0.00          0.42         3.23 o                         
   6   0   6          4.98          3.30         2.22 o                         
  -7   1   6          3.23          1.04         1.10 o                         
  -6   1   6          0.69         -0.74         0.84 o                         
  -5   1   6         15.63         17.55         1.24 o                         
  -4   1   6        324.96        318.89         3.64 o                         
  -3   1   6          1.88          3.40         0.47 o                         
  -2   1   6       1436.54       1493.27         8.65 o                         
  -1   1   6        220.50        229.03         1.64 o                         
   0   1   6         20.46         21.38         0.54 o                         
   1   1   6         73.94         80.59         1.25 o                         
   2   1   6        850.55        862.67         8.21 o                         
   3   1   6         13.13         10.64         0.92 o                         
   4   1   6         10.31          6.87         1.11 o                         
   5   1   6         91.82         91.93         2.65 o                         
   6   1   6          6.22          4.86         1.33 o                         
  -7   2   6          5.49          4.46         1.26 o                         
  -6   2   6          3.32          3.17         1.03 o                         
  -5   2   6          9.19          7.82         0.94 o                         
  -4   2   6         10.47          8.74         0.79 o                         
  -3   2   6        191.03        169.62         1.81 o                         
  -2   2   6        363.55        394.44         2.84 o                         
  -1   2   6        544.58        607.27         3.61 o                         
   0   2   6        123.39        121.81         1.22 o                         
   1   2   6         80.48         77.45         1.23 o                         
   2   2   6         40.65         48.74         1.24 o                         
   3   2   6         73.21         80.96         1.91 o                         
   4   2   6          7.47          1.96         1.12 o                         
   5   2   6         10.44          9.64         1.41 o                         
   6   2   6         16.54         15.04         1.73 o                         
  -7   3   6          0.18         -0.80         1.08 o                         
  -6   3   6        121.94        136.73         4.23 o                         
  -5   3   6         32.46         31.53         1.64 o                         
  -4   3   6          6.26          5.05         0.70 o                         
  -3   3   6       1096.76       1063.86         7.48 o                         
  -2   3   6        401.75        390.37         3.09 o                         
  -1   3   6          5.02          6.23         0.30 o                         
   0   3   6        171.94        169.49         1.50 o                         
   1   3   6         34.89         37.91         0.82 o                         
   2   3   6        127.82        125.16         1.83 o                         
   3   3   6         36.16         35.89         1.18 o                         
   4   3   6          0.29         -1.40         0.93 o                         
   5   3   6         16.96         18.64         1.57 o                         
   6   3   6          6.86          4.50         1.46 o                         
  -6   4   6        106.60        116.39         2.46 o                         
  -5   4   6          9.99          8.26         1.02 o                         
  -4   4   6          3.92          2.48         0.54 o                         
  -3   4   6        107.17         97.33         1.32 o                         
  -2   4   6        160.44        167.23         1.63 o                         
  -1   4   6        254.33        249.72         2.04 o                         
   0   4   6        335.23        345.68         3.26 o                         
   1   4   6          1.76         -0.47         0.31 o                         
   2   4   6          7.01          6.51         0.58 o                         
   3   4   6        187.53        180.15         2.37 o                         
   4   4   6         32.36         25.77         1.52 o                         
   5   4   6          0.44         -0.60         1.05 o                         
   6   4   6          0.02         -1.94         1.29 o                         
  -6   5   6          0.49          2.91         1.09 o                         
  -5   5   6         16.06         14.15         1.08 o                         
  -4   5   6          5.30          3.34         0.71 o                         
  -3   5   6        108.97        107.21         1.40 o                         
  -2   5   6        525.59        497.06         3.75 o                         
  -1   5   6        130.50        118.11         1.12 o                         
   0   5   6       1123.05       1130.38         7.97 o                         
   1   5   6         12.79         10.16         0.49 o                         
   2   5   6         34.86         32.32         0.84 o                         
   3   5   6          1.10         -0.78         0.52 o                         
   4   5   6          9.04          9.21         1.22 o                         
   5   5   6         20.11         20.01         1.52 o                         
   6   5   6          3.56          0.78         1.62 o                         
  -6   6   6         42.68         36.91         2.17 o                         
  -5   6   6         74.98         75.29         2.18 o                         
  -4   6   6         86.67         81.22         1.68 o                         
  -3   6   6          2.10          1.67         0.43 o                         
  -2   6   6        187.36        189.52         1.90 o                         
  -1   6   6         29.93         28.31         0.40 o                         
   0   6   6        246.49        262.54         1.98 o                         
   1   6   6        256.51        241.60         2.37 o                         
   2   6   6         26.16         21.37         0.76 o                         
   3   6   6         81.20         72.20         1.50 o                         
   4   6   6        103.07        102.69         3.09 o                         
   5   6   6          9.19          8.21         1.60 o                         
  -6   7   6         19.17         20.04         1.89 o                         
  -5   7   6          4.04          0.58         1.11 o                         
  -4   7   6          0.00         -0.96         0.64 o                         
  -3   7   6         58.97         57.28         1.04 o                         
  -2   7   6          0.14          0.58         0.28 o                         
  -1   7   6          8.05          7.73         0.40 o                         
   0   7   6         16.40         19.51         0.42 o                         
   1   7   6          3.09          4.17         0.39 o                         
   2   7   6         88.04         82.05         1.27 o                         
   3   7   6          6.49          8.66         0.99 o                         
   4   7   6          7.54          7.10         1.20 o                         
   5   7   6         11.61          9.63         1.66 o                         
  -6   8   6          2.45          2.12         1.36 o                         
  -5   8   6         17.19         19.56         1.59 o                         
  -4   8   6         43.93         41.77         1.69 o                         
  -3   8   6         19.10         16.31         0.87 o                         
  -2   8   6        113.99        102.02         1.17 o                         
  -1   8   6        221.98        229.27         2.62 o                         
   0   8   6          1.00          0.55         0.26 o                         
   1   8   6         48.55         47.14         0.72 o                         
   2   8   6        151.53        153.71         2.07 o                         
   3   8   6          0.00         -0.77         0.80 o                         
   4   8   6          1.90          0.44         0.90 o                         
   5   8   6          3.49         -0.06         1.48 o                         
  -5   9   6          0.02          0.58         1.06 o                         
  -4   9   6         63.95         62.44         1.93 o                         
  -3   9   6         63.30         63.35         1.48 o                         
  -2   9   6          8.64          6.74         0.54 o                         
  -1   9   6          0.52          1.85         0.74 o                         
   0   9   6          0.00         -0.81         0.54 o                         
   1   9   6          0.23         -0.37         0.41 o                         
   2   9   6        159.92        171.89         2.69 o                         
   3   9   6         11.38         11.71         1.19 o                         
   4   9   6         18.83         15.47         1.42 o                         
   5   9   6          4.73          5.76         1.34 o                         
  -5  10   6          0.69         -0.09         1.15 o                         
  -4  10   6          2.61          0.66         0.78 o                         
  -3  10   6         20.47         16.82         0.94 o                         
  -2  10   6         52.89         50.47         1.21 o                         
  -1  10   6        166.00        173.43         3.57 o                         
   0  10   6          1.98          0.08         0.70 o                         
   1  10   6          4.49          1.73         0.67 o                         
   2  10   6         27.74         23.99         1.12 o                         
   3  10   6         16.69         15.17         1.16 o                         
   4  10   6         29.84         32.46         1.82 o                         
  -5  11   6         12.08         10.86         1.47 o                         
  -4  11   6          0.12         -0.77         0.84 o                         
  -3  11   6         19.17         18.15         1.01 o                         
  -2  11   6         66.62         68.43         1.36 o                         
  -1  11   6          8.24          8.36         1.20 o                         
   0  11   6         60.34         64.19         1.71 o                         
   1  11   6         69.04         62.89         1.69 o                         
   2  11   6          3.39          1.90         0.67 o                         
   3  11   6         13.58         15.78         1.28 o                         
   4  11   6          5.84          8.59         2.28 o                         
  -4  12   6          4.81          2.57         1.14 o                         
  -3  12   6          0.78          0.40         0.69 o                         
  -2  12   6          0.06          0.42         0.99 o                         
  -1  12   6         57.65         55.01         1.72 o                         
   0  12   6         26.31         20.91         1.22 o                         
   1  12   6          4.78          4.58         0.91 o                         
   2  12   6         43.15         39.26         1.17 o                         
   3  12   6          1.32         -0.13         1.03 o                         
   4  12   6         28.26         33.65         4.26 o                         
  -4  13   6          1.11         -1.73         1.15 o                         
  -3  13   6         10.42         15.02         2.05 o                         
  -2  13   6         14.48         16.53         1.54 o                         
  -1  13   6          2.51          2.17         1.20 o                         
   0  13   6         36.69         41.19         1.95 o                         
   1  13   6          8.66          9.23         1.28 o                         
   2  13   6          0.01         -1.24         0.95 o                         
   3  13   6          0.07          0.55         0.96 o                         
  -3  14   6          0.36          0.57         1.70 o                         
  -2  14   6          8.58          8.94         2.50 o                         
  -1  14   6          2.06          1.99         1.14 o                         
   0  14   6         27.27         29.08         1.82 o                         
   1  14   6          2.55          0.26         1.80 o                         
   2  14   6          0.01          0.60         1.12 o                         
  -2  15   6          2.12          1.84         1.24 o                         
  -1  15   6          1.34          2.40         1.26 o                         
   0  15   6          0.01          0.78         1.23 o                         
   1  15   6          0.24          0.83         1.25 o                         
  -7   1   7          0.20         -1.11         1.03 o                         
  -6   1   7          3.75          2.35         0.93 o                         
  -5   1   7        595.16        611.78         6.26 o                         
  -4   1   7          5.75          6.90         0.93 o                         
  -3   1   7          0.06         -0.62         0.41 o                         
  -2   1   7         48.05         63.13         0.85 o                         
  -1   1   7        677.63        707.37         4.41 o                         
   0   1   7          6.76          8.68         0.47 o                         
   1   1   7         19.86         19.32         0.72 o                         
   2   1   7         35.88         37.36         1.35 o                         
   3   1   7        107.19         96.86         2.26 o                         
   4   1   7          2.71          0.18         1.08 o                         
   5   1   7         29.91         32.91         1.94 o                         
   6   1   7         13.07         10.66         1.57 o                         
  -6   2   7         22.31         19.68         1.28 o                         
  -5   2   7         33.33         42.45         1.63 o                         
  -4   2   7        189.85        189.30         2.67 o                         
  -3   2   7        212.62        203.29         2.09 o                         
  -2   2   7        236.07        254.72         2.18 o                         
  -1   2   7        120.76        108.35         1.09 o                         
   0   2   7         41.19         37.41         0.79 o                         
   1   2   7        429.86        434.90         4.51 o                         
   2   2   7         67.30         63.48         1.40 o                         
   3   2   7          0.59         -0.98         0.79 o                         
   4   2   7         97.06         97.81         2.42 o                         
   5   2   7          7.67          9.28         1.40 o                         
   6   2   7          0.54         -0.59         1.32 o                         
  -6   3   7         32.94         33.49         1.60 o                         
  -5   3   7        106.79         98.33         2.09 o                         
  -4   3   7        231.85        218.30         2.87 o                         
  -3   3   7         42.04         39.77         0.94 o                         
  -2   3   7         30.29         34.51         0.79 o                         
  -1   3   7          4.23          2.82         0.32 o                         
   0   3   7        161.32        197.15         1.90 o                         
   1   3   7         32.27         27.14         0.76 o                         
   2   3   7         67.49         68.46         1.25 o                         
   3   3   7        290.37        278.23         3.87 o                         
   4   3   7         97.61         94.12         2.44 o                         
   5   3   7         23.51         22.66         1.69 o                         
   6   3   7         11.42          8.37         1.85 o                         
  -6   4   7          0.55          1.53         1.24 o                         
  -5   4   7          3.23          0.05         0.82 o                         
  -4   4   7        233.84        229.45         2.78 o                         
  -3   4   7         92.31         90.67         1.33 o                         
  -2   4   7         91.64         97.77         1.24 o                         
  -1   4   7        495.30        484.93         3.91 o                         
   0   4   7          0.69          0.11         0.15 o                         
   1   4   7         39.34         31.03         0.77 o                         
   2   4   7         13.84          9.17         0.59 o                         
   3   4   7        153.22        147.91         2.18 o                         
   4   4   7          3.33          0.81         1.00 o                         
   5   4   7          3.05          0.80         1.06 o                         
  -6   5   7         44.52         48.21         2.03 o                         
  -5   5   7          7.98          6.40         1.12 o                         
  -4   5   7          0.26         -0.97         0.64 o                         
  -3   5   7        215.31        190.06         2.00 o                         
  -2   5   7        338.88        320.23         2.69 o                         
  -1   5   7         44.18         38.79         0.72 o                         
   0   5   7         88.60         90.28         1.08 o                         
   1   5   7        222.91        226.43         2.61 o                         
   2   5   7        104.10        103.84         1.81 o                         
   3   5   7         86.09         84.39         1.68 o                         
   4   5   7          9.13          7.61         1.11 o                         
   5   5   7          0.39         -1.68         1.12 o                         
  -6   6   7          2.30          3.85         1.29 o                         
  -5   6   7          0.00         -1.41         0.94 o                         
  -4   6   7          0.07         -0.99         0.66 o                         
  -3   6   7         83.00         82.20         1.24 o                         
  -2   6   7         50.36         43.32         0.89 o                         
  -1   6   7        145.05        136.16         1.26 o                         
   0   6   7        114.16        107.11         1.09 o                         
   1   6   7        188.52        194.47         1.91 o                         
   2   6   7         12.91         14.31         0.68 o                         
   3   6   7          1.54         -1.06         0.70 o                         
   4   6   7          5.36          7.98         1.20 o                         
   5   6   7          3.37          2.21         1.33 o                         
  -6   7   7         23.12         26.94         2.00 o                         
  -5   7   7         25.56         22.40         1.41 o                         
  -4   7   7         24.78         21.04         1.19 o                         
  -3   7   7         19.65         17.35         0.75 o                         
  -2   7   7         40.86         34.44         0.74 o                         
  -1   7   7        202.78        199.48         1.86 o                         
   0   7   7        284.76        268.61         2.28 o                         
   1   7   7        168.82        169.61         1.78 o                         
   2   7   7         11.65         11.77         0.85 o                         
   3   7   7         18.83         17.23         1.29 o                         
   4   7   7         11.04         11.00         1.25 o                         
   5   7   7          1.80          3.23         2.24 o                         
  -6   8   7          0.95          0.30         1.24 o                         
  -5   8   7          0.00         -1.38         1.12 o                         
  -4   8   7          6.30          3.49         0.97 o                         
  -3   8   7          0.67         -2.11         1.41 o                         
  -2   8   7          0.05          0.13         0.35 o                         
  -1   8   7          5.82          4.96         0.57 o                         
   0   8   7          0.03          0.46         0.45 o                         
   1   8   7         73.30         60.59         0.85 o                         
   2   8   7          1.34          0.92         0.84 o                         
   3   8   7          0.10         -0.94         0.79 o                         
   4   8   7         30.66         33.72         1.78 o                         
   5   8   7          7.59          8.05         1.56 o                         
  -5   9   7          0.36         -1.00         1.09 o                         
  -4   9   7         22.43         22.69         1.40 o                         
  -3   9   7          1.99         -0.68         0.69 o                         
  -2   9   7        252.24        260.05         2.99 o                         
  -1   9   7          0.59          1.25         0.76 o                         
   0   9   7         87.92         84.18         1.14 o                         
   1   9   7        181.21        173.43         2.58 o                         
   2   9   7        205.26        182.67         3.08 o                         
   3   9   7          7.05          4.08         1.01 o                         
   4   9   7          0.64          0.90         1.03 o                         
  -5  10   7          0.86          0.65         1.12 o                         
  -4  10   7         64.40         63.18         1.90 o                         
  -3  10   7         24.47         24.22         1.20 o                         
  -2  10   7          4.51          3.86         0.61 o                         
  -1  10   7        280.34        286.91         4.29 o                         
   0  10   7          9.60          7.64         0.83 o                         
   1  10   7         78.86         79.16         1.78 o                         
   2  10   7          3.56          4.39         0.81 o                         
   3  10   7          4.30          1.96         0.86 o                         
   4  10   7         11.84         13.96         1.50 o                         
  -4  11   7          5.26          6.19         1.01 o                         
  -3  11   7         50.65         52.39         1.53 o                         
  -2  11   7          1.67          2.97         0.61 o                         
  -1  11   7          2.05          3.82         0.87 o                         
   0  11   7         58.59         72.77         1.84 o                         
   1  11   7         74.43         76.07         1.88 o                         
   2  11   7          0.81          0.93         0.69 o                         
   3  11   7         25.01         32.68         1.95 o                         
   4  11   7          4.04          2.44         1.14 o                         
  -4  12   7         19.95         19.97         1.62 o                         
  -3  12   7         30.32         32.44         2.11 o                         
  -2  12   7          7.06         11.16         1.36 o                         
  -1  12   7          1.82          1.95         0.85 o                         
   0  12   7         96.33        104.59         2.79 o                         
   1  12   7          1.46          2.57         0.99 o                         
   2  12   7          0.21         -1.52         1.02 o                         
   3  12   7         31.81         27.94         1.67 o                         
  -3  13   7         52.40         56.16         2.40 o                         
  -2  13   7          0.66          1.53         1.13 o                         
  -1  13   7          0.50         -0.19         1.03 o                         
   0  13   7          0.38          4.38         1.45 o                         
   1  13   7          0.87          0.51         0.95 o                         
   2  13   7          0.01         -2.09         1.39 o                         
  -2  14   7          8.09          7.75         1.57 o                         
  -1  14   7          9.46         10.34         1.78 o                         
   0  14   7         42.60         41.76         2.60 o                         
   1  14   7          0.01         -0.34         1.15 o                         
   2  14   7          2.27          1.25         1.66 o                         
  -1  15   7         18.95         18.04         2.14 o                         
   0  15   7          3.62          5.96         1.42 o                         
  -6   0   8         44.73         46.20         3.69 o                         
  -5   0   8        165.11        151.41         3.71 o                         
  -4   0   8        292.05        278.69         5.52 o                         
  -3   0   8        287.38        274.01         3.98 o                         
  -2   0   8          8.08          8.22         0.61 o                         
  -1   0   8        589.66        635.19         5.79 o                         
   0   0   8        424.09        406.09         4.85 o                         
   1   0   8          2.21          3.44         0.75 o                         
   2   0   8          6.15          2.83         1.11 o                         
   3   0   8         21.85         18.85         1.83 o                         
   4   0   8        181.20        199.34         9.85 o                         
   5   0   8        188.52        201.75         5.46 o                         
  -6   1   8          8.21          9.75         1.19 o                         
  -5   1   8         48.76         54.50         2.15 o                         
  -4   1   8        172.07        171.58         2.85 o                         
  -3   1   8          0.06         -0.51         0.42 o                         
  -2   1   8         54.20         46.24         0.85 o                         
  -1   1   8         15.38         20.74         0.58 o                         
   0   1   8         97.46         92.72         1.25 o                         
   1   1   8         26.41         27.69         1.48 o                         
   2   1   8          5.74          3.78         0.73 o                         
   3   1   8         57.75         56.33         2.48 o                         
   4   1   8          0.43          1.06         0.90 o                         
   5   1   8          0.57          1.60         1.23 o                         
  -6   2   8         10.73         11.96         1.28 o                         
  -5   2   8        119.32        115.43         2.26 o                         
  -4   2   8        759.56        753.26         7.17 o                         
  -3   2   8         43.25         41.35         0.99 o                         
  -2   2   8         17.68         17.05         0.62 o                         
  -1   2   8         43.56         30.63         0.74 o                         
   0   2   8        144.18        131.87         1.51 o                         
   1   2   8          3.00          4.61         0.55 o                         
   2   2   8         62.22         54.58         1.68 o                         
   3   2   8         95.85        100.21         2.38 o                         
   4   2   8        111.26        113.46         3.05 o                         
   5   2   8          0.27         -1.72         1.15 o                         
  -6   3   8         64.81         73.53         2.72 o                         
  -5   3   8         63.62         68.26         1.90 o                         
  -4   3   8        475.48        487.14         5.11 o                         
  -3   3   8          8.30         13.07         0.79 o                         
  -2   3   8        275.38        276.18         2.50 o                         
  -1   3   8        391.14        391.45         3.16 o                         
   0   3   8        134.57        130.36         1.52 o                         
   1   3   8          1.40          1.17         0.41 o                         
   2   3   8        212.41        216.44         2.58 o                         
   3   3   8          1.16         -0.65         0.85 o                         
   4   3   8          0.57          1.29         0.95 o                         
   5   3   8          1.34          1.95         1.20 o                         
  -6   4   8         63.93         66.70         2.40 o                         
  -5   4   8         39.75         43.26         1.56 o                         
  -4   4   8          9.59          6.51         0.78 o                         
  -3   4   8         24.40         19.64         0.77 o                         
  -2   4   8         11.71         10.97         0.55 o                         
  -1   4   8         25.90         29.60         0.78 o                         
   0   4   8        195.12        202.91         2.00 o                         
   1   4   8         66.06         59.07         1.15 o                         
   2   4   8         31.12         30.18         1.17 o                         
   3   4   8         26.10         24.53         1.19 o                         
   4   4   8          0.92         -1.40         0.93 o                         
   5   4   8          0.01         -2.21         1.47 o                         
  -6   5   8         22.98         29.45         1.74 o                         
  -5   5   8          0.32         -1.39         0.93 o                         
  -4   5   8          4.48          3.96         0.78 o                         
  -3   5   8        219.89        229.88         2.36 o                         
  -2   5   8         84.12         89.66         1.21 o                         
  -1   5   8         23.08         21.86         0.66 o                         
   0   5   8         11.71         10.71         0.48 o                         
   1   5   8         14.08         12.36         0.59 o                         
   2   5   8        159.92        146.74         1.89 o                         
   3   5   8         20.62         20.66         1.12 o                         
   4   5   8          0.61         -0.01         1.19 o                         
   5   5   8          0.79          1.04         1.31 o                         
  -6   6   8          0.25         -1.23         1.05 o                         
  -5   6   8          8.12          4.67         1.07 o                         
  -4   6   8         45.33         40.13         1.50 o                         
  -3   6   8        432.37        412.20         4.00 o                         
  -2   6   8         59.44         58.24         1.05 o                         
  -1   6   8        214.22        204.23         1.93 o                         
   0   6   8         48.25         52.58         0.95 o                         
   1   6   8          0.17         -0.15         0.34 o                         
   2   6   8          0.07         -0.85         0.56 o                         
   3   6   8          1.91          1.18         0.91 o                         
   4   6   8         15.28         13.43         1.25 o                         
   5   6   8          0.07          0.73         1.30 o                         
  -6   7   8          3.18          3.46         1.11 o                         
  -5   7   8         40.90         48.12         1.86 o                         
  -4   7   8         30.64         29.18         1.32 o                         
  -3   7   8          7.45          8.97         1.00 o                         
  -2   7   8        318.80        317.12         2.84 o                         
  -1   7   8         14.17         11.52         0.51 o                         
   0   7   8         30.20         32.82         0.83 o                         
   1   7   8          0.03         -0.43         0.29 o                         
   2   7   8         30.18         29.81         1.33 o                         
   3   7   8          4.91          0.46         0.93 o                         
   4   7   8         15.94         13.38         1.34 o                         
   5   7   8          6.92          9.30         2.78 o                         
  -5   8   8          2.74          2.30         1.16 o                         
  -4   8   8          0.30         -0.52         0.75 o                         
  -3   8   8          0.09         -0.93         0.62 o                         
  -2   8   8        466.12        448.67         4.26 o                         
  -1   8   8          2.80          4.62         0.51 o                         
   0   8   8         29.13         29.13         0.64 o                         
   1   8   8         68.90         57.16         1.21 o                         
   2   8   8         17.82         15.15         1.08 o                         
   3   8   8          9.73          9.83         1.16 o                         
   4   8   8         37.96         49.32         2.16 o                         
  -5   9   8          4.20          1.62         1.22 o                         
  -4   9   8         10.43         10.88         1.22 o                         
  -3   9   8          8.41          6.45         0.91 o                         
  -2   9   8        153.02        168.03         2.53 o                         
  -1   9   8         46.20         41.77         1.67 o                         
   0   9   8         16.57         13.30         0.63 o                         
   1   9   8         11.67          9.10         0.76 o                         
   2   9   8          4.99          3.01         0.80 o                         
   3   9   8         21.81         22.81         1.53 o                         
   4   9   8          3.49          3.90         1.10 o                         
  -5  10   8          3.28          2.48         1.27 o                         
  -4  10   8          1.74          0.00         0.89 o                         
  -3  10   8         11.30          9.90         1.10 o                         
  -2  10   8         87.68         94.38         2.46 o                         
  -1  10   8          5.96          8.06         0.99 o                         
   0  10   8         31.54         28.97         1.28 o                         
   1  10   8          0.00          1.77         0.89 o                         
   2  10   8         57.69         55.99         1.65 o                         
   3  10   8          0.75         -0.50         0.86 o                         
   4  10   8          2.53          1.84         1.25 o                         
  -4  11   8          6.01          5.60         1.07 o                         
  -3  11   8         45.16         53.36         2.40 o                         
  -2  11   8         85.55         99.72         3.10 o                         
  -1  11   8         18.44         20.69         1.29 o                         
   0  11   8          0.62         -0.68         0.82 o                         
   1  11   8         39.44         39.35         1.83 o                         
   2  11   8         16.87         16.76         1.09 o                         
   3  11   8         11.25          9.63         1.25 o                         
  -4  12   8          9.22          9.07         1.63 o                         
  -3  12   8          7.39         11.13         1.26 o                         
  -2  12   8          0.71          0.78         0.92 o                         
  -1  12   8         31.18         31.30         1.48 o                         
   0  12   8         17.88         23.37         1.32 o                         
   1  12   8          0.08         -0.02         0.95 o                         
   2  12   8         16.30         16.97         1.48 o                         
   3  12   8         34.95         34.73         3.13 o                         
  -3  13   8          0.05          3.87         1.62 o                         
  -2  13   8         29.59         28.86         1.67 o                         
  -1  13   8         28.89         32.79         1.76 o                         
   0  13   8          8.78         13.55         1.30 o                         
   1  13   8          0.00         -1.33         1.20 o                         
   2  13   8          6.51          5.42         2.20 o                         
  -2  14   8          0.01         -0.64         1.31 o                         
  -1  14   8          0.96          1.34         1.28 o                         
   0  14   8         15.97         19.31         2.46 o                         
   1  14   8         56.12         66.55         6.22 o                         
  -6   1   9          0.06         -1.41         0.94 o                         
  -5   1   9          0.08         -0.14         0.78 o                         
  -4   1   9          1.18         -1.09         0.73 o                         
  -3   1   9          0.08         -0.77         0.51 o                         
  -2   1   9         43.95         43.57         1.09 o                         
  -1   1   9        312.76        300.73         2.72 o                         
   0   1   9         36.20         32.31         0.90 o                         
   1   1   9        189.71        185.52         2.44 o                         
   2   1   9         17.17         21.04         1.22 o                         
   3   1   9         30.34         27.61         1.52 o                         
   4   1   9         13.30         13.53         2.61 o                         
   5   1   9          7.35          7.21         1.44 o                         
  -6   2   9          0.01          0.29         1.01 o                         
  -5   2   9         42.73         40.71         1.61 o                         
  -4   2   9         50.43         47.42         1.75 o                         
  -3   2   9          9.46          8.85         0.72 o                         
  -2   2   9          0.91         -0.54         0.36 o                         
  -1   2   9          6.95          7.92         0.54 o                         
   0   2   9        102.81         99.19         1.36 o                         
   1   2   9        320.49        317.40         3.20 o                         
   2   2   9          3.44          1.48         0.93 o                         
   3   2   9         10.22         11.09         1.14 o                         
   4   2   9          6.01          4.21         1.24 o                         
   5   2   9          3.66          2.75         1.61 o                         
  -6   3   9          5.55          6.94         1.24 o                         
  -5   3   9         23.12         22.41         1.31 o                         
  -4   3   9        117.79        111.96         2.13 o                         
  -3   3   9        151.76        146.38         1.85 o                         
  -2   3   9         61.74         53.56         1.05 o                         
  -1   3   9         43.84         42.05         0.92 o                         
   0   3   9         24.25         20.49         0.73 o                         
   1   3   9         64.93         57.68         1.11 o                         
   2   3   9         77.17         85.11         2.09 o                         
   3   3   9          1.53         -0.72         1.32 o                         
   4   3   9          0.67         -0.45         1.04 o                         
   5   3   9         22.05         25.04         2.29 o                         
  -6   4   9          1.74          2.23         1.22 o                         
  -5   4   9         76.93         75.49         2.15 o                         
  -4   4   9         90.29         93.31         1.85 o                         
  -3   4   9         61.16         68.56         1.39 o                         
  -2   4   9         85.92         80.05         1.24 o                         
  -1   4   9        215.81        205.57         2.03 o                         
   0   4   9        129.14        127.65         1.59 o                         
   1   4   9        161.99        156.94         1.83 o                         
   2   4   9         19.11         18.54         0.97 o                         
   3   4   9          4.70          4.62         0.96 o                         
   4   4   9         15.67         18.40         1.92 o                         
   5   4   9          0.01          1.07         1.33 o                         
  -6   5   9          0.78          1.01         1.25 o                         
  -5   5   9          3.68          3.95         1.13 o                         
  -4   5   9         14.94         13.93         1.11 o                         
  -3   5   9        800.40        773.14        10.66 o                         
  -2   5   9        114.77        110.82         1.45 o                         
  -1   5   9         25.68         27.16         0.77 o                         
   0   5   9          8.34         10.14         0.53 o                         
   1   5   9         36.66         35.38         0.94 o                         
   2   5   9          1.45          1.40         0.68 o                         
   3   5   9         58.77         57.83         2.74 o                         
   4   5   9         37.71         43.87         2.48 o                         
   5   5   9         54.30         64.30         2.97 o                         
  -6   6   9          0.25         -0.62         1.39 o                         
  -5   6   9          0.15         -0.40         1.28 o                         
  -4   6   9         26.42         28.29         1.37 o                         
  -3   6   9        131.63        139.71         2.35 o                         
  -2   6   9          8.21          7.79         0.70 o                         
  -1   6   9        172.30        179.25         1.97 o                         
   0   6   9        114.48        113.66         1.54 o                         
   1   6   9         50.80         46.09         1.09 o                         
   2   6   9        152.28        134.92         2.44 o                         
   3   6   9         20.21         21.31         1.35 o                         
   4   6   9         11.26         10.03         1.60 o                         
  -5   7   9         30.19         30.19         1.64 o                         
  -4   7   9          1.41          1.60         0.85 o                         
  -3   7   9         19.50         18.10         1.06 o                         
  -2   7   9         70.71         71.28         1.51 o                         
  -1   7   9        649.27        628.31         5.75 o                         
   0   7   9         30.70         25.83         1.11 o                         
   1   7   9          4.46          3.14         0.96 o                         
   2   7   9          8.17          5.20         0.88 o                         
   3   7   9          8.28          8.53         1.12 o                         
   4   7   9          0.11         -0.09         1.31 o                         
  -5   8   9         13.08         13.37         1.27 o                         
  -4   8   9         47.80         53.31         1.72 o                         
  -3   8   9         48.56         48.25         1.48 o                         
  -2   8   9         28.84         36.32         1.60 o                         
  -1   8   9        408.01        413.19         5.98 o                         
   0   8   9          4.76          2.72         0.69 o                         
   1   8   9         30.02         27.98         1.23 o                         
   2   8   9          7.94          6.75         0.93 o                         
   3   8   9          1.28          0.86         0.98 o                         
   4   8   9          5.49          5.18         1.22 o                         
  -5   9   9          2.17          2.36         1.21 o                         
  -4   9   9         11.21         15.04         1.31 o                         
  -3   9   9         90.36         90.20         2.08 o                         
  -2   9   9        215.69        220.47         3.41 o                         
  -1   9   9         11.76         12.44         0.82 o                         
   0   9   9          2.82         -0.85         0.61 o                         
   1   9   9          0.23         -0.65         0.60 o                         
   2   9   9         25.36         16.66         1.13 o                         
   3   9   9          9.24          6.49         1.15 o                         
   4   9   9          0.02         -1.99         1.39 o                         
  -4  10   9          8.05          9.35         1.07 o                         
  -3  10   9         28.27         29.31         1.34 o                         
  -2  10   9         66.14         69.82         2.63 o                         
  -1  10   9        234.97        235.83         3.39 o                         
   0  10   9         51.52         50.53         1.18 o                         
   1  10   9          4.77          3.49         1.10 o                         
   2  10   9          3.42          2.62         0.82 o                         
   3  10   9          1.71         -1.15         0.92 o                         
  -4  11   9          0.26          1.10         0.93 o                         
  -3  11   9         17.85         23.07         1.64 o                         
  -2  11   9         51.83         51.77         2.02 o                         
  -1  11   9        108.15        114.01         2.40 o                         
   0  11   9          0.84          2.16         0.92 o                         
   1  11   9          0.05         -1.38         0.92 o                         
   2  11   9          1.58         -1.91         1.28 o                         
   3  11   9          2.14          2.39         1.08 o                         
  -3  12   9         58.49         69.91         2.66 o                         
  -2  12   9          0.07         -1.75         1.17 o                         
  -1  12   9          0.76          3.30         0.91 o                         
   0  12   9         68.00         62.80         3.41 o                         
   1  12   9          3.92          1.87         1.22 o                         
   2  12   9         20.09         19.00         1.71 o                         
  -2  13   9          3.27          2.74         1.19 o                         
  -1  13   9         78.31         86.42         2.43 o                         
   0  13   9          9.34         12.82         1.42 o                         
   1  13   9         10.60          4.53         1.81 o                         
  -6   0  10          0.35          0.32         1.29 o                         
  -5   0  10         11.68         14.39         1.60 o                         
  -4   0  10         24.42         26.03         1.83 o                         
  -3   0  10        270.62        259.80         4.08 o                         
  -2   0  10         20.87         27.33         1.43 o                         
  -1   0  10         20.01         11.90         0.99 o                         
   0   0  10        140.76        142.20         4.74 o                         
   1   0  10        502.79        511.54         7.29 o                         
   2   0  10        115.47        115.74         3.68 o                         
   3   0  10         38.72         39.58         2.67 o                         
   4   0  10         13.83         15.46         1.89 o                         
   5   0  10          4.40         -0.31         1.66 o                         
  -6   1  10         10.73         11.84         1.41 o                         
  -5   1  10         19.68         15.76         1.22 o                         
  -4   1  10        134.53        130.27         2.37 o                         
  -3   1  10        139.90        119.31         1.89 o                         
  -2   1  10          2.29          2.18         0.51 o                         
  -1   1  10         29.51         26.53         0.85 o                         
   0   1  10        119.87        114.33         1.63 o                         
   1   1  10          0.18          3.52         0.87 o                         
   2   1  10        366.98        365.42         5.03 o                         
   3   1  10         48.41         46.06         1.92 o                         
   4   1  10         35.34         41.54         2.04 o                         
   5   1  10          1.29          2.40         1.75 o                         
  -6   2  10         15.35         17.61         1.52 o                         
  -5   2  10          0.03         -1.21         0.80 o                         
  -4   2  10          3.59          0.32         0.80 o                         
  -3   2  10         80.93         63.90         1.72 o                         
  -2   2  10        110.63         99.73         1.40 o                         
  -1   2  10        204.32        204.01         2.18 o                         
   0   2  10        284.16        270.08         2.65 o                         
   1   2  10         41.81         43.85         1.73 o                         
   2   2  10         69.30         70.67         2.02 o                         
   3   2  10          4.49          5.92         1.08 o                         
   4   2  10         18.76         15.83         1.52 o                         
   5   2  10         11.62         12.05         1.77 o                         
  -6   3  10          6.79          5.18         1.21 o                         
  -5   3  10          0.68          0.23         0.91 o                         
  -4   3  10          0.11         -1.05         0.70 o                         
  -3   3  10         10.48          7.34         0.83 o                         
  -2   3  10         32.28         26.83         0.85 o                         
  -1   3  10         45.39         40.58         0.99 o                         
   0   3  10        378.29        379.60         3.41 o                         
   1   3  10          2.95          2.06         0.54 o                         
   2   3  10         11.84         13.37         1.27 o                         
   3   3  10        119.10        112.14         2.69 o                         
   4   3  10          2.67          3.48         1.45 o                         
  -6   4  10          5.99          4.17         1.36 o                         
  -5   4  10          0.88          1.18         0.99 o                         
  -4   4  10          8.88          7.76         0.99 o                         
  -3   4  10         18.60         15.08         1.00 o                         
  -2   4  10          3.31          2.66         0.80 o                         
  -1   4  10          3.30          2.87         0.50 o                         
   0   4  10        478.52        473.39         4.76 o                         
   1   4  10          5.06          2.80         0.58 o                         
   2   4  10         23.94         27.36         1.32 o                         
   3   4  10         15.04         15.27         1.69 o                         
   4   4  10         15.59          9.67         1.76 o                         
  -5   5  10         34.42         35.31         1.78 o                         
  -4   5  10        124.41        128.61         2.75 o                         
  -3   5  10          5.87          3.73         0.85 o                         
  -2   5  10          5.49          4.05         0.77 o                         
  -1   5  10          1.72          3.64         0.69 o                         
   0   5  10        334.73        319.91         3.36 o                         
   1   5  10         11.97         12.71         0.79 o                         
   2   5  10          4.03          5.35         1.14 o                         
   3   5  10         27.76         27.35         1.91 o                         
   4   5  10          8.15          7.64         1.45 o                         
  -5   6  10          0.01         -1.53         1.02 o                         
  -4   6  10         21.28         21.22         1.28 o                         
  -3   6  10         17.78         21.77         1.20 o                         
  -2   6  10        267.92        265.05         3.76 o                         
  -1   6  10         15.64         18.27         0.93 o                         
   0   6  10          3.75          1.74         0.99 o                         
   1   6  10         54.49         48.34         1.58 o                         
   2   6  10          5.14          3.48         0.88 o                         
   3   6  10         17.19         22.92         1.80 o                         
   4   6  10          2.29          1.10         1.34 o                         
  -5   7  10         46.55         52.74         2.04 o                         
  -4   7  10         25.91         28.28         1.41 o                         
  -3   7  10         27.50         31.32         1.38 o                         
  -2   7  10        406.66        420.75         4.28 o                         
  -1   7  10         17.99         17.89         0.90 o                         
   0   7  10         73.02         69.98         1.60 o                         
   1   7  10         21.60         17.75         1.15 o                         
   2   7  10          0.26         -0.91         0.82 o                         
   3   7  10          0.82         -0.61         1.32 o                         
   4   7  10          7.75          7.07         1.73 o                         
  -5   8  10          0.92          1.55         1.01 o                         
  -4   8  10         14.98         16.23         1.23 o                         
  -3   8  10         37.64         36.77         1.32 o                         
  -2   8  10         67.25         69.46         2.21 o                         
  -1   8  10          3.62          2.89         0.66 o                         
   0   8  10          3.74          2.19         0.67 o                         
   1   8  10         43.33         46.93         1.62 o                         
   2   8  10         38.38         39.43         1.59 o                         
   3   8  10         23.38         21.52         1.44 o                         
  -4   9  10         16.79         14.95         1.37 o                         
  -3   9  10          1.99          2.52         0.68 o                         
  -2   9  10          0.07          1.96         0.74 o                         
  -1   9  10          0.00          0.53         0.66 o                         
   0   9  10          0.06         -0.91         0.61 o                         
   1   9  10          0.71          0.19         0.69 o                         
   2   9  10          1.54          0.04         0.80 o                         
   3   9  10          1.43         -1.38         0.92 o                         
  -4  10  10         14.36         17.69         1.35 o                         
  -3  10  10         37.62         36.46         1.56 o                         
  -2  10  10          2.62          4.94         1.09 o                         
  -1  10  10          4.48          4.54         1.21 o                         
   0  10  10          5.68          4.22         1.03 o                         
   1  10  10          3.94          2.04         1.13 o                         
   2  10  10          0.47         -0.93         0.76 o                         
   3  10  10          0.38         -1.89         1.26 o                         
  -3  11  10         15.67         17.98         1.59 o                         
  -2  11  10         19.84         19.42         1.59 o                         
  -1  11  10          1.24          3.40         1.17 o                         
   0  11  10          4.21          3.26         1.05 o                         
   1  11  10          0.22         -1.47         0.98 o                         
   2  11  10          3.60          1.99         1.47 o                         
  -3  12  10          1.28          3.67         1.23 o                         
  -2  12  10          2.72          0.31         1.09 o                         
  -1  12  10         84.52         94.46         4.36 o                         
   0  12  10          8.73         12.27         1.36 o                         
   1  12  10          1.90          1.54         1.15 o                         
  -1  13  10          3.03          7.25         1.44 o                         
   0  13  10         46.06         56.10         4.46 o                         
  -6   1  11          7.29         10.16         1.47 o                         
  -5   1  11         41.77         46.29         1.93 o                         
  -4   1  11         54.11         47.04         1.69 o                         
  -3   1  11         20.75         18.19         1.03 o                         
  -2   1  11          9.65          6.29         0.74 o                         
  -1   1  11        104.11         92.37         1.59 o                         
   0   1  11         13.33         13.43         0.92 o                         
   1   1  11         11.01         12.88         0.97 o                         
   2   1  11          7.88          6.41         0.94 o                         
   3   1  11          2.12         -0.49         1.11 o                         
   4   1  11          2.39          0.65         1.46 o                         
  -5   2  11          0.06         -0.50         1.01 o                         
  -4   2  11          6.07          6.46         1.02 o                         
  -3   2  11         27.46         25.95         1.15 o                         
  -2   2  11        412.85        363.43         4.10 o                         
  -1   2  11          9.23          8.38         0.69 o                         
   0   2  11          0.16          2.94         0.58 o                         
   1   2  11        543.56        531.07         5.40 o                         
   2   2  11          0.76          0.74         0.82 o                         
   3   2  11          7.25          7.39         1.26 o                         
   4   2  11          6.37          7.63         1.75 o                         
  -5   3  11         29.56         29.65         1.71 o                         
  -4   3  11          4.43          3.69         0.96 o                         
  -3   3  11         25.38         26.47         1.18 o                         
  -2   3  11          0.61         -0.89         0.59 o                         
  -1   3  11        104.44        109.69         1.73 o                         
   0   3  11          5.07          7.13         0.70 o                         
   1   3  11          2.47          4.18         0.82 o                         
   2   3  11         26.76         27.59         1.40 o                         
   3   3  11         20.63         22.45         1.79 o                         
   4   3  11          5.97          7.11         1.59 o                         
  -5   4  11         12.41         14.39         1.38 o                         
  -4   4  11          1.92          0.62         0.87 o                         
  -3   4  11        100.16        103.02         2.14 o                         
  -2   4  11         60.80         52.90         1.63 o                         
  -1   4  11        621.62        596.24         4.78 o                         
   0   4  11         64.58         60.92         1.41 o                         
   1   4  11          5.17          2.97         0.99 o                         
   2   4  11         59.67         61.44         2.30 o                         
   3   4  11         66.43         71.87         2.78 o                         
   4   4  11          3.67          3.28         1.49 o                         
  -5   5  11         22.12         21.51         1.52 o                         
  -4   5  11         22.75         22.38         1.32 o                         
  -3   5  11         24.17         27.44         1.35 o                         
  -2   5  11          6.17          6.47         0.85 o                         
  -1   5  11         91.34         98.31         1.82 o                         
   0   5  11          0.34         -0.19         0.66 o                         
   1   5  11         31.12         25.87         1.23 o                         
   2   5  11          2.22          2.38         0.97 o                         
   3   5  11         11.74          9.43         1.42 o                         
   4   5  11          2.70          0.57         1.59 o                         
  -5   6  11          0.87          0.17         1.01 o                         
  -4   6  11          4.99          4.53         0.97 o                         
  -3   6  11         14.71         12.65         1.18 o                         
  -2   6  11         65.30         64.90         1.53 o                         
  -1   6  11         71.01         72.37         1.58 o                         
   0   6  11          3.47          2.16         0.72 o                         
   1   6  11          7.26          6.64         0.91 o                         
   2   6  11         29.88         31.60         1.79 o                         
   3   6  11          1.01          1.37         1.13 o                         
   4   6  11          9.40          7.11         1.78 o                         
  -5   7  11          0.85          0.68         1.13 o                         
  -4   7  11         12.78         11.31         1.14 o                         
  -3   7  11         31.25         31.64         1.43 o                         
  -2   7  11         11.89         13.43         0.92 o                         
  -1   7  11          1.64          1.05         0.76 o                         
   0   7  11          5.92          6.11         0.85 o                         
   1   7  11          2.54          2.41         0.96 o                         
   2   7  11         14.96         12.54         1.55 o                         
   3   7  11         47.27         51.19         2.28 o                         
  -4   8  11         30.09         32.22         1.55 o                         
  -3   8  11         68.69         71.71         1.76 o                         
  -2   8  11        165.55        174.65         2.46 o                         
  -1   8  11          1.73          0.59         0.60 o                         
   0   8  11          0.02         -0.87         0.58 o                         
   1   8  11          0.14         -1.00         0.67 o                         
   2   8  11          1.65          1.35         0.95 o                         
   3   8  11          5.68          7.68         1.38 o                         
  -4   9  11          0.08         -0.92         0.71 o                         
  -3   9  11         38.41         41.00         1.39 o                         
  -2   9  11          0.61          2.57         0.82 o                         
  -1   9  11         11.37         12.30         1.05 o                         
   0   9  11          2.24          2.76         1.13 o                         
   1   9  11          0.45         -1.30         0.87 o                         
   2   9  11          0.62         -0.78         0.99 o                         
  -3  10  11         11.81         14.10         1.46 o                         
  -2  10  11          0.65          0.49         1.13 o                         
  -1  10  11          1.73          3.95         1.21 o                         
   0  10  11         26.51         34.19         1.85 o                         
   1  10  11          9.86         12.24         1.45 o                         
   2  10  11          0.48         -0.86         1.13 o                         
  -3  11  11          0.90          2.89         1.18 o                         
  -2  11  11         10.95         10.29         1.40 o                         
  -1  11  11         85.32         89.08         3.47 o                         
   0  11  11         42.59         54.43         3.33 o                         
   1  11  11          0.12         -0.56         1.16 o                         
  -1  12  11          3.34          6.66         1.69 o                         
   0  12  11          5.13          6.72         1.34 o                         
  -5   0  12          2.70          2.99         2.68 o                         
  -4   0  12          3.67          1.94         1.29 o                         
  -3   0  12         16.39         13.73         1.32 o                         
  -2   0  12         33.24         26.04         1.57 o                         
  -1   0  12        147.69        146.46         2.94 o                         
   0   0  12        117.39        120.76         3.05 o                         
   1   0  12         12.13         12.86         2.16 o                         
   2   0  12          0.05         -0.57         1.20 o                         
   3   0  12          7.98          9.30         1.95 o                         
   4   0  12          4.01          2.05         2.20 o                         
  -5   1  12          7.01          8.43         1.38 o                         
  -4   1  12          4.08          5.10         1.19 o                         
  -3   1  12         46.04         33.57         1.20 o                         
  -2   1  12         64.58         58.32         1.43 o                         
  -1   1  12        293.38        283.22         3.10 o                         
   0   1  12        536.02        518.98         5.35 o                         
   1   1  12        157.34        146.70         3.30 o                         
   2   1  12         26.14         23.93         1.33 o                         
   3   1  12         12.41          9.96         1.96 o                         
   4   1  12          1.43         -1.03         1.54 o                         
  -5   2  12          3.75          3.86         1.16 o                         
  -4   2  12        112.47        113.61         2.64 o                         
  -3   2  12         15.00         18.95         1.25 o                         
  -2   2  12          1.19          1.25         0.60 o                         
  -1   2  12          0.51         -0.16         0.65 o                         
   0   2  12         77.81         79.04         1.65 o                         
   1   2  12         25.07         35.19         2.24 o                         
   2   2  12         27.45         25.22         1.60 o                         
   3   2  12          1.22          1.38         1.39 o                         
   4   2  12          1.37         -2.09         1.40 o                         
  -5   3  12         11.49         14.30         1.44 o                         
  -4   3  12          1.10          4.03         0.98 o                         
  -3   3  12         72.74         71.92         1.94 o                         
  -2   3  12         17.41         18.24         1.22 o                         
  -1   3  12         40.67         43.63         1.33 o                         
   0   3  12          0.08         -1.19         0.79 o                         
   1   3  12         26.59         30.38         1.66 o                         
   2   3  12          4.77          4.48         1.05 o                         
   3   3  12         16.11         12.05         1.57 o                         
  -5   4  12          3.02          3.15         1.13 o                         
  -4   4  12          9.98         13.55         1.19 o                         
  -3   4  12          0.59          1.16         0.79 o                         
  -2   4  12          1.51          0.89         0.76 o                         
  -1   4  12         89.71         80.79         1.69 o                         
   0   4  12         23.35         23.20         1.17 o                         
   1   4  12         23.65         23.52         1.52 o                         
   2   4  12         76.67         84.43         2.53 o                         
   3   4  12          2.32          3.57         1.17 o                         
  -5   5  12         13.75         11.81         1.40 o                         
  -4   5  12          2.28          3.76         0.97 o                         
  -3   5  12          1.55          0.85         0.84 o                         
  -2   5  12          0.15         -0.10         0.77 o                         
  -1   5  12         21.07         20.11         1.04 o                         
   0   5  12         94.67         98.14         2.02 o                         
   1   5  12         10.50         12.71         1.28 o                         
   2   5  12        100.58        115.25         7.82 o                         
   3   5  12          0.01          5.46         1.46 o                         
  -4   6  12        135.69        145.90         3.42 o                         
  -3   6  12          0.90         -0.22         0.77 o                         
  -2   6  12          1.17          1.35         0.69 o                         
  -1   6  12          4.10          4.47         0.78 o                         
   0   6  12          0.18          0.52         0.70 o                         
   1   6  12         10.86         12.86         1.39 o                         
   2   6  12          3.50          4.54         1.12 o                         
   3   6  12         26.92         26.93         1.84 o                         
  -4   7  12          0.86          0.87         0.97 o                         
  -3   7  12          9.30          8.01         0.99 o                         
  -2   7  12          0.27          1.06         0.70 o                         
  -1   7  12          3.97          3.06         0.75 o                         
   0   7  12          1.00          1.10         0.73 o                         
   1   7  12          8.89         10.86         1.07 o                         
   2   7  12          2.08          0.92         1.23 o                         
   3   7  12          1.32          1.93         1.20 o                         
  -4   8  12          7.14          6.51         1.07 o                         
  -3   8  12          0.06          0.33         0.78 o                         
  -2   8  12          7.20         10.65         0.88 o                         
  -1   8  12          2.07          0.97         0.66 o                         
   0   8  12          0.02          0.43         0.69 o                         
   1   8  12         39.61         47.30         1.59 o                         
   2   8  12          5.04          5.02         1.23 o                         
  -3   9  12          9.06         11.13         1.25 o                         
  -2   9  12          2.02          0.67         0.83 o                         
  -1   9  12         27.21         25.35         1.41 o                         
   0   9  12         69.82         82.39         2.14 o                         
   1   9  12          0.64          0.82         0.86 o                         
   2   9  12          1.49          0.00         1.16 o                         
  -2  10  12         41.66         43.97         2.15 o                         
  -1  10  12         28.85         32.58         1.88 o                         
   0  10  12          3.52          5.88         1.19 o                         
   1  10  12          0.70          0.39         2.46 o                         
  -1  11  12          0.03          3.77         1.29 o                         
   0  11  12          0.05          0.09         1.71 o                         
  -5   1  13         15.63         20.40         1.84 o                         
  -4   1  13          0.00         -0.14         0.99 o                         
  -3   1  13         82.29         82.09         2.09 o                         
  -2   1  13          9.06          5.34         0.83 o                         
  -1   1  13          1.07          3.33         0.71 o                         
   0   1  13         31.65         44.25         1.33 o                         
   1   1  13         85.84         94.60         2.34 o                         
   2   1  13          2.53          1.68         1.09 o                         
   3   1  13          3.00          0.19         1.29 o                         
  -5   2  13          0.89          2.96         1.15 o                         
  -4   2  13          7.67          4.48         1.05 o                         
  -3   2  13         23.33         22.88         1.36 o                         
  -2   2  13          3.42         -0.15         0.96 o                         
  -1   2  13          1.53          1.04         0.79 o                         
   0   2  13          9.91          9.51         0.95 o                         
   1   2  13         26.61         24.79         1.65 o                         
   2   2  13         13.21         13.47         1.52 o                         
   3   2  13          0.66         -0.55         1.18 o                         
  -4   3  13          1.17          1.72         0.91 o                         
  -3   3  13         44.01         43.41         1.68 o                         
  -2   3  13          0.42         -0.30         0.76 o                         
  -1   3  13         17.84         18.76         1.06 o                         
   0   3  13         22.68         23.09         1.29 o                         
   1   3  13          0.00         -1.05         0.99 o                         
   2   3  13          2.59          2.66         1.08 o                         
   3   3  13          0.80         -1.80         1.20 o                         
  -4   4  13          0.65          2.20         0.95 o                         
  -3   4  13         12.51         12.02         1.13 o                         
  -2   4  13         43.12         40.14         1.64 o                         
  -1   4  13         26.32         27.39         1.25 o                         
   0   4  13         91.24         91.37         2.12 o                         
   1   4  13         26.06         22.92         1.61 o                         
   2   4  13         19.46         15.29         1.61 o                         
   3   4  13          0.42         -0.33         1.26 o                         
  -4   5  13          4.56          9.24         1.14 o                         
  -3   5  13         27.67         31.94         1.55 o                         
  -2   5  13         60.64         64.02         1.70 o                         
  -1   5  13          0.02          0.72         0.72 o                         
   0   5  13          0.93          2.71         0.89 o                         
   1   5  13          0.03         -0.23         1.04 o                         
   2   5  13          0.03         -0.02         1.13 o                         
  -4   6  13          2.35          3.35         1.22 o                         
  -3   6  13         12.16         12.90         1.14 o                         
  -2   6  13          4.56          6.39         0.88 o                         
  -1   6  13          0.00          1.27         0.73 o                         
   0   6  13         27.51         25.51         1.37 o                         
   1   6  13         10.71          8.61         1.44 o                         
   2   6  13         23.67         28.04         1.83 o                         
  -3   7  13          4.44          4.71         0.87 o                         
  -2   7  13          1.22          0.36         0.84 o                         
  -1   7  13         28.33         30.70         1.27 o                         
   0   7  13         11.30         15.04         1.02 o                         
   1   7  13         40.18         46.75         1.90 o                         
   2   7  13          2.08          2.39         1.68 o                         
  -3   8  13          3.37          5.33         1.03 o                         
  -2   8  13          1.27          0.99         0.72 o                         
  -1   8  13         27.63         31.53         1.31 o                         
   0   8  13         19.81         25.59         1.21 o                         
   1   8  13         12.73         15.89         1.40 o                         
  -2   9  13          2.63          3.68         1.25 o                         
  -1   9  13          3.72          3.43         1.21 o                         
   0   9  13          5.76          7.90         1.06 o                         
   1   9  13          0.75          1.79         1.64 o                         
  -4   0  14          0.74          1.01         1.55 o                         
  -3   0  14         15.28         15.14         2.12 o                         
  -2   0  14         83.84         71.60         3.59 o                         
  -1   0  14          3.14          4.68         1.45 o                         
   0   0  14         81.73         93.97         3.82 o                         
   1   0  14          0.89          1.57         2.36 o                         
   2   0  14          6.40          2.83         2.52 o                         
  -4   1  14          0.14          0.36         1.12 o                         
  -3   1  14          2.74          8.81         1.35 o                         
  -2   1  14          0.07         -0.26         0.88 o                         
  -1   1  14          0.48         -0.08         0.83 o                         
   0   1  14          1.26          4.86         1.03 o                         
   1   1  14          2.76          6.34         1.33 o                         
   2   1  14          7.33          7.68         1.83 o                         
  -4   2  14          0.77         -0.87         1.03 o                         
  -3   2  14          0.00         -0.33         0.93 o                         
  -2   2  14         22.85         19.75         1.32 o                         
  -1   2  14          7.07          7.19         1.00 o                         
   0   2  14         22.94         20.35         1.29 o                         
   1   2  14         28.27         30.11         1.86 o                         
   2   2  14         18.75         19.99         1.70 o                         
  -4   3  14          0.99          0.17         0.95 o                         
  -3   3  14         11.26          8.82         1.05 o                         
  -2   3  14          7.15          5.52         1.02 o                         
  -1   3  14         16.12         16.06         1.26 o                         
   0   3  14          3.98          4.97         0.92 o                         
   1   3  14          0.24          0.78         1.14 o                         
   2   3  14          0.41          0.65         1.28 o                         
  -4   4  14          5.15          6.56         1.12 o                         
  -3   4  14          0.02         -1.02         0.92 o                         
  -2   4  14          7.09          8.87         0.95 o                         
  -1   4  14          2.23          0.73         0.83 o                         
   0   4  14         36.83         40.70         1.68 o                         
   1   4  14         17.45         19.34         1.63 o                         
   2   4  14          1.38          0.51         1.21 o                         
  -3   5  14          6.48          4.88         1.07 o                         
  -2   5  14         16.21         20.77         1.19 o                         
  -1   5  14          5.70          4.43         0.93 o                         
   0   5  14         15.40         16.49         1.46 o                         
   1   5  14         12.76         20.58         2.20 o                         
   2   5  14          3.41          2.65         1.28 o                         
  -3   6  14          0.00         -1.18         0.79 o                         
  -2   6  14         30.77         42.82         1.53 o                         
  -1   6  14          4.69          4.97         0.99 o                         
   0   6  14          0.14          0.69         0.89 o                         
   1   6  14         25.17         26.59         1.74 o                         
  -2   7  14          9.44         11.38         1.07 o                         
  -1   7  14         29.00         25.70         1.28 o                         
   0   7  14          0.67          0.24         0.92 o                         
   1   7  14         12.33         12.49         1.29 o                         
  -1   8  14          1.01          1.51         1.18 o                         
   0   8  14         39.51         45.06         2.04 o                         
  -3   1  15          1.28          3.38         1.34 o                         
  -2   1  15          6.54          7.91         1.42 o                         
  -1   1  15         15.68         16.35         1.56 o                         
   0   1  15         16.08         21.32         1.71 o                         
   1   1  15          0.69          2.62         1.32 o                         
  -3   2  15          8.59         12.38         1.56 o                         
  -2   2  15          4.46         10.31         1.38 o                         
  -1   2  15          0.29          1.82         1.00 o                         
   0   2  15          4.29          7.27         1.12 o                         
   1   2  15         32.50         43.22         2.95 o                         
  -3   3  15          4.23          6.98         1.29 o                         
  -2   3  15         10.38         15.16         1.31 o                         
  -1   3  15         60.00         71.32         2.07 o                         
   0   3  15          0.05          1.44         0.88 o                         
   1   3  15         17.37         20.89         1.67 o                         
  -2   4  15          0.95          5.67         1.06 o                         
  -1   4  15          3.86          7.55         1.05 o                         
   0   4  15          4.15          3.09         1.00 o                         
   1   4  15          8.91          9.22         1.25 o                         
  -2   5  15         16.34         24.63         1.32 o                         
  -1   5  15          3.89          4.54         0.99 o                         
   0   5  15          4.69          6.76         1.19 o                         
  -1   6  15          0.18          0.60         0.93 o                         
  -1   0  16         11.86         15.56         2.39 o                         
  -1   1  16          1.07          4.94         1.37 o                         
                                                                                
